# Supplementary material for: Normal and Abortive Buds Transcriptomic Profiling of Broccoli ogu Cytoplasmic Male Sterile Line and Its Maintainer
Source: Int J Mol Sci. 2018 Aug 24;19(9):2501. doi: 10.3390/ijms19092501 (PMC6165216; doi:10.3390/ijms19092501)
Supplement: Supplementary file 1 [file ijms-19-02501-s001.zip]

Archive with 8 entries (6 files):
- ijms-329487-supplementary/Supplementary Materials/
- ijms-329487-supplementary/Supplementary Materials/Supplementary Material 1  Table S1.xlsx
- ijms-329487-supplementary/Supplementary Materials/Supplementary Material 2  Table S2.xlsx
- ijms-329487-supplementary/Supplementary Materials/Supplementary Material 3  Table S3.xlsx
- ijms-329487-supplementary/Supplementary Materials/Supplementary Material 4  Table S4.xlsx
- ijms-329487-supplementary/Supplementary Materials/Supplementary Material 5  Table S5.xlsx
- ijms-329487-supplementary/Supplementary Materials/Supplementary Material 6  Table S6.xlsx
- ijms-329487-supplementary/
