# Supplementary material for: Normal and Abortive Buds Transcriptomic Profiling of Broccoli ogu Cytoplasmic Male Sterile Line and Its Maintainer
Source: Int J Mol Sci. 2018 Aug 24;19(9):2501. doi: 10.3390/ijms19092501 (PMC6165216; doi:10.3390/ijms19092501)
Supplement: Supplementary file 1 [file ijms-19-02501-s001.zip › ijms-329487-supplementary/Supplementary Materials/Supplementary Material 1 Table S1.xlsx]

## Sheet: KEGG_classification
Table S1 KEGG classification of the unigenes
Pathway Hierarchy1	Pathway Hierarchy2	KEGG Pathway	Pathway ID	Gene Number	Gene IDs
Cellular Processes	Cell growth and death	Apoptosis	ko04210	31	c13437_g1,c29753_g1,c25826_g2,c14364_g1,c12506_g2,c17964_g1,c49002_g1,c19185_g1,c24795_g1,c42025_g1,c18779_g1,c7585_g1,c27596_g1,c20067_g1,c32451_g1,c51345_g1,c40626_g1,c23143_g1,c3320_g1,c56488_g1,c22689_g1,c3460_g1,c45670_g1,c21225_g1,c11240_g1,c10159_g1,c27411_g1,c58562_g1,c21225_g2,c23798_g1,c40724_g1
Cellular Processes	Cell growth and death	Cell cycle	ko04110	232	c8865_g1,c45659_g1,c53337_g1,c41264_g1,c3389_g2,c57355_g1,c27742_g1,c25265_g3,c15033_g1,c8924_g1,c5756_g2,c24642_g1,c28094_g1,c27467_g1,c33182_g1,c36991_g1,c55784_g1,c12474_g1,c44958_g1,c27742_g4,c10304_g1,c20603_g2,c51587_g1,c18681_g1,c37235_g1,c26377_g4,c652_g1,c22082_g1,c45500_g1,c25221_g5,c20542_g1,c25815_g1,c27265_g3,c24154_g2,c27586_g3,c20049_g2,c20049_g1,c48664_g1,c26377_g6,c43681_g1,c2675…
Cellular Processes	Cell growth and death	Cell cycle - Caulobacter	ko04112	20	c49549_g1,c25458_g1,c14597_g1,c27902_g1,c8167_g1,c55287_g1,c1469_g1,c24925_g1,c18546_g1,c24066_g1,c39202_g1,c55319_g1,c14144_g1,c4787_g1,c19649_g1,c1469_g2,c28378_g1,c23545_g1,c46545_g1,c23103_g1
Cellular Processes	Cell growth and death	Cell cycle - yeast	ko04111	150	c20049_g1,c20049_g2,c20542_g1,c27265_g3,c13248_g1,c25996_g1,c883_g1,c48286_g1,c34144_g1,c23102_g1,c26754_g1,c9210_g1,c21061_g1,c24707_g2,c5756_g2,c15033_g1,c25265_g3,c3389_g2,c45659_g1,c20603_g2,c27501_g1,c37235_g1,c41009_g1,c27720_g2,c10304_g1,c21061_g2,c27467_g1,c27470_g3,c55784_g1,c36991_g1,c15950_g1,c2242_g1,c26211_g1,c25401_g1,c25555_g1,c25834_g1,c39521_g1,c16906_g1,c23102_g4,c35646_g1,c2742…
Cellular Processes	Cell growth and death	Meiosis - yeast	ko04113	134	c6017_g1,c23750_g1,c8750_g1,c22742_g2,c23500_g1,c15033_g1,c25265_g3,c20720_g1,c27467_g1,c34688_g1,c36991_g1,c55784_g1,c37235_g1,c13248_g1,c6315_g1,c22394_g3,c20542_g1,c12914_g1,c20049_g2,c20049_g1,c24707_g2,c26754_g1,c9210_g1,c34144_g1,c23102_g1,c6315_g2,c25996_g1,c22394_g4,c26833_g7,c4456_g1,c27241_g1,c22742_g1,c26211_g2,c7796_g1,c20443_g2,c40509_g1,c9025_g1,c9025_g2,c21558_g1,c27482_g2,c27420_g…
Cellular Processes	Cell growth and death	Oocyte meiosis	ko04114	172	c5911_g1,c39300_g1,c18538_g2,c20288_g1,c26548_g4,c11353_g2,c9657_g2,c4901_g1,c21615_g1,c27731_g1,c44531_g1,c26082_g1,c9657_g1,c24083_g3,c20443_g1,c5756_g1,c24228_g2,c878_g1,c8733_g1,c19930_g1,c47581_g1,c14788_g1,c23855_g1,c21225_g2,c26673_g1,c24280_g1,c40580_g1,c23445_g2,c18538_g1,c26866_g1,c27596_g1,c2576_g1,c53051_g1,c26673_g7,c47133_g1,c24228_g1,c22394_g2,c17964_g1,c24135_g2,c23992_g1,c39168_g…
Cellular Processes	Cell growth and death	p53 signaling pathway	ko04115	52	c36511_g1,c4234_g1,c56611_g1,c26377_g6,c21500_g1,c48531_g1,c6298_g1,c12430_g1,c38614_g1,c25341_g1,c25221_g5,c50291_g1,c18779_g1,c25221_g3,c26377_g4,c23054_g1,c25938_g1,c22689_g1,c28372_g1,c23953_g3,c25221_g7,c36592_g1,c21319_g1,c26377_g5,c4249_g1,c23557_g1,c44852_g1,c25221_g1,c39076_g1,c10786_g1,c28206_g1,c24642_g1,c10786_g2,c34696_g1,c25221_g4,c20067_g1,c24818_g2,c8774_g1,c24818_g1,c26377_g2,c41…
Cellular Processes	Cell motility	Regulation of actin cytoskeleton	ko04810	146	c8709_g2,c24313_g1,c39433_g1,c24916_g1,c12914_g1,c23118_g1,c24174_g2,c15097_g1,c48401_g1,c54563_g1,c34374_g1,c18456_g2,c33356_g1,c19410_g2,c34211_g1,c52254_g1,c19656_g1,c20956_g1,c17055_g2,c20720_g1,c22440_g1,c21138_g1,c27091_g1,c22742_g2,c27762_g4,c23750_g1,c6940_g1,c29683_g1,c6017_g1,c15564_g1,c28720_g1,c16082_g1,c56234_g1,c17740_g1,c34688_g1,c14174_g2,c59529_g1,c49513_g1,c27762_g3,c25755_g1,c6…
Cellular Processes	Cellular commiunity	Adherens junction	ko04520	83	c37403_g1,c10524_g1,c24116_g2,c11353_g1,c39807_g1,c6698_g1,c14174_g1,c27579_g1,c27762_g3,c17480_g1,c26380_g2,c31742_g1,c12173_g1,c13515_g1,c12390_g2,c27091_g2,c24842_g1,c15201_g1,c38829_g1,c59769_g1,c8709_g1,c44585_g1,c34628_g1,c13793_g1,c51809_g1,c58694_g1,c18152_g1,c52304_g1,c27742_g3,c49139_g1,c13515_g2,c43165_g1,c27579_g2,c7387_g1,c27091_g3,c24675_g2,c17480_g2,c52003_g1,c22917_g1,c25346_g2,c2…
Cellular Processes	Cellular commiunity	Focal adhesion	ko04510	89	c2777_g1,c16040_g1,c34211_g1,c17020_g1,c23992_g1,c27470_g2,c21833_g1,c34374_g1,c18456_g2,c36592_g1,c24116_g3,c54563_g1,c12909_g1,c15097_g1,c48401_g1,c26866_g1,c24174_g2,c18538_g1,c24916_g1,c46804_g1,c12914_g1,c5277_g2,c12909_g2,c24154_g2,c8709_g2,c34688_g1,c14174_g2,c19930_g1,c28034_g1,c28720_g1,c23445_g2,c15564_g1,c44531_g1,c21615_g1,c11353_g2,c6017_g1,c9592_g1,c18538_g2,c27762_g4,c23750_g1,c240…
Cellular Processes	Cellular commiunity	Gap junction	ko04540	56	c14174_g2,c13515_g2,c49139_g1,c19930_g1,c41974_g1,c24072_g2,c27216_g3,c25972_g2,c23445_g2,c20588_g1,c36695_g1,c44531_g1,c15564_g1,c34628_g1,c11353_g2,c21615_g1,c27424_g4,c44585_g1,c25972_g1,c18538_g2,c8348_g1,c27216_g1,c52304_g1,c27424_g2,c24083_g3,c22440_g1,c13263_g1,c22105_g1,c18152_g1,c2777_g1,c12063_g1,c13515_g1,c23992_g1,c12063_g2,c15696_g1,c13990_g1,c8709_g1,c55518_g1,c27216_g2,c18456_g2,c5…
Cellular Processes	Cellular commiunity	Tight junction	ko04530	37	c17020_g1,c23051_g3,c158_g1,c24842_g1,c27493_g2,c24707_g2,c21906_g1,c36592_g1,c25346_g2,c12035_g1,c17480_g1,c1250_g1,c31742_g1,c12206_g1,c24916_g1,c26794_g1,c27470_g3,c47581_g1,c24675_g2,c27482_g2,c24675_g1,c17480_g2,c25146_g1,c28720_g1,c41009_g1,c27501_g1,c27754_g1,c23051_g1,c27470_g1,c25346_g1,c32508_g1,c27456_g1,c26924_g2,c34696_g1,c26924_g3,c24707_g1,c24988_g1
Cellular Processes	Transport and catabolism	Endocytosis	ko04144	235	c52736_g1,c24387_g1,c26891_g2,c55557_g1,c3790_g2,c29941_g1,c27590_g2,c7675_g1,c18792_g1,c35293_g1,c20086_g1,c41011_g1,c5230_g1,c3514_g1,c25496_g1,c20217_g3,c35642_g1,c39745_g1,c9393_g1,c21336_g1,c50580_g1,c27749_g6,c30459_g1,c37811_g1,c26332_g1,c44290_g1,c28069_g1,c26581_g1,c35224_g1,c20480_g3,c3522_g2,c26472_g2,c58834_g1,c38692_g1,c20146_g1,c21237_g1,c21124_g1,c23906_g1,c628_g2,c27027_g1,c22934_…
Cellular Processes	Transport and catabolism	Lysosome	ko04142	97	c22913_g1,c27273_g1,c24058_g2,c39479_g1,c3419_g1,c46103_g1,c49164_g1,c24058_g1,c20849_g1,c20165_g1,c21459_g1,c689_g1,c29950_g1,c27341_g3,c9117_g1,c21919_g3,c19684_g1,c17946_g1,c55073_g1,c6080_g1,c49678_g1,c27798_g1,c23313_g1,c47023_g1,c32718_g1,c25682_g1,c24720_g1,c25892_g1,c52943_g1,c20456_g2,c26711_g2,c27736_g1,c6739_g1,c40083_g1,c21750_g1,c20296_g1,c50412_g1,c2206_g1,c46563_g1,c20336_g1,c18895…
Cellular Processes	Transport and catabolism	Peroxisome	ko04146	142	c33091_g1,c2198_g1,c28756_g1,c12307_g1,c12314_g1,c55869_g1,c17747_g3,c21725_g1,c27478_g2,c24088_g1,c10730_g1,c6035_g1,c16388_g1,c9934_g1,c47111_g1,c26934_g2,c43779_g1,c27497_g2,c33073_g1,c39790_g1,c623_g1,c12155_g1,c51822_g1,c51541_g1,c27092_g1,c39409_g1,c44467_g1,c13941_g1,c12314_g2,c33953_g1,c30070_g1,c30935_g1,c49512_g1,c23610_g1,c9621_g2,c50702_g1,c28158_g1,c54595_g1,c7874_g1,c27272_g3,c47658…
Cellular Processes	Transport and catabolism	Phagosome	ko04145	126	c26751_g2,c25653_g1,c23773_g1,c27659_g1,c56380_g1,c16381_g2,c8010_g1,c7326_g1,c25122_g1,c27424_g1,c39433_g1,c46804_g1,c24916_g1,c26051_g1,c13592_g1,c5185_g1,c6762_g1,c34211_g1,c24614_g1,c17020_g1,c22585_g1,c13502_g2,c26393_g1,c19656_g1,c22955_g2,c16875_g1,c34135_g1,c56545_g1,c22506_g2,c38633_g1,c48401_g1,c15696_g1,c12063_g2,c26481_g1,c34374_g1,c24116_g3,c20086_g1,c27424_g4,c22785_g1,c27762_g4,c69…
Cellular Processes	Transport and catabolism	Regulation of autophagy	ko04140	35	c25477_g3,c25414_g1,c29525_g1,c57475_g1,c2071_g1,c25704_g1,c4091_g1,c7363_g1,c15070_g1,c23019_g1,c50866_g1,c38633_g1,c23362_g4,c23493_g1,c54569_g1,c3069_g1,c24312_g1,c23362_g3,c26762_g2,c23362_g2,c24312_g2,c2463_g1,c27655_g5,c168_g2,c55074_g1,c33934_g1,c49233_g1,c50278_g1,c14031_g1,c18738_g1,c28625_g1,c9172_g1,c13398_g1,c24602_g1,c25477_g2
Environmental Information Processing	Membrane transport	ABC transporters	ko02010	52	c27683_g1,c35673_g1,c32710_g1,c33935_g1,c26858_g2,c26962_g1,c27683_g2,c27251_g1,c59172_g1,c32029_g1,c24558_g1,c40217_g1,c46055_g1,c30601_g1,c26858_g3,c13078_g1,c6890_g1,c21192_g1,c32592_g1,c55982_g1,c57712_g1,c28602_g1,c54151_g1,c38738_g1,c50307_g1,c5132_g1,c37597_g1,c6472_g2,c30012_g1,c56208_g1,c46005_g1,c2139_g1,c25906_g1,c21192_g2,c12301_g1,c16243_g1,c24318_g1,c9936_g1,c37005_g1,c1411_g1,c4759…
Environmental Information Processing	Membrane transport	Bacterial secretion system	ko03070	21	c38824_g1,c53217_g1,c14583_g1,c31684_g1,c22948_g1,c26055_g1,c27170_g1,c1136_g1,c6274_g1,c22068_g2,c18974_g1,c25743_g1,c2060_g1,c30231_g1,c20621_g1,c22092_g1,c39443_g1,c6227_g1,c41693_g1,c22068_g1,c49134_g1
Environmental Information Processing	Signal transduction	AMPK signaling pathway	ko04152	156	c16865_g5,c54761_g1,c57475_g1,c24153_g1,c49728_g1,c25665_g1,c26919_g1,c26919_g2,c20838_g1,c14041_g1,c24385_g1,c14498_g1,c19059_g1,c6283_g1,c16891_g1,c7792_g1,c29709_g1,c3069_g1,c41339_g1,c17771_g1,c29664_g1,c56395_g1,c23619_g1,c50866_g1,c27641_g1,c8481_g1,c24988_g1,c22848_g1,c24707_g1,c2404_g1,c25027_g1,c11702_g1,c46349_g1,c27771_g1,c8481_g2,c25477_g2,c30658_g1,c22394_g1,c2071_g1,c2576_g1,c26673_…
Environmental Information Processing	Signal transduction	Calcium signaling pathway	ko04020	49	c1202_g1,c35528_g1,c13054_g1,c56201_g1,c23526_g1,c19025_g2,c25964_g1,c20288_g1,c29890_g1,c12303_g1,c13437_g1,c11747_g1,c24265_g1,c19987_g1,c21225_g2,c35128_g1,c21774_g1,c23143_g1,c21774_g2,c23989_g1,c40580_g1,c27023_g1,c23047_g1,c27449_g1,c24384_g6,c13331_g1,c47482_g1,c15412_g1,c24384_g5,c27596_g1,c49002_g1,c17964_g1,c14259_g1,c1202_g2,c19025_g1,c25242_g3,c41133_g1,c13331_g2,c21225_g1,c58162_g1,c…
Environmental Information Processing	Signal transduction	ErbB signaling pathway	ko04012	40	c18538_g2,c44585_g1,c11353_g2,c34628_g1,c21615_g1,c44531_g1,c43918_g1,c15564_g1,c22440_g1,c18152_g1,c24083_g3,c52304_g1,c49139_g1,c13515_g2,c19930_g1,c14174_g2,c27771_g1,c22325_g1,c23445_g2,c21049_g1,c18538_g1,c10870_g1,c24174_g2,c37403_g1,c11449_g2,c14174_g1,c8709_g2,c11353_g1,c24154_g2,c26380_g2,c23992_g1,c13515_g1,c14008_g1,c2777_g1,c59769_g1,c15097_g1,c53716_g1,c54563_g1,c18456_g2,c8709_g1
Environmental Information Processing	Signal transduction	FoxO signaling pathway	ko04068	139	c25818_g1,c24818_g2,c34628_g1,c18152_g1,c23268_g1,c27742_g3,c3605_g2,c13515_g2,c25477_g2,c51822_g1,c7387_g1,c27579_g2,c25146_g1,c26814_g1,c30579_g1,c28625_g1,c52003_g1,c57475_g1,c19526_g1,c27579_g1,c14174_g1,c6698_g1,c25663_g2,c11353_g1,c26380_g2,c24312_g1,c3069_g1,c41339_g1,c59769_g1,c23619_g1,c50866_g1,c13990_g2,c18538_g2,c20067_g1,c21615_g1,c24818_g1,c11353_g2,c26377_g3,c44531_g1,c49233_g1,c24…
Environmental Information Processing	Signal transduction	HIF-1 signaling pathway	ko04066	93	c24250_g1,c21049_g1,c26594_g1,c37403_g1,c26380_g2,c41167_g1,c20930_g1,c51381_g1,c25175_g1,c27579_g1,c6698_g1,c14174_g1,c11353_g1,c26326_g1,c20930_g2,c8403_g1,c14008_g1,c22235_g1,c13515_g1,c8709_g1,c4792_g1,c22219_g1,c59769_g1,c38829_g1,c34628_g1,c52139_g1,c35659_g1,c44585_g1,c13150_g1,c27742_g3,c52304_g1,c27429_g1,c51543_g1,c27688_g1,c18152_g1,c51809_g1,c22095_g1,c27579_g2,c7387_g1,c43165_g1,c277…
Environmental Information Processing	Signal transduction	Hedgehog signaling pathway	ko04340	23	c26213_g6,c39516_g1,c26213_g1,c50722_g1,c23202_g1,c24700_g2,c511_g2,c24154_g2,c511_g1,c23202_g3,c43918_g1,c11449_g2,c26213_g2,c26288_g3,c24700_g1,c24322_g3,c13990_g1,c13990_g2,c24072_g2,c26288_g4,c16838_g1,c16483_g2,c26057_g2
Environmental Information Processing	Signal transduction	Hippo signaling pathway	ko04390	62	c54883_g1,c27470_g1,c23750_g1,c3893_g2,c26833_g7,c43918_g1,c6017_g1,c26082_g1,c26833_g5,c22742_g1,c20720_g1,c22742_g2,c24707_g1,c24988_g1,c8733_g1,c26833_g4,c24072_g2,c24228_g2,c27470_g3,c47581_g1,c23855_g1,c34688_g1,c27482_g2,c24018_g1,c21136_g1,c28720_g1,c8733_g2,c41009_g1,c27501_g1,c26866_g1,c24225_g2,c34862_g1,c652_g1,c38012_g1,c22082_g1,c23202_g3,c11449_g2,c24228_g1,c24135_g2,c12914_g1,c2415…
Environmental Information Processing	Signal transduction	Hippo signaling pathway -fly	ko04391	35	c53444_g1,c13990_g2,c20301_g1,c16483_g2,c33781_g1,c24707_g2,c39168_g1,c158_g1,c28871_g1,c17020_g1,c24916_g1,c24135_g2,c24228_g1,c23202_g3,c22082_g1,c652_g1,c34862_g1,c27501_g1,c8733_g2,c41009_g1,c28720_g1,c21136_g1,c24018_g1,c27482_g2,c23855_g1,c47581_g1,c27470_g3,c24228_g2,c8733_g1,c24988_g1,c24707_g1,c29443_g1,c26082_g1,c3893_g2,c27470_g1
Environmental Information Processing	Signal transduction	Jak-STAT signaling pathway	ko04630	22	c27579_g3,c38829_g1,c52003_g1,c4354_g1,c26539_g1,c27742_g4,c43165_g1,c27579_g2,c7387_g1,c26539_g2,c27579_g1,c6698_g1,c51809_g1,c18110_g1,c18145_g2,c27742_g1,c57355_g1,c27742_g3,c25815_g1,c18110_g2,c8518_g1,c18110_g3
Environmental Information Processing	Signal transduction	MAPK signaling pathway	ko04010	83	c27091_g1,c24083_g3,c22440_g1,c27711_g4,c51890_g1,c9592_g1,c11353_g2,c32508_g1,c21615_g1,c44531_g1,c15564_g1,c23863_g1,c18538_g2,c27762_g4,c41011_g1,c23445_g2,c27489_g4,c14174_g2,c21225_g2,c28034_g1,c19930_g1,c46804_g1,c49002_g1,c17964_g1,c8709_g2,c27489_g3,c22934_g2,c18538_g1,c24174_g2,c27596_g1,c24116_g3,c11715_g2,c18456_g2,c34374_g1,c24122_g1,c48401_g1,c15097_g1,c54563_g1,c44347_g1,c2777_g1,c2…
Environmental Information Processing	Signal transduction	MAPK signaling pathway - fly	ko04013	31	c2777_g1,c14174_g2,c13515_g1,c19930_g1,c49139_g1,c13515_g2,c23992_g1,c8709_g1,c18456_g2,c23445_g2,c54563_g1,c15097_g1,c59769_g1,c15564_g1,c44531_g1,c21615_g1,c11353_g2,c34628_g1,c44585_g1,c37403_g1,c18538_g2,c24174_g2,c18538_g1,c26380_g2,c52304_g1,c24083_g3,c8709_g2,c11353_g1,c18152_g1,c22440_g1,c14174_g1
Environmental Information Processing	Signal transduction	MAPK signaling pathway - yeast	ko04011	6	c38662_g1,c48912_g1,c33538_g1,c4979_g1,c51280_g1,c27669_g1
Environmental Information Processing	Signal transduction	NF-kappa B signaling pathway	ko04064	39	c51345_g1,c56488_g1,c40626_g1,c28532_g1,c17480_g2,c24675_g1,c3460_g1,c24675_g2,c58562_g1,c10159_g1,c40724_g1,c14364_g1,c29753_g1,c26924_g2,c26924_g3,c24795_g1,c7585_g1,c25346_g1,c23051_g1,c32451_g1,c20067_g1,c32038_g1,c21906_g1,c22689_g1,c45670_g1,c11240_g1,c27411_g1,c24842_g1,c23051_g3,c25826_g2,c31742_g1,c1250_g1,c17480_g1,c12506_g2,c19185_g1,c42025_g1,c12035_g1,c25346_g2,c24802_g1
Environmental Information Processing	Signal transduction	Notch signaling pathway	ko04330	29	c43165_g1,c27322_g3,c33182_g1,c20179_g1,c28094_g1,c7387_g1,c27579_g2,c4354_g1,c37483_g1,c54609_g1,c27742_g4,c52003_g1,c27579_g3,c25136_g1,c38631_g1,c38829_g1,c33656_g1,c25815_g1,c9580_g1,c58961_g1,c42366_g1,c52957_g1,c49396_g1,c27742_g1,c57355_g1,c27742_g3,c27579_g1,c6698_g1,c51809_g1
Environmental Information Processing	Signal transduction	PI3K-Akt signaling pathway	ko04151	158	c14041_g2,c49139_g1,c22917_g1,c9172_g1,c21558_g1,c27482_g2,c43918_g1,c22394_g4,c27470_g1,c5277_g1,c44585_g1,c2463_g1,c21757_g1,c34696_g1,c52304_g1,c14041_g3,c14008_g1,c158_g1,c51243_g1,c27719_g1,c26273_g1,c13515_g1,c12390_g2,c53444_g1,c25177_g2,c8709_g1,c39877_g1,c24116_g2,c21049_g1,c37403_g1,c56759_g1,c27762_g3,c41167_g1,c25175_g1,c13490_g1,c14174_g2,c27470_g3,c41726_g1,c22325_g1,c27501_g1,c3824…
Environmental Information Processing	Signal transduction	Phosphatidylinositol signaling system	ko04070	110	c27506_g1,c27327_g4,c53143_g1,c29435_g1,c18419_g1,c19410_g1,c11751_g2,c27028_g1,c22249_g1,c47715_g1,c27890_g1,c32521_g1,c27746_g1,c22929_g1,c13331_g2,c6625_g1,c3712_g1,c3712_g2,c9393_g2,c532_g1,c6243_g1,c8099_g1,c17599_g1,c780_g1,c12486_g1,c26332_g2,c17055_g1,c15412_g1,c23124_g1,c25146_g1,c6723_g1,c17314_g1,c27023_g1,c6625_g2,c37746_g1,c23989_g1,c20613_g4,c19987_g1,c27309_g1,c53594_g1,c24265_g1,c…
Environmental Information Processing	Signal transduction	Plant hormone signal transduction	ko04075	447	c18480_g3,c23024_g1,c3883_g1,c45717_g1,c3343_g2,c29504_g1,c16430_g3,c16504_g1,c31951_g1,c27558_g6,c37893_g1,c11506_g1,c6177_g2,c39651_g1,c29453_g1,c24737_g2,c34388_g1,c43988_g1,c3442_g2,c18539_g1,c18032_g2,c25174_g1,c8794_g1,c18032_g1,c29250_g1,c24065_g3,c14002_g1,c14002_g2,c13226_g3,c49557_g1,c19553_g1,c29990_g1,c20442_g2,c5018_g1,c51455_g1,c6340_g2,c51196_g1,c25489_g3,c24308_g1,c17119_g2,c23341…
Environmental Information Processing	Signal transduction	Rap1 signaling pathway	ko04015	67	c19930_g1,c28034_g1,c14174_g2,c23445_g2,c40580_g1,c28720_g1,c18538_g2,c27762_g4,c33340_g1,c20288_g1,c21615_g1,c9592_g1,c11353_g2,c15564_g1,c44531_g1,c22440_g1,c11747_g1,c27711_g4,c24083_g3,c27091_g1,c23992_g1,c34211_g1,c17020_g1,c52254_g1,c2777_g1,c15097_g1,c48401_g1,c54563_g1,c18456_g2,c34374_g1,c24116_g3,c24174_g2,c18538_g1,c46842_g1,c13331_g1,c8709_g2,c24916_g1,c46804_g1,c23118_g1,c49139_g1,c1…
Environmental Information Processing	Signal transduction	Ras signaling pathway	ko04014	99	c18538_g2,c27762_g4,c22864_g1,c20086_g1,c35293_g1,c20288_g1,c39345_g1,c21615_g1,c11353_g2,c9592_g1,c15564_g1,c44531_g1,c12464_g1,c22440_g1,c11747_g1,c23241_g1,c27711_g4,c24083_g3,c27091_g1,c19464_g3,c1843_g1,c28069_g1,c26581_g1,c19930_g1,c1006_g1,c28034_g1,c14174_g2,c8379_g1,c23445_g2,c40580_g1,c24174_g2,c33594_g1,c18538_g1,c27027_g1,c13331_g1,c2681_g1,c8709_g2,c29348_g1,c46804_g1,c58834_g1,c2399…
Environmental Information Processing	Signal transduction	TGF-beta signaling pathway	ko04350	74	c26520_g1,c8709_g2,c25815_g1,c18538_g1,c10870_g1,c24174_g2,c48286_g1,c53716_g1,c27579_g3,c15097_g1,c45450_g1,c18456_g2,c4354_g1,c23992_g1,c24707_g2,c5756_g2,c24083_g3,c57355_g1,c27742_g1,c5911_g1,c18538_g2,c44531_g1,c15564_g1,c11353_g2,c21615_g1,c22325_g1,c23445_g2,c10304_g1,c878_g1,c19930_g1,c27742_g4,c5756_g1,c47581_g1,c14174_g2,c4367_g1,c23098_g1,c11353_g1,c5443_g1,c6698_g1,c14174_g1,c27579_g1…
Environmental Information Processing	Signal transduction	TNF signaling pathway	ko04668	34	c37403_g1,c18538_g1,c24174_g2,c26380_g2,c11353_g1,c8709_g2,c14174_g1,c2777_g1,c13515_g1,c23992_g1,c8709_g1,c18456_g2,c54563_g1,c59769_g1,c15097_g1,c44531_g1,c15564_g1,c11353_g2,c34628_g1,c21615_g1,c44585_g1,c18538_g2,c52304_g1,c27436_g1,c24083_g3,c22440_g1,c18152_g1,c14174_g2,c39656_g1,c49139_g1,c13515_g2,c19930_g1,c45928_g1,c23445_g2
Environmental Information Processing	Signal transduction	Two-component system	ko02020	29	c25129_g1,c12998_g1,c33122_g1,c13812_g1,c3320_g1,c25881_g1,c11518_g1,c32130_g1,c33033_g1,c21367_g1,c13289_g1,c54651_g1,c46885_g1,c24684_g1,c13028_g1,c24684_g2,c46037_g1,c13812_g2,c24914_g1,c6801_g1,c26260_g1,c41486_g1,c20711_g1,c18779_g1,c25699_g1,c58410_g1,c41529_g1,c51186_g1,c49798_g1
Environmental Information Processing	Signal transduction	VEGF signaling pathway	ko04370	62	c24116_g2,c37403_g1,c27596_g1,c24174_g2,c18538_g1,c49002_g1,c17964_g1,c26380_g2,c27762_g3,c1202_g2,c46804_g1,c39807_g1,c11353_g1,c8709_g2,c14174_g1,c2777_g1,c21225_g1,c27091_g2,c13515_g1,c12390_g2,c12173_g1,c34211_g1,c23992_g1,c23798_g1,c8709_g1,c34374_g1,c18456_g2,c24116_g3,c54563_g1,c15097_g1,c48401_g1,c59769_g1,c15564_g1,c1202_g1,c44531_g1,c21615_g1,c9592_g1,c34628_g1,c11353_g2,c44585_g1,c2776…
Environmental Information Processing	Signal transduction	Wnt signaling pathway	ko04310	96	c33656_g1,c43918_g1,c27742_g3,c13437_g1,c10786_g2,c11635_g1,c58694_g1,c51809_g1,c13793_g1,c15304_g1,c22095_g1,c24675_g2,c27091_g3,c7387_g1,c27579_g2,c43165_g1,c22095_g2,c27245_g2,c39712_g1,c23214_g1,c22917_g1,c23143_g1,c52003_g1,c10418_g1,c17480_g2,c26904_g1,c11449_g2,c24116_g2,c12430_g1,c26984_g1,c31742_g1,c17480_g1,c27762_g3,c56611_g1,c27579_g1,c6698_g1,c36511_g1,c39807_g1,c4367_g1,c23098_g1,c2…
Environmental Information Processing	Signal transduction	cAMP signaling pathway	ko04024	139	c8709_g2,c29348_g1,c12914_g1,c25815_g1,c24174_g2,c33594_g1,c13331_g1,c54563_g1,c23429_g2,c27579_g3,c15097_g1,c48401_g1,c18456_g2,c34374_g1,c4354_g1,c34211_g1,c16996_g2,c11747_g1,c23241_g1,c20720_g1,c22440_g1,c19464_g3,c57355_g1,c27742_g1,c27091_g1,c22742_g2,c27762_g4,c23750_g1,c22864_g1,c15564_g1,c6017_g1,c8379_g1,c27742_g4,c34688_g1,c14174_g2,c30708_g1,c27762_g3,c17322_g3,c24225_g2,c37403_g1,c24…
Environmental Information Processing	Signal transduction	cGMP - PKG signaling pathway	ko04022	87	c26833_g4,c21774_g1,c49139_g1,c13515_g2,c19987_g1,c23143_g1,c8737_g1,c26833_g7,c54883_g1,c44585_g1,c34628_g1,c23526_g1,c18152_g1,c22742_g1,c26833_g5,c13437_g1,c52304_g1,c20802_g1,c26866_g2,c25480_g1,c25617_g1,c13515_g1,c21225_g1,c25307_g1,c59769_g1,c20720_g2,c27327_g4,c53272_g1,c24225_g1,c38952_g1,c57466_g1,c8709_g1,c21833_g2,c38012_g1,c37403_g1,c24225_g2,c24384_g6,c13331_g2,c14174_g1,c11353_g1,c…
Environmental Information Processing	Signal transduction	mTOR signaling pathway	ko04150	66	c14976_g1,c25477_g3,c5277_g2,c12909_g2,c8709_g2,c2071_g1,c39504_g1,c18538_g1,c10870_g1,c24174_g2,c26891_g1,c24463_g4,c36592_g1,c18456_g2,c12909_g1,c53716_g1,c18314_g1,c15097_g1,c56573_g1,c23992_g1,c26762_g2,c24083_g3,c34029_g1,c44531_g1,c15564_g1,c11353_g2,c21615_g1,c25260_g1,c18538_g2,c22325_g1,c23445_g2,c14174_g2,c14434_g1,c19930_g1,c25414_g1,c41167_g1,c26380_g2,c11353_g1,c14174_g1,c25175_g1,c5…
Environmental Information Processing	Signaling molecules and interaction	Neuroactive ligand-receptor interaction	ko04080	9	c31090_g1,c27751_g1,c2239_g1,c53390_g1,c50698_g1,c48644_g1,c27751_g2,c56886_g1,c2290_g1
Genetic Information Processing	Folding, sorting and degradation	Proteasome	ko03050	77	c13452_g1,c58825_g1,c33979_g1,c26913_g1,c16507_g1,c41064_g1,c26643_g1,c20031_g1,c26293_g2,c26340_g4,c30349_g1,c54611_g1,c25229_g2,c19653_g1,c38532_g1,c21883_g1,c19631_g1,c3646_g2,c29527_g1,c16507_g3,c53348_g1,c27386_g1,c26340_g2,c26324_g1,c12494_g1,c28155_g1,c13603_g1,c36629_g1,c27381_g1,c9018_g1,c11882_g1,c25587_g1,c50793_g1,c27291_g1,c17118_g1,c53739_g1,c39232_g1,c44004_g1,c50534_g1,c16507_g2,c…
Genetic Information Processing	Folding, sorting and degradation	Protein export	ko03060	74	c24011_g1,c13502_g1,c52157_g1,c19957_g1,c23369_g1,c19794_g2,c51785_g1,c6274_g1,c46826_g1,c19392_g3,c26055_g1,c22948_g1,c24011_g2,c29395_g1,c45266_g1,c21893_g1,c25720_g1,c22068_g1,c39443_g1,c18042_g1,c19794_g3,c21431_g4,c48271_g1,c20621_g1,c19794_g1,c18974_g1,c26991_g1,c23683_g2,c27170_g1,c1136_g1,c33118_g1,c3314_g1,c12523_g1,c25958_g1,c9229_g1,c11724_g1,c20159_g2,c19252_g1,c12692_g1,c34135_g1,c53…
Genetic Information Processing	Folding, sorting and degradation	Protein processing in endoplasmic reticulum	ko04141	312	c39608_g1,c44347_g1,c12692_g1,c16829_g2,c13502_g2,c15568_g1,c15005_g1,c3314_g1,c24894_g1,c11587_g1,c56874_g1,c22934_g2,c11163_g2,c49463_g1,c2970_g1,c19280_g3,c14570_g1,c45324_g1,c26725_g1,c25833_g2,c13745_g2,c39714_g1,c1381_g2,c27366_g1,c33231_g1,c21893_g1,c38142_g1,c878_g1,c50129_g1,c20855_g1,c9869_g1,c36277_g1,c16821_g1,c41011_g1,c27635_g1,c22785_g1,c40420_g1,c19815_g5,c38589_g1,c26217_g1,c2713…
Genetic Information Processing	Folding, sorting and degradation	RNA degradation	ko03018	187	c20010_g1,c2036_g1,c26975_g1,c1337_g2,c11531_g1,c25195_g1,c27164_g1,c22535_g1,c24517_g1,c15214_g1,c28658_g1,c22701_g1,c27109_g1,c48778_g1,c26776_g1,c49039_g1,c21935_g1,c23109_g1,c26938_g1,c11719_g1,c13391_g1,c23000_g1,c12117_g1,c2865_g1,c27109_g2,c38468_g1,c12255_g1,c18886_g1,c37894_g1,c10221_g1,c16458_g1,c27055_g1,c21935_g3,c22535_g3,c24238_g1,c3355_g1,c18760_g1,c44959_g1,c15044_g2,c37196_g1,c43…
Genetic Information Processing	Folding, sorting and degradation	SNARE interactions in vesicular transport	ko04130	63	c23773_g2,c5746_g2,c6154_g1,c22534_g1,c27920_g1,c54852_g1,c6386_g2,c55682_g1,c26214_g2,c24302_g1,c23803_g2,c24782_g1,c20871_g1,c3444_g1,c12262_g1,c5363_g1,c24081_g2,c20872_g1,c16319_g1,c9985_g1,c11952_g1,c37115_g1,c35948_g1,c6154_g2,c17879_g1,c51257_g1,c26841_g4,c51474_g1,c7138_g1,c29871_g1,c23803_g3,c2305_g1,c26214_g1,c42081_g1,c24229_g1,c6762_g1,c21152_g1,c56373_g1,c5363_g2,c15043_g1,c26214_g3,…
Genetic Information Processing	Folding, sorting and degradation	Sulfur relay system	ko04122	20	c54577_g1,c30695_g1,c23105_g1,c4157_g1,c9167_g1,c28758_g1,c32205_g1,c6258_g1,c44938_g1,c19527_g2,c11375_g1,c11901_g1,c33388_g1,c54147_g1,c8526_g1,c19272_g1,c49961_g1,c6258_g2,c22396_g1,c26508_g3
Genetic Information Processing	Folding, sorting and degradation	Ubiquitin mediated proteolysis	ko04120	184	c7796_g1,c25802_g1,c20443_g2,c27250_g2,c22362_g1,c27245_g2,c22095_g2,c15277_g1,c27675_g1,c9025_g2,c9025_g1,c28532_g1,c10418_g1,c25095_g2,c27184_g2,c31830_g1,c27498_g2,c55667_g1,c27778_g1,c11635_g1,c11729_g1,c54572_g1,c34470_g1,c26378_g2,c28475_g1,c50301_g1,c45602_g1,c27191_g3,c24304_g1,c45275_g1,c25802_g3,c17522_g1,c30986_g1,c59282_g1,c3605_g1,c12430_g1,c8518_g1,c35646_g1,c579_g2,c37847_g1,c39521…
Genetic Information Processing	Replication and repair	Base excision repair	ko03410	50	c24575_g1,c26105_g5,c17198_g3,c4326_g1,c25545_g1,c38879_g1,c22875_g1,c12832_g1,c24731_g1,c24731_g2,c8580_g1,c46061_g1,c2220_g1,c22647_g1,c30232_g1,c44592_g1,c22782_g1,c20275_g1,c17198_g2,c20309_g1,c16901_g1,c12434_g1,c20613_g5,c54880_g1,c22936_g2,c22766_g1,c22334_g1,c6377_g1,c26105_g1,c38784_g1,c41710_g1,c52759_g1,c40323_g1,c44334_g1,c44837_g1,c17198_g1,c46008_g1,c44326_g1,c4966_g1,c25309_g1,c432…
Genetic Information Processing	Replication and repair	DNA replication	ko03030	76	c46008_g1,c44326_g1,c56241_g1,c1204_g1,c54249_g1,c26105_g1,c54403_g1,c26870_g2,c15844_g1,c22936_g1,c22936_g2,c22319_g1,c29245_g1,c51771_g1,c24500_g1,c37761_g1,c6836_g1,c240_g1,c22334_g1,c47314_g1,c24528_g1,c46516_g1,c1204_g2,c46061_g1,c18228_g1,c12832_g1,c32041_g1,c4326_g1,c20542_g1,c20309_g1,c24500_g2,c8056_g2,c13575_g1,c34144_g1,c41125_g1,c8056_g1,c38756_g1,c24140_g1,c26754_g1,c22501_g1,c25810_…
Genetic Information Processing	Replication and repair	Fanconi anemia pathway	ko03460	76	c27815_g1,c49197_g1,c26511_g1,c6635_g1,c25731_g1,c20400_g3,c44040_g1,c39029_g1,c31399_g1,c33161_g1,c50719_g1,c27940_g1,c25247_g2,c22571_g1,c25016_g1,c15002_g1,c27587_g1,c24500_g4,c21764_g1,c21500_g1,c39368_g1,c24500_g3,c55661_g1,c20400_g1,c20400_g2,c19577_g1,c21764_g2,c18633_g1,c27308_g1,c50128_g1,c20893_g2,c43390_g1,c17916_g1,c3641_g1,c58568_g1,c45628_g1,c15844_g1,c29434_g1,c10888_g1,c55325_g1,c…
Genetic Information Processing	Replication and repair	Homologous recombination	ko03440	82	c1204_g2,c32041_g1,c24993_g1,c12832_g1,c11036_g1,c7942_g1,c5924_g1,c23245_g1,c20309_g1,c48971_g1,c14595_g1,c20893_g1,c24500_g2,c8056_g2,c39862_g1,c38756_g1,c41125_g1,c8056_g1,c21022_g1,c35679_g1,c25810_g1,c38974_g1,c44326_g1,c55325_g1,c26930_g1,c54249_g1,c49760_g1,c56241_g1,c1204_g1,c26105_g1,c15844_g1,c45628_g1,c24980_g1,c24179_g1,c22319_g1,c48199_g1,c37761_g1,c24500_g1,c6836_g1,c6602_g1,c22334_…
Genetic Information Processing	Replication and repair	Mismatch repair	ko03430	54	c46061_g1,c1204_g2,c32041_g1,c12832_g1,c55661_g1,c24500_g3,c24500_g4,c24140_g2,c20309_g1,c50325_g1,c22597_g1,c30232_g1,c14824_g1,c22647_g1,c24500_g2,c58568_g1,c8056_g2,c27382_g9,c50128_g1,c27542_g3,c43390_g1,c23902_g1,c17916_g1,c38756_g1,c41125_g1,c8056_g1,c24140_g1,c20400_g1,c17622_g1,c20400_g2,c11425_g1,c25810_g1,c51916_g1,c44326_g1,c54249_g1,c1204_g1,c16001_g1,c56241_g1,c49197_g1,c27815_g1,c54…
Genetic Information Processing	Replication and repair	Non-homologous end-joining	ko03450	8	c6101_g1,c190_g1,c38784_g1,c19365_g1,c16368_g1,c6220_g1,c2220_g1,c23185_g1
Genetic Information Processing	Replication and repair	Nucleotide excision repair	ko03420	99	c2915_g1,c17543_g1,c25247_g2,c20400_g3,c23675_g1,c34200_g1,c44040_g1,c22095_g2,c50719_g1,c18379_g1,c37716_g1,c23562_g1,c27815_g1,c16229_g1,c26378_g2,c22095_g1,c49197_g1,c19050_g2,c4326_g2,c27416_g1,c50128_g1,c43390_g1,c50301_g1,c49211_g1,c58568_g1,c18043_g1,c27382_g9,c20400_g2,c26105_g5,c20400_g1,c51916_g1,c39411_g1,c15280_g2,c24500_g4,c24657_g1,c55661_g1,c24500_g3,c18915_g1,c30232_g1,c22647_g1,c…
Genetic Information Processing	Transcription	Basal transcription factors	ko03022	76	c56603_g1,c58299_g1,c21187_g2,c45500_g1,c24149_g1,c35667_g1,c18076_g1,c25101_g1,c1278_g2,c6933_g1,c47743_g1,c1278_g1,c16879_g2,c20193_g2,c27205_g5,c22253_g1,c5456_g2,c14217_g1,c39167_g1,c24582_g1,c20119_g2,c20119_g3,c33727_g1,c50367_g1,c20193_g3,c17889_g1,c39359_g1,c17550_g1,c23041_g2,c18100_g1,c24046_g1,c16017_g1,c21385_g2,c27711_g5,c26115_g1,c15323_g2,c11165_g1,c18915_g1,c26115_g2,c16879_g1,c22…
Genetic Information Processing	Transcription	RNA polymerase	ko03020	65	c9632_g1,c50124_g1,c15803_g1,c27424_g7,c47202_g1,c26056_g6,c44277_g1,c31782_g1,c21570_g1,c6469_g1,c37795_g1,c21705_g2,c22765_g2,c23617_g1,c20629_g3,c16624_g1,c57398_g1,c35092_g1,c8961_g1,c19135_g1,c28794_g1,c58725_g1,c27481_g1,c35941_g1,c8172_g1,c23314_g1,c21705_g1,c13934_g1,c20629_g1,c8979_g2,c23577_g1,c9655_g1,c11739_g1,c35110_g1,c21665_g1,c50902_g1,c9520_g1,c37028_g1,c26856_g1,c26868_g1,c28505…
Genetic Information Processing	Transcription	Spliceosome	ko03040	261	c24375_g2,c13236_g1,c17945_g1,c55863_g1,c16122_g1,c28454_g1,c19952_g2,c36463_g1,c52274_g1,c42234_g1,c26426_g1,c1225_g1,c55826_g1,c20178_g1,c55407_g1,c41228_g1,c54862_g1,c27043_g2,c29400_g1,c27107_g7,c19952_g1,c26030_g1,c21997_g1,c21626_g1,c17844_g1,c52937_g1,c55034_g1,c28551_g1,c14637_g1,c25400_g2,c24157_g1,c5040_g1,c18629_g1,c14978_g1,c31168_g1,c26495_g2,c39100_g1,c27489_g5,c20235_g2,c5968_g1,c2…
Genetic Information Processing	Translation	Aminoacyl-tRNA biosynthesis	ko00970	92	c44227_g1,c25026_g1,c26056_g5,c15122_g2,c53329_g1,c36719_g1,c49556_g1,c16948_g1,c9922_g1,c26799_g2,c33196_g1,c187_g1,c2800_g1,c18971_g1,c4609_g1,c49795_g1,c2191_g1,c56006_g1,c16678_g1,c25443_g1,c19823_g2,c46097_g1,c27278_g1,c23139_g2,c18213_g1,c4050_g1,c23380_g2,c44725_g1,c1317_g2,c26630_g1,c24912_g1,c50292_g1,c33396_g1,c4684_g1,c37805_g1,c29230_g1,c54006_g1,c26717_g1,c57415_g1,c30256_g1,c26744_g…
Genetic Information Processing	Translation	RNA transport	ko03013	266	c26607_g1,c1835_g1,c49703_g1,c22535_g1,c22535_g3,c1382_g1,c5992_g2,c18475_g2,c28763_g1,c9296_g1,c16695_g1,c1225_g1,c21304_g1,c54535_g1,c21566_g1,c3675_g2,c31697_g1,c27768_g4,c18663_g1,c25340_g1,c28849_g1,c48409_g1,c49402_g1,c56604_g1,c19385_g2,c27464_g1,c26030_g1,c25260_g1,c13118_g1,c819_g1,c27666_g1,c13832_g1,c28551_g1,c46362_g1,c2630_g1,c34210_g1,c24026_g1,c22535_g2,c22089_g1,c17336_g2,c46095_g…
Genetic Information Processing	Translation	Ribosome	ko03010	308	c24696_g1,c18984_g1,c24859_g1,c13429_g1,c46751_g1,c58315_g1,c10707_g1,c28133_g1,c19766_g1,c18020_g1,c6049_g1,c21631_g1,c20739_g1,c26465_g1,c23240_g1,c24905_g1,c44913_g1,c25211_g1,c18253_g1,c39504_g1,c8916_g1,c17858_g1,c25442_g1,c25568_g1,c47804_g1,c26757_g1,c8607_g2,c25453_g2,c27410_g1,c19358_g1,c50882_g1,c28384_g1,c26606_g1,c12712_g1,c20656_g1,c18557_g1,c18254_g1,c26730_g1,c18253_g2,c27376_g3,c5…
Genetic Information Processing	Translation	Ribosome biogenesis in eukaryotes	ko03008	159	c21106_g1,c27793_g1,c39601_g1,c22566_g1,c1258_g1,c11528_g1,c5196_g2,c24675_g1,c41798_g1,c35788_g1,c33714_g1,c7569_g1,c17484_g2,c15422_g1,c20119_g3,c20119_g2,c25987_g1,c26924_g2,c4708_g2,c50887_g1,c24864_g1,c57037_g1,c25507_g1,c23051_g3,c8604_g1,c21385_g1,c17960_g1,c25495_g1,c21906_g1,c25505_g1,c15500_g1,c55213_g1,c25346_g2,c20665_g1,c49825_g1,c6408_g1,c24826_g1,c22149_g1,c27077_g1,c9140_g1,c1250_…
Genetic Information Processing	Translation	mRNA surveillance pathway	ko03015	195	c33685_g1,c26673_g1,c24238_g1,c15677_g1,c49092_g1,c54865_g1,c19641_g1,c39635_g1,c17753_g1,c17546_g1,c41912_g1,c47581_g1,c28849_g1,c9657_g1,c36331_g1,c26030_g1,c26615_g2,c56604_g1,c27831_g1,c49690_g1,c23479_g1,c26455_g1,c9657_g2,c21558_g2,c21833_g1,c55985_g1,c18840_g2,c26001_g1,c16040_g1,c4668_g1,c27470_g2,c30029_g1,c8750_g2,c22535_g1,c16695_g1,c1504_g1,c1225_g1,c22394_g2,c47133_g1,c26673_g7,c1987…
Metabolism	Amino acid metabolism	Alanine, aspartate and glutamate metabolism	ko00250	91	c20072_g1,c31333_g1,c25362_g2,c32130_g1,c26933_g1,c25896_g1,c48439_g1,c33121_g1,c32503_g1,c26876_g1,c48105_g1,c810_g1,c26672_g1,c18999_g1,c25871_g1,c6008_g2,c33056_g1,c18999_g2,c8674_g2,c8674_g1,c17963_g2,c26215_g1,c24030_g2,c30935_g1,c23959_g1,c41529_g1,c25835_g1,c13812_g1,c24209_g1,c38073_g1,c28886_g1,c24269_g1,c10507_g1,c26526_g1,c55269_g1,c25679_g1,c24684_g2,c24110_g3,c48613_g1,c54811_g1,c138…
Metabolism	Amino acid metabolism	Arginine and proline metabolism	ko00330	129	c16309_g1,c14414_g1,c27884_g1,c33486_g1,c38850_g1,c20711_g1,c49798_g1,c25932_g1,c25419_g1,c5920_g1,c25382_g2,c18321_g1,c41552_g1,c23810_g1,c56707_g1,c7211_g1,c18530_g1,c24684_g1,c5920_g2,c45774_g1,c28417_g1,c6167_g1,c25818_g2,c17338_g1,c46037_g1,c22344_g1,c41486_g1,c54931_g1,c2163_g1,c27476_g2,c37225_g1,c23631_g1,c25838_g1,c25522_g1,c55848_g1,c26854_g2,c26929_g1,c40609_g1,c28125_g1,c39878_g1,c253…
Metabolism	Amino acid metabolism	Cysteine and methionine metabolism	ko00270	162	c21246_g1,c52389_g1,c23650_g2,c14790_g2,c4298_g1,c2113_g1,c12735_g1,c39940_g1,c43680_g1,c26738_g1,c25841_g1,c28140_g1,c56593_g1,c38820_g1,c38104_g1,c23747_g2,c26384_g1,c581_g1,c39957_g1,c28278_g1,c52998_g1,c899_g1,c22156_g1,c15175_g1,c6258_g2,c2182_g1,c58212_g1,c22043_g1,c7999_g1,c2417_g1,c6261_g1,c25375_g1,c16656_g1,c56804_g1,c53227_g1,c20001_g1,c56707_g1,c22146_g1,c18530_g1,c20001_g3,c25419_g1,…
Metabolism	Amino acid metabolism	Glycine, serine and threonine metabolism	ko00260	137	c38770_g1,c38931_g1,c25432_g2,c44875_g1,c43319_g1,c54040_g1,c13111_g1,c27884_g1,c50461_g1,c6008_g1,c26182_g1,c19970_g1,c14199_g3,c9843_g1,c37413_g1,c23703_g1,c227_g1,c33213_g1,c24072_g3,c49888_g1,c15356_g1,c32949_g1,c39500_g1,c26049_g2,c39583_g1,c54708_g1,c22624_g1,c38856_g1,c43960_g1,c29671_g1,c6421_g1,c7437_g1,c41908_g1,c14221_g2,c26202_g2,c836_g1,c23959_g1,c12583_g2,c47684_g1,c19968_g1,c3653_g…
Metabolism	Amino acid metabolism	Histidine metabolism	ko00340	28	c49192_g1,c21327_g1,c24339_g1,c20907_g1,c20131_g1,c27103_g1,c56758_g1,c5041_g1,c35638_g1,c55033_g1,c22439_g1,c47914_g1,c27884_g1,c1393_g2,c13146_g1,c13146_g2,c19712_g1,c27232_g1,c22344_g1,c15592_g1,c27532_g1,c41756_g1,c22840_g1,c44802_g1,c53561_g1,c27261_g2,c27174_g1,c27532_g2
Metabolism	Amino acid metabolism	Lysine biosynthesis	ko00300	32	c14880_g1,c22724_g1,c25596_g3,c38402_g1,c14880_g2,c17262_g1,c9276_g2,c22624_g1,c17668_g1,c13299_g1,c23142_g1,c33829_g1,c17668_g2,c40910_g1,c22724_g3,c46617_g1,c25596_g2,c38351_g1,c2182_g1,c45725_g1,c35552_g1,c22624_g2,c13299_g2,c44162_g1,c9843_g1,c50073_g1,c27884_g1,c38634_g1,c9276_g1,c54068_g1,c27435_g2,c27141_g1
Metabolism	Amino acid metabolism	Lysine degradation	ko00310	49	c27544_g1,c25699_g1,c24339_g1,c34842_g1,c41592_g1,c49192_g1,c40952_g1,c27884_g1,c13146_g1,c1393_g2,c26987_g1,c5041_g1,c14838_g1,c27532_g1,c11480_g1,c47948_g1,c29801_g1,c27243_g1,c44489_g1,c48700_g1,c10731_g1,c51591_g1,c6477_g1,c12675_g1,c27544_g3,c55648_g1,c14208_g1,c34990_g1,c13146_g2,c22344_g1,c59198_g1,c57615_g1,c46258_g1,c50586_g1,c27103_g1,c56758_g1,c36964_g1,c41756_g1,c6477_g2,c5444_g2,c561…
Metabolism	Amino acid metabolism	Phenylalanine metabolism	ko00360	136	c54739_g1,c20661_g1,c13036_g1,c26961_g2,c8762_g2,c8757_g1,c44190_g1,c11574_g2,c56384_g1,c5360_g1,c25137_g1,c3496_g1,c28052_g1,c26410_g1,c35755_g1,c13036_g2,c25943_g1,c23503_g1,c39944_g1,c27507_g1,c15809_g2,c32080_g1,c15809_g1,c7727_g1,c22286_g1,c9433_g1,c25362_g3,c56694_g1,c10896_g2,c8757_g2,c8762_g1,c18521_g1,c23407_g2,c1525_g1,c25747_g1,c36154_g1,c26136_g1,c17140_g1,c2559_g1,c2934_g1,c19521_g1,…
Metabolism	Amino acid metabolism	Phenylalanine, tyrosine and tryptophan biosynthesis	ko00400	76	c9230_g1,c35017_g1,c51492_g1,c20651_g1,c16772_g1,c26414_g1,c8530_g1,c18590_g1,c27707_g3,c19521_g2,c33566_g1,c1284_g2,c25943_g1,c27476_g2,c1284_g1,c25644_g1,c36257_g1,c17462_g3,c21948_g1,c50461_g1,c18530_g1,c30159_g1,c56775_g1,c26881_g2,c22840_g1,c25362_g3,c23703_g1,c25915_g1,c22012_g2,c21948_g2,c24839_g2,c27853_g1,c25635_g1,c17462_g2,c25432_g2,c2559_g1,c26414_g2,c10280_g1,c19521_g1,c17164_g1,c197…
Metabolism	Amino acid metabolism	Tryptophan metabolism	ko00380	73	c27532_g2,c53561_g1,c12998_g1,c28043_g1,c9540_g1,c26721_g1,c58310_g1,c38219_g1,c13146_g2,c56758_g1,c27103_g1,c15901_g1,c43128_g1,c26848_g1,c50104_g1,c23933_g1,c25112_g1,c53087_g1,c26837_g1,c54752_g1,c27532_g1,c51822_g1,c18033_g2,c8608_g1,c3135_g1,c39104_g1,c13146_g1,c26915_g1,c15242_g1,c51790_g1,c21963_g1,c25699_g1,c17165_g1,c24339_g1,c49192_g1,c24719_g1,c47658_g1,c38831_g1,c8929_g1,c41756_g1,c23…
Metabolism	Amino acid metabolism	Tyrosine metabolism	ko00350	60	c19521_g1,c4980_g1,c53555_g1,c27183_g1,c26961_g2,c20651_g1,c55465_g1,c21224_g1,c44362_g1,c9157_g1,c36537_g1,c15452_g1,c6421_g1,c44011_g1,c21712_g1,c19521_g2,c49387_g1,c25362_g1,c22323_g1,c25943_g1,c27476_g2,c1925_g1,c41097_g1,c658_g1,c23476_g1,c11567_g1,c23600_g1,c1044_g1,c26672_g1,c7727_g1,c49306_g1,c1925_g2,c18530_g1,c29921_g1,c13058_g2,c22840_g1,c25362_g3,c8539_g1,c13058_g1,c16258_g3,c25362_g2…
Metabolism	Amino acid metabolism	Valine, leucine and isoleucine biosynthesis	ko00290	40	c26889_g1,c18551_g2,c28455_g1,c13265_g1,c9639_g1,c34160_g1,c8120_g1,c23535_g1,c58811_g1,c25629_g1,c27555_g1,c25621_g1,c24646_g1,c39583_g1,c18551_g4,c38800_g1,c23126_g1,c22703_g1,c49508_g1,c13265_g2,c17736_g1,c35313_g1,c9437_g1,c57045_g1,c23126_g2,c27221_g1,c15163_g1,c27510_g5,c24182_g2,c18551_g1,c20201_g1,c30489_g1,c26685_g1,c18551_g3,c28607_g1,c26003_g1,c18930_g1,c33007_g1,c29641_g1,c25126_g1
Metabolism	Amino acid metabolism	Valine, leucine and isoleucine degradation	ko00280	79	c18551_g1,c44766_g1,c14488_g1,c31249_g1,c49814_g1,c44875_g1,c7637_g1,c1393_g2,c3001_g2,c27884_g1,c41430_g1,c5041_g1,c50008_g1,c25126_g1,c38931_g1,c55875_g1,c9639_g1,c41756_g1,c54708_g1,c17085_g1,c44829_g1,c11124_g2,c13448_g1,c11672_g1,c18551_g4,c22344_g1,c14594_g1,c44076_g1,c15148_g1,c49587_g1,c54949_g1,c14229_g1,c57045_g1,c54369_g1,c15163_g1,c26129_g1,c11124_g1,c38594_g1,c26392_g4,c40075_g1,c275…
Metabolism	Biosynthesis of other secondary metabolites	Aflatoxin biosynthesis	ko00254	11	c15648_g2,c56247_g1,c15648_g1,c48242_g1,c53879_g1,c29709_g1,c50883_g1,c37948_g1,c42741_g1,c21305_g1,c6495_g1
Metabolism	Biosynthesis of other secondary metabolites	Anthocyanin biosynthesis	ko00942	3	c13800_g1,c19633_g1,c13800_g2
Metabolism	Biosynthesis of other secondary metabolites	Betalain biosynthesis	ko00965	3	c18691_g1,c18691_g2,c38967_g1
Metabolism	Biosynthesis of other secondary metabolites	Butirosin and neomycin biosynthesis	ko00524	9	c26326_g1,c41032_g1,c15706_g3,c35659_g1,c55732_g1,c26594_g1,c19254_g1,c22219_g1,c51543_g1
Metabolism	Biosynthesis of other secondary metabolites	Caffeine metabolism	ko00232	9	c2198_g2,c35012_g1,c43779_g1,c27272_g7,c12307_g1,c27272_g3,c16882_g1,c2198_g1,c54833_g1
Metabolism	Biosynthesis of other secondary metabolites	Flavone and flavonol biosynthesis	ko00944	5	c42822_g1,c28380_g1,c37384_g1,c50606_g1,c44423_g1
Metabolism	Biosynthesis of other secondary metabolites	Flavonoid biosynthesis	ko00941	51	c10828_g1,c55368_g1,c42298_g1,c56713_g1,c44102_g1,c20815_g2,c42374_g1,c28380_g1,c54538_g1,c33698_g1,c57225_g1,c30453_g1,c28331_g1,c8762_g1,c44223_g1,c57518_g1,c7672_g1,c33646_g1,c4403_g1,c57947_g1,c35171_g1,c39775_g1,c20815_g1,c55775_g1,c13036_g3,c51610_g1,c26136_g1,c6313_g1,c10201_g1,c54739_g1,c13036_g1,c48290_g1,c33230_g1,c23077_g3,c8762_g2,c46412_g1,c48749_g1,c26710_g1,c28182_g1,c1116_g1,c4193…
Metabolism	Biosynthesis of other secondary metabolites	Glucosinolate biosynthesis	ko00966	19	c2224_g1,c39445_g1,c50104_g1,c15901_g1,c25112_g1,c33259_g1,c21036_g1,c757_g1,c30975_g1,c48475_g1,c8929_g1,c55583_g1,c58310_g1,c25456_g1,c33984_g1,c18415_g1,c8120_g2,c757_g2,c41080_g1
Metabolism	Biosynthesis of other secondary metabolites	Indole alkaloid biosynthesis	ko00901	11	c2507_g1,c3670_g1,c49662_g1,c10887_g1,c51147_g1,c8867_g1,c4440_g1,c3670_g2,c8716_g1,c8867_g2,c55958_g1
Metabolism	Biosynthesis of other secondary metabolites	Isoquinoline alkaloid biosynthesis	ko00950	28	c25362_g2,c6421_g1,c25362_g3,c21224_g1,c20651_g1,c26961_g2,c18530_g1,c27183_g1,c49306_g1,c26672_g1,c1044_g1,c19521_g1,c48209_g1,c47684_g1,c54040_g1,c2559_g1,c13111_g1,c36154_g1,c26538_g1,c11567_g1,c658_g1,c44026_g1,c27853_g1,c1525_g1,c27476_g2,c25943_g1,c25362_g1,c19521_g2
Metabolism	Biosynthesis of other secondary metabolites	Novobiocin biosynthesis	ko00401	9	c2559_g1,c26538_g1,c658_g1,c22840_g1,c27853_g1,c20651_g1,c49306_g1,c19521_g2,c19521_g1
Metabolism	Biosynthesis of other secondary metabolites	Phenylpropanoid biosynthesis	ko00940	224	c33106_g1,c13968_g2,c43327_g1,c191_g1,c7462_g2,c17995_g1,c9589_g1,c2117_g2,c7462_g1,c15621_g1,c43750_g1,c13759_g2,c48519_g1,c52564_g1,c36904_g1,c11574_g1,c3971_g1,c52845_g1,c58887_g1,c44626_g1,c33360_g1,c54707_g1,c44369_g1,c25673_g2,c53285_g1,c32106_g1,c13036_g3,c17929_g1,c53419_g1,c55775_g1,c31978_g1,c28393_g1,c59188_g1,c23055_g1,c26820_g1,c41877_g1,c56713_g1,c44041_g1,c24031_g1,c26799_g3,c21690…
Metabolism	Biosynthesis of other secondary metabolites	Stilbenoid, diarylheptanoid and gingerol biosynthesis	ko00945	105	c47878_g1,c48197_g1,c21360_g1,c11100_g1,c21202_g1,c23501_g1,c32051_g1,c5044_g2,c54711_g1,c21360_g3,c11100_g2,c41933_g1,c41367_g1,c23501_g2,c44147_g1,c23077_g3,c48791_g1,c16934_g1,c56285_g1,c23529_g1,c19315_g1,c21360_g4,c23028_g1,c12197_g1,c15569_g4,c24836_g5,c5696_g1,c10201_g1,c27132_g1,c38161_g1,c56742_g1,c35921_g1,c19468_g2,c2601_g1,c21202_g2,c25780_g1,c46879_g1,c57698_g1,c6160_g1,c26966_g5,c28…
Metabolism	Biosynthesis of other secondary metabolites	Streptomycin biosynthesis	ko00521	18	c25603_g1,c59344_g1,c23318_g2,c21582_g1,c20024_g2,c22219_g1,c19254_g1,c49369_g1,c41032_g1,c26326_g1,c49131_g1,c25654_g1,c46006_g1,c51543_g1,c26594_g1,c35659_g1,c55732_g1,c15706_g3
Metabolism	Biosynthesis of other secondary metabolites	Tropane, piperidine and pyridine alkaloid biosynthesis	ko00960	52	c658_g1,c6038_g1,c16939_g1,c25943_g1,c27476_g2,c19521_g2,c25362_g1,c6421_g1,c9095_g1,c13680_g1,c6038_g2,c19213_g3,c16939_g3,c25372_g3,c21224_g1,c16939_g2,c20651_g1,c20880_g1,c26961_g2,c17886_g1,c19521_g1,c33276_g1,c54040_g1,c2559_g1,c47684_g1,c48209_g1,c35137_g1,c25372_g4,c36154_g1,c13111_g1,c25372_g2,c26538_g1,c44026_g1,c27853_g1,c1525_g1,c27839_g1,c3636_g1,c25362_g2,c18864_g2,c25362_g3,c18864_g…
Metabolism	Carbohydrate metabolism	Amino sugar and nucleotide sugar metabolism	ko00520	208	c10351_g1,c22622_g1,c22219_g1,c44466_g1,c6444_g2,c24268_g1,c26249_g1,c40996_g1,c22311_g1,c26326_g1,c21798_g1,c11593_g1,c41559_g1,c25622_g1,c39972_g1,c28001_g1,c40544_g1,c29696_g1,c17404_g1,c22311_g2,c26249_g2,c6444_g1,c24224_g1,c8808_g1,c49327_g1,c23257_g1,c14843_g1,c24814_g1,c29283_g1,c27891_g1,c55073_g1,c25579_g2,c892_g1,c9910_g1,c38807_g1,c7277_g1,c41716_g1,c12992_g1,c24348_g3,c23001_g1,c14638…
Metabolism	Carbohydrate metabolism	Ascorbate and aldarate metabolism	ko00053	67	c33592_g1,c44617_g1,c27890_g1,c1994_g1,c53561_g1,c26249_g1,c27532_g2,c33099_g1,c14116_g1,c27715_g1,c10351_g1,c21463_g1,c33569_g1,c532_g1,c22039_g1,c17935_g1,c55991_g1,c27103_g1,c26249_g2,c56758_g1,c13146_g2,c46331_g1,c45316_g1,c27532_g1,c15684_g1,c33811_g1,c44012_g1,c6335_g1,c49192_g1,c28882_g1,c47739_g1,c24339_g1,c24900_g1,c25784_g1,c38749_g1,c11712_g1,c36575_g1,c16854_g1,c15381_g1,c13146_g1,c29…
Metabolism	Carbohydrate metabolism	Butanoate metabolism	ko00650	29	c25621_g1,c38144_g1,c26641_g1,c38800_g1,c25747_g2,c16267_g1,c34241_g1,c9710_g1,c24209_g1,c44190_g1,c15873_g1,c25835_g1,c12998_g1,c31977_g1,c28399_g1,c38876_g1,c37885_g1,c25699_g1,c49416_g1,c24110_g2,c7637_g1,c25747_g1,c14594_g1,c29791_g1,c48613_g1,c14229_g1,c24110_g3,c25679_g1,c28607_g1
Metabolism	Carbohydrate metabolism	C5-Branched dibasic acid metabolism	ko00660	16	c34160_g1,c58811_g1,c27510_g5,c13265_g1,c38800_g1,c24646_g1,c25621_g1,c28607_g1,c49508_g1,c23126_g1,c26685_g1,c22703_g1,c13265_g2,c23126_g2,c17736_g1,c35313_g1
Metabolism	Carbohydrate metabolism	Citrate cycle (TCA cycle)	ko00020	93	c39940_g1,c40075_g1,c40772_g1,c24868_g1,c8973_g1,c18051_g1,c25844_g3,c54939_g1,c11124_g3,c48363_g1,c22460_g1,c50256_g1,c34492_g1,c2180_g1,c38820_g1,c14000_g3,c33953_g1,c26987_g1,c38375_g1,c9583_g1,c53531_g1,c27429_g1,c26384_g1,c26815_g1,c58536_g1,c14659_g1,c836_g1,c28140_g1,c25844_g1,c15178_g3,c55885_g1,c28043_g1,c28665_g1,c27367_g1,c5125_g1,c2466_g1,c47370_g1,c33697_g1,c18432_g1,c26821_g1,c20930…
Metabolism	Carbohydrate metabolism	Fructose and mannose metabolism	ko00051	92	c7296_g1,c55732_g1,c57748_g1,c21554_g1,c27339_g2,c16958_g1,c54581_g1,c19648_g1,c38241_g1,c43943_g1,c23674_g1,c27339_g4,c33237_g1,c40471_g1,c28492_g1,c41032_g1,c56682_g1,c21004_g1,c25465_g1,c44049_g1,c21273_g1,c25264_g1,c16865_g2,c15706_g3,c4831_g1,c49272_g1,c44751_g1,c21352_g2,c6257_g1,c6275_g1,c17245_g1,c24496_g5,c21352_g1,c47074_g1,c27632_g2,c25919_g2,c11919_g1,c22580_g1,c25854_g3,c44647_g1,c26…
Metabolism	Carbohydrate metabolism	Galactose metabolism	ko00052	88	c35659_g1,c34964_g1,c54672_g1,c23636_g1,c49385_g1,c27770_g2,c1017_g1,c3419_g1,c14991_g1,c13960_g1,c16865_g3,c56909_g1,c48583_g1,c25239_g2,c24348_g2,c51543_g1,c14638_g2,c24854_g1,c25665_g2,c24348_g3,c7847_g1,c14638_g3,c29265_g1,c19648_g2,c49185_g1,c27891_g1,c29283_g1,c44259_g1,c25665_g1,c26594_g1,c18033_g1,c16865_g5,c6444_g1,c54761_g1,c2557_g1,c21750_g1,c18232_g1,c37112_g1,c6300_g2,c39249_g1,c3557…
Metabolism	Carbohydrate metabolism	Glycolysis / Gluconeogenesis	ko00010	196	c5041_g1,c14221_g3,c26112_g1,c1393_g2,c10018_g1,c17245_g1,c6275_g1,c30009_g1,c16865_g2,c26098_g1,c15706_g3,c53211_g1,c23318_g2,c25732_g1,c18596_g1,c421_g1,c25369_g2,c31258_g1,c24496_g5,c49529_g1,c19648_g1,c26113_g1,c48168_g1,c41097_g1,c41015_g1,c23674_g1,c25157_g1,c11124_g1,c55732_g1,c9681_g1,c7296_g1,c14679_g1,c26130_g1,c29162_g1,c30836_g1,c44141_g1,c45433_g1,c56584_g1,c36537_g1,c17656_g1,c15452…
Metabolism	Carbohydrate metabolism	Glyoxylate and dicarboxylate metabolism	ko00630	122	c28277_g1,c31545_g1,c5631_g1,c13812_g2,c27468_g1,c19798_g1,c50155_g1,c26481_g2,c28543_g1,c24684_g2,c30247_g1,c47719_g1,c26847_g1,c26389_g1,c3316_g1,c23933_g1,c26374_g1,c7298_g1,c26902_g2,c26260_g1,c13812_g1,c47370_g1,c1121_g1,c12998_g1,c56496_g1,c23179_g2,c25847_g1,c45613_g1,c33697_g1,c37180_g1,c26821_g1,c38375_g1,c26384_g1,c47989_g1,c12663_g1,c38820_g1,c41529_g1,c55885_g1,c30935_g1,c25699_g1,c15…
Metabolism	Carbohydrate metabolism	Inositol phosphate metabolism	ko00562	106	c54607_g1,c20613_g4,c27309_g1,c15684_g1,c6723_g1,c25146_g1,c17314_g1,c23124_g1,c23989_g1,c37746_g1,c27023_g1,c24845_g2,c34071_g1,c15371_g1,c3182_g1,c25964_g1,c24265_g1,c53594_g1,c49161_g1,c34792_g1,c34696_g1,c19643_g1,c47715_g1,c22249_g1,c32521_g1,c27890_g1,c53143_g1,c27506_g1,c59344_g1,c20024_g2,c14116_g1,c19410_g1,c18419_g1,c6243_g1,c22039_g1,c17599_g1,c532_g1,c15412_g1,c17055_g1,c26332_g2,c371…
Metabolism	Carbohydrate metabolism	Pentose and glucuronate interconversions	ko00040	166	c11108_g1,c25264_g1,c18131_g2,c44902_g1,c29840_g1,c57916_g1,c41671_g1,c9646_g1,c57733_g1,c6102_g1,c8552_g1,c44687_g1,c42629_g1,c30550_g1,c50228_g1,c41363_g1,c48805_g1,c50265_g1,c57522_g1,c22344_g1,c33237_g1,c24243_g3,c29307_g1,c21876_g1,c18466_g3,c8629_g1,c53921_g1,c20397_g1,c26272_g2,c55140_g1,c38186_g1,c49192_g1,c47739_g1,c24243_g1,c21827_g1,c32117_g1,c22144_g2,c57352_g1,c26272_g1,c4581_g1,c517…
Metabolism	Carbohydrate metabolism	Pentose phosphate pathway	ko00030	96	c49369_g1,c22984_g1,c22290_g1,c24496_g5,c8552_g1,c35847_g1,c27624_g1,c22580_g1,c50905_g1,c23318_g2,c27905_g1,c34914_g1,c16865_g2,c17583_g1,c42949_g1,c26098_g1,c16413_g1,c44751_g1,c42742_g1,c6275_g1,c17245_g1,c27624_g3,c16413_g2,c16625_g1,c25529_g1,c15404_g1,c12555_g1,c8202_g1,c10969_g1,c25529_g4,c56682_g1,c19039_g2,c32153_g1,c39442_g1,c3770_g1,c7296_g1,c17009_g1,c33548_g1,c38721_g1,c25861_g2,c196…
Metabolism	Carbohydrate metabolism	Propanoate metabolism	ko00640	43	c25937_g1,c36842_g1,c55875_g1,c12998_g1,c42051_g1,c44829_g1,c9645_g2,c29709_g1,c58582_g1,c28382_g1,c56247_g1,c25504_g1,c8080_g2,c9349_g1,c21305_g1,c8080_g1,c10250_g1,c9623_g1,c15878_g1,c38594_g1,c26664_g2,c31249_g1,c42741_g1,c2903_g1,c31258_g1,c49814_g1,c54607_g1,c26815_g1,c48242_g1,c27546_g1,c15648_g1,c55198_g1,c15648_g2,c41430_g1,c17871_g1,c10576_g1,c25699_g1,c50008_g1,c6495_g1,c53879_g1,c37948…
Metabolism	Carbohydrate metabolism	Pyruvate metabolism	ko00620	158	c37609_g1,c22344_g1,c26884_g4,c42666_g1,c24639_g2,c27096_g1,c2694_g1,c21305_g1,c55825_g1,c20751_g1,c17122_g2,c24453_g1,c46470_g1,c38715_g1,c54718_g1,c29379_g1,c444_g2,c24639_g1,c25776_g1,c27229_g1,c49745_g1,c21486_g1,c42051_g1,c54708_g1,c19953_g1,c24358_g1,c27884_g1,c15648_g1,c23392_g2,c48242_g1,c44875_g1,c44974_g1,c57661_g1,c54634_g1,c20751_g2,c35041_g1,c17871_g1,c14053_g1,c26884_g1,c26884_g2,c3…
Metabolism	Carbohydrate metabolism	Starch and sucrose metabolism	ko00500	366	c27339_g2,c39137_g1,c27408_g1,c11015_g1,c20372_g1,c43943_g1,c23832_g1,c24243_g3,c27339_g4,c33915_g1,c21876_g1,c54664_g1,c25217_g1,c25585_g1,c45960_g1,c55140_g1,c36904_g1,c33360_g1,c18131_g2,c44902_g1,c26953_g6,c53285_g1,c29365_g1,c17929_g1,c29840_g1,c49369_g1,c25579_g4,c42629_g1,c34975_g1,c26693_g1,c30550_g1,c22756_g1,c15380_g1,c50228_g1,c19254_g1,c13808_g1,c32381_g1,c57744_g1,c25274_g1,c15915_g2…
Metabolism	Energy metabolism	Carbon fixation in photosynthetic organisms	ko00710	132	c40772_g1,c25362_g2,c26672_g1,c26876_g1,c27656_g2,c36435_g1,c47989_g1,c745_g1,c48469_g1,c26967_g1,c42656_g1,c27394_g1,c25798_g1,c26088_g1,c54965_g1,c25847_g1,c3770_g2,c26951_g1,c22235_g1,c5631_g1,c1149_g2,c28543_g1,c15130_g1,c25317_g1,c24250_g1,c26847_g1,c25362_g1,c26374_g1,c34914_g1,c27624_g1,c53211_g1,c38076_g1,c25362_g3,c4484_g1,c10958_g2,c54737_g1,c39182_g1,c6275_g1,c27624_g3,c26112_g1,c6208_…
Metabolism	Energy metabolism	Carbon fixation pathways in prokaryotes	ko00720	60	c11440_g1,c15878_g1,c53249_g1,c54939_g1,c26664_g2,c11940_g1,c4484_g1,c23923_g2,c2903_g1,c54737_g1,c10958_g2,c26412_g1,c53531_g1,c54634_g1,c57661_g1,c30620_g1,c14000_g3,c33953_g1,c20751_g2,c52932_g1,c15178_g3,c25699_g1,c48469_g1,c26680_g1,c14000_g1,c25937_g1,c43700_g1,c56520_g1,c15178_g1,c32854_g1,c12998_g1,c45068_g1,c24639_g1,c27367_g1,c28665_g1,c27229_g1,c5125_g1,c2466_g1,c21486_g1,c49745_g1,c26…
Metabolism	Energy metabolism	Methane metabolism	ko00680	122	c19648_g2,c27076_g1,c56815_g1,c58719_g1,c20057_g1,c14199_g1,c23923_g2,c8539_g1,c19785_g1,c25997_g3,c5945_g1,c7847_g1,c33043_g1,c42916_g1,c26412_g1,c17454_g1,c25665_g2,c16865_g3,c23579_g1,c19968_g1,c39962_g1,c12583_g2,c15121_g1,c22637_g1,c745_g1,c48469_g1,c30935_g1,c32335_g1,c54033_g1,c2985_g1,c15121_g3,c12630_g1,c43700_g1,c54871_g1,c38593_g1,c1121_g1,c45068_g1,c23179_g2,c44007_g1,c15121_g2,c28778…
Metabolism	Energy metabolism	Nitrogen metabolism	ko00910	70	c28697_g1,c33122_g1,c10652_g1,c54717_g1,c24684_g1,c29252_g1,c54651_g1,c50595_g1,c30769_g1,c49470_g1,c38167_g1,c42257_g1,c29002_g1,c10752_g1,c12999_g2,c27359_g1,c49798_g1,c20711_g1,c25805_g2,c6801_g1,c49756_g1,c28777_g1,c53698_g1,c10752_g2,c24719_g1,c29578_g1,c40609_g1,c24773_g1,c1161_g1,c25805_g1,c46037_g1,c34722_g1,c432_g2,c432_g1,c21480_g1,c206_g1,c30995_g1,c41486_g1,c18999_g3,c17867_g1,c27359_…
Metabolism	Energy metabolism	Oxidative phosphorylation	ko00190	193	c56380_g1,c25122_g1,c11342_g1,c27735_g1,c21859_g2,c27609_g1,c36093_g1,c22372_g1,c30089_g1,c27659_g1,c26075_g1,c19893_g1,c26699_g1,c12372_g2,c36316_g1,c26580_g1,c26278_g2,c15059_g2,c15699_g1,c21367_g1,c21807_g1,c22585_g1,c24271_g1,c26393_g1,c22955_g2,c27422_g1,c26183_g1,c20532_g1,c23998_g2,c25708_g1,c18647_g1,c22811_g1,c29249_g1,c26937_g3,c55627_g1,c12372_g3,c11875_g1,c38909_g1,c21474_g1,c21947_g1…
Metabolism	Energy metabolism	Photosynthesis	ko00195	92	c9279_g2,c22733_g3,c57261_g1,c22803_g1,c33428_g1,c26147_g2,c31304_g1,c9047_g1,c55017_g1,c30543_g1,c41361_g1,c25510_g3,c28693_g1,c32863_g1,c20532_g1,c56331_g1,c34137_g1,c21362_g1,c58242_g1,c49282_g1,c55964_g1,c26580_g1,c26361_g1,c23083_g1,c14280_g3,c27465_g1,c34412_g1,c34380_g1,c34450_g1,c55172_g1,c3296_g1,c2755_g1,c22142_g1,c18759_g1,c4452_g1,c18790_g1,c21134_g2,c23022_g1,c2885_g1,c50657_g1,c1875…
Metabolism	Energy metabolism	Photosynthesis - antenna proteins	ko00196	36	c26537_g1,c12864_g1,c58829_g1,c27852_g1,c56958_g1,c32357_g1,c18977_g1,c38597_g1,c48263_g1,c24576_g1,c33741_g1,c23390_g1,c15515_g1,c25778_g1,c4701_g1,c28017_g1,c3566_g1,c21724_g1,c40176_g1,c11309_g2,c47606_g1,c9323_g1,c49796_g1,c13865_g1,c14383_g1,c54842_g1,c55190_g1,c34783_g1,c33378_g1,c37559_g1,c34534_g1,c28634_g1,c11309_g1,c25290_g1,c25187_g1,c54525_g1
Metabolism	Energy metabolism	Sulfur metabolism	ko00920	74	c22268_g1,c3320_g1,c23650_g2,c52389_g1,c25047_g1,c2841_g2,c4298_g1,c12735_g1,c44938_g1,c22827_g1,c38964_g1,c19738_g1,c34067_g1,c2841_g1,c19136_g2,c22156_g1,c6258_g2,c22827_g3,c581_g1,c28278_g1,c2501_g1,c34525_g1,c7999_g1,c2417_g1,c22424_g1,c22929_g1,c34506_g1,c17698_g1,c11332_g3,c9450_g1,c19598_g2,c55028_g1,c11332_g2,c18779_g1,c32867_g1,c25219_g1,c33437_g1,c22472_g1,c23721_g1,c50482_g1,c22883_g1,…
Metabolism	Glycan biosynthesis and metabolism	Glycosaminoglycan degradation	ko00531	11	c18560_g1,c22226_g1,c21750_g1,c20493_g2,c6739_g1,c55073_g1,c22488_g1,c20493_g3,c3419_g1,c20493_g1,c12093_g1
Metabolism	Glycan biosynthesis and metabolism	Glycosphingolipid biosynthesis - ganglio series	ko00604	8	c21750_g1,c20493_g2,c12093_g1,c20493_g1,c20493_g3,c3419_g1,c55073_g1,c6739_g1
Metabolism	Glycan biosynthesis and metabolism	Glycosphingolipid biosynthesis - globo series	ko00603	11	c53164_g1,c48843_g1,c35579_g1,c27894_g1,c24854_g1,c12093_g1,c50438_g1,c25239_g2,c57103_g1,c55073_g1,c6739_g1
Metabolism	Glycan biosynthesis and metabolism	Glycosylphosphatidylinositol(GPI)-anchor biosynthesis	ko00563	25	c19111_g1,c19465_g1,c18642_g1,c5805_g1,c11284_g1,c3500_g1,c20311_g1,c5805_g2,c20099_g2,c24821_g2,c20264_g1,c24034_g2,c19218_g1,c35331_g1,c64_g1,c49376_g1,c2844_g1,c24034_g1,c26999_g1,c259_g1,c20099_g1,c747_g1,c683_g1,c20970_g1,c23282_g1
Metabolism	Glycan biosynthesis and metabolism	Lipopolysaccharide biosynthesis	ko00540	10	c23870_g1,c7376_g1,c17901_g1,c15927_g1,c22412_g1,c23873_g1,c26552_g2,c47528_g1,c44716_g1,c7376_g2
Metabolism	Glycan biosynthesis and metabolism	N-Glycan biosynthesis	ko00510	65	c24626_g1,c23345_g2,c26720_g1,c19280_g1,c22693_g1,c27276_g1,c9542_g1,c5833_g1,c1070_g1,c20949_g1,c9300_g2,c23455_g1,c15903_g2,c21083_g1,c11513_g1,c15237_g2,c27387_g1,c7983_g1,c35280_g1,c51986_g1,c15611_g1,c46171_g1,c20448_g3,c26487_g1,c2647_g1,c30869_g1,c26458_g1,c47102_g1,c24201_g1,c4477_g1,c59336_g1,c11649_g1,c19280_g2,c23345_g1,c33398_g1,c25825_g1,c49463_g1,c4477_g2,c9300_g1,c6112_g1,c15237_g1…
Metabolism	Glycan biosynthesis and metabolism	Other glycan degradation	ko00511	32	c25391_g2,c19113_g1,c3419_g1,c20493_g3,c14713_g1,c22799_g1,c25669_g1,c19113_g2,c55073_g1,c28322_g1,c19447_g1,c12093_g1,c9525_g1,c15659_g2,c20493_g2,c15659_g1,c52586_g1,c25669_g2,c6739_g1,c12889_g2,c12889_g1,c20493_g1,c25391_g1,c21750_g1,c2557_g1,c26620_g2,c18895_g1,c19447_g2,c54669_g1,c27128_g1,c56249_g1,c22965_g2
Metabolism	Glycan biosynthesis and metabolism	Other types of O-glycan biosynthesis	ko00514	7	c12148_g1,c12148_g2,c24713_g3,c37821_g1,c24713_g5,c49235_g1,c12569_g1
Metabolism	Glycan biosynthesis and metabolism	Peptidoglycan biosynthesis	ko00550	1	c4787_g1
Metabolism	Glycan biosynthesis and metabolism	Various types of N-glycan biosynthesis	ko00513	44	c51986_g1,c30552_g1,c15611_g1,c20448_g3,c46171_g1,c2647_g1,c17687_g1,c26487_g1,c17137_g1,c6381_g1,c47102_g1,c15903_g2,c22787_g2,c5118_g1,c27387_g1,c22568_g1,c45351_g1,c36841_g1,c7983_g1,c35280_g1,c1070_g1,c23718_g1,c20949_g1,c23199_g1,c26344_g1,c17137_g2,c25983_g1,c9300_g2,c30300_g1,c25774_g1,c59336_g1,c24626_g1,c28630_g1,c19280_g1,c26720_g1,c19280_g2,c11649_g1,c33398_g1,c25825_g1,c8142_g1,c9300_…
Metabolism	Lipid metabolism	Arachidonic acid metabolism	ko00590	31	c38321_g1,c8706_g1,c8482_g1,c1843_g1,c24258_g1,c8680_g1,c49184_g1,c12869_g1,c20664_g1,c9083_g2,c21784_g1,c9785_g2,c21603_g2,c14386_g1,c8016_g1,c51328_g1,c19729_g1,c45129_g1,c16865_g1,c27636_g1,c29305_g1,c34042_g1,c21498_g1,c21603_g1,c9083_g1,c33287_g1,c9785_g1,c21784_g2,c50464_g1,c2726_g1,c21784_g3
Metabolism	Lipid metabolism	Biosynthesis of unsaturated fatty acids	ko01040	63	c8238_g1,c51000_g1,c56171_g1,c26919_g1,c26671_g1,c29421_g1,c23572_g1,c23077_g2,c25680_g1,c15148_g1,c21874_g1,c26919_g2,c44076_g1,c23077_g1,c16996_g2,c870_g2,c13448_g1,c13616_g1,c25613_g2,c45175_g1,c54694_g1,c16472_g1,c24976_g1,c6283_g1,c55061_g1,c7792_g1,c46885_g1,c40599_g1,c26791_g1,c25129_g1,c16996_g1,c12819_g1,c33091_g1,c29664_g1,c46056_g1,c48323_g1,c49512_g1,c12819_g2,c25613_g1,c647_g1,c29674…
Metabolism	Lipid metabolism	Cutin, suberine and wax biosynthesis	ko00073	49	c21898_g5,c28158_g1,c41254_g1,c40349_g1,c24088_g1,c5967_g1,c6614_g1,c19299_g1,c55869_g1,c25763_g1,c21898_g3,c24045_g2,c25623_g2,c26094_g1,c25824_g1,c12019_g1,c25763_g2,c42319_g1,c33068_g1,c47086_g1,c33353_g1,c24088_g2,c24364_g1,c24045_g1,c21898_g2,c18104_g1,c54253_g1,c25884_g2,c21898_g1,c32994_g1,c38284_g1,c52550_g1,c36189_g1,c49288_g1,c29841_g1,c47655_g1,c30070_g1,c8724_g1,c21690_g1,c21898_g4,c5…
Metabolism	Lipid metabolism	Ether lipid metabolism	ko00565	59	c9649_g1,c22864_g1,c38837_g1,c23356_g1,c35293_g1,c21430_g2,c3182_g1,c19936_g1,c1187_g2,c21784_g1,c23241_g1,c25532_g1,c39417_g1,c19464_g3,c33220_g1,c1843_g1,c9785_g1,c26581_g1,c28069_g1,c22819_g1,c21784_g3,c32280_g1,c19464_g1,c33064_g1,c8379_g1,c44796_g1,c19464_g2,c21603_g1,c23015_g1,c23429_g1,c12149_g1,c33594_g1,c17322_g3,c8680_g1,c56105_g1,c21603_g2,c17322_g2,c27027_g1,c21430_g4,c9785_g2,c9149_g…
Metabolism	Lipid metabolism	Fatty acid biosynthesis	ko00061	74	c17747_g1,c11714_g1,c54595_g1,c48819_g1,c9645_g2,c211_g1,c25613_g2,c45175_g1,c44173_g1,c42051_g1,c56247_g1,c25504_g1,c22908_g1,c26941_g1,c51000_g1,c3697_g1,c22908_g2,c21305_g1,c55005_g1,c50879_g1,c31442_g1,c15878_g1,c26004_g3,c49618_g1,c42741_g1,c896_g1,c27944_g1,c23610_g2,c33240_g1,c15648_g2,c24953_g1,c17634_g1,c42747_g1,c26864_g1,c48242_g1,c25859_g2,c15648_g1,c53879_g1,c37948_g1,c56522_g1,c1231…
Metabolism	Lipid metabolism	Fatty acid degradation	ko00071	82	c16996_g2,c13448_g1,c53555_g1,c41756_g1,c44173_g1,c55465_g1,c44829_g1,c16996_g1,c17747_g1,c11714_g1,c54595_g1,c36537_g1,c27403_g1,c15452_g1,c55026_g1,c22323_g1,c39856_g1,c41097_g1,c23572_g1,c44076_g1,c15148_g1,c22344_g1,c23023_g1,c49814_g1,c16996_g5,c27944_g1,c14488_g1,c14709_g1,c48323_g1,c46056_g1,c16258_g1,c23610_g2,c5041_g1,c33240_g1,c24953_g1,c1393_g2,c10018_g1,c27884_g1,c26864_g1,c10730_g1,c…
Metabolism	Lipid metabolism	Fatty acid elongation	ko00062	52	c52721_g1,c23313_g1,c8512_g1,c14982_g2,c43242_g1,c33335_g1,c22620_g1,c43052_g1,c13340_g1,c25942_g1,c18421_g2,c25413_g2,c33077_g1,c3490_g2,c45742_g1,c2543_g1,c20849_g1,c13769_g1,c49947_g1,c21459_g1,c2543_g2,c29817_g1,c18421_g3,c13340_g3,c47837_g1,c18421_g4,c57128_g1,c25450_g1,c13769_g2,c13769_g3,c13340_g2,c25413_g4,c27816_g1,c25413_g5,c54753_g1,c23665_g1,c14982_g1,c29421_g1,c23313_g2,c39894_g1,c21…
Metabolism	Lipid metabolism	Glycerolipid metabolism	ko00561	110	c25253_g1,c26554_g1,c21756_g1,c13433_g1,c13931_g3,c21784_g1,c18199_g1,c3020_g1,c5041_g1,c27884_g1,c1393_g2,c26523_g1,c21784_g3,c50374_g1,c50551_g1,c21603_g1,c13931_g1,c39830_g1,c51763_g1,c8680_g1,c41629_g1,c51362_g1,c17162_g1,c25852_g1,c39995_g1,c24277_g2,c21430_g4,c6316_g1,c9785_g2,c38321_g1,c26212_g2,c33460_g1,c50438_g1,c22344_g1,c13931_g2,c3614_g1,c14135_g2,c21784_g2,c13802_g1,c14529_g1,c41186…
Metabolism	Lipid metabolism	Glycerophospholipid metabolism	ko00564	180	c20356_g1,c23241_g1,c23368_g3,c19464_g3,c19288_g1,c13931_g3,c49164_g2,c13328_g1,c20356_g2,c21756_g1,c25253_g1,c26554_g1,c9649_g1,c22864_g1,c33927_g1,c21831_g1,c1187_g2,c5648_g2,c34590_g1,c8379_g1,c41127_g1,c59176_g1,c21603_g1,c11423_g1,c26523_g1,c21784_g3,c1873_g1,c26212_g2,c29348_g1,c54140_g1,c51763_g1,c24997_g1,c33594_g1,c57055_g1,c9785_g2,c21430_g4,c17162_g1,c25852_g1,c23429_g2,c57011_g1,c4118…
Metabolism	Lipid metabolism	Linoleic acid metabolism	ko00591	30	c33591_g1,c25781_g1,c26691_g3,c9785_g1,c21784_g2,c50464_g1,c44006_g1,c27987_g1,c21784_g3,c41827_g1,c40563_g1,c7047_g1,c21603_g1,c8680_g1,c6521_g2,c26691_g1,c23736_g1,c23605_g1,c33138_g1,c41130_g1,c1961_g1,c9785_g2,c27404_g1,c21784_g1,c21603_g2,c26691_g2,c18006_g1,c6521_g1,c38321_g1,c1843_g1
Metabolism	Lipid metabolism	Sphingolipid metabolism	ko00600	43	c54669_g1,c31816_g1,c35579_g1,c14235_g1,c28733_g1,c22965_g2,c23849_g1,c12889_g1,c20493_g1,c12889_g2,c50438_g1,c44046_g1,c1202_g2,c26620_g2,c2557_g1,c21750_g1,c40564_g1,c39388_g1,c58715_g1,c26337_g1,c21156_g1,c17246_g1,c23047_g1,c52325_g1,c24854_g1,c58818_g1,c50650_g1,c23718_g2,c9525_g1,c52586_g1,c20493_g2,c18196_g1,c23487_g1,c5054_g1,c20493_g3,c3419_g1,c25239_g2,c44105_g1,c30495_g1,c22799_g1,c352…
Metabolism	Lipid metabolism	Steroid biosynthesis	ko00100	71	c3979_g1,c50464_g1,c18815_g1,c8091_g1,c21784_g2,c23165_g1,c921_g1,c56891_g1,c50767_g1,c35418_g1,c9785_g2,c8680_g1,c17030_g1,c18815_g3,c38321_g1,c45152_g1,c21784_g3,c33050_g1,c22374_g1,c18312_g2,c21603_g1,c45650_g1,c22958_g1,c37538_g1,c16277_g1,c21784_g1,c3551_g1,c37075_g1,c25244_g1,c17264_g1,c12666_g1,c15206_g1,c5994_g1,c18815_g2,c26747_g1,c22692_g1,c3569_g1,c45083_g1,c18815_g4,c248_g1,c59215_g1,…
Metabolism	Lipid metabolism	Steroid hormone biosynthesis	ko00140	1	c22620_g1
Metabolism	Lipid metabolism	Synthesis and degradation of ketone bodies	ko00072	7	c7637_g1,c14594_g1,c26641_g1,c25699_g1,c14229_g1,c15873_g1,c12998_g1
Metabolism	Lipid metabolism	alpha-Linolenic acid metabolism	ko00592	87	c38321_g1,c23572_g1,c44076_g1,c25737_g2,c15148_g1,c23023_g1,c23605_g1,c55026_g1,c38609_g1,c8680_g1,c39856_g1,c9785_g2,c33138_g1,c16996_g1,c33157_g1,c47994_g1,c7047_g1,c54785_g1,c27403_g1,c20142_g1,c21784_g2,c26691_g3,c16996_g2,c40846_g1,c13448_g1,c9901_g1,c33591_g1,c50464_g1,c54622_g1,c19219_g1,c26982_g2,c25138_g1,c47654_g1,c44039_g1,c1843_g1,c46056_g1,c48323_g1,c6521_g2,c19219_g3,c21784_g1,c4182…
Metabolism	Metabolism of cofactors and vitamins	Biotin metabolism	ko00780	29	c55005_g1,c24233_g1,c26004_g3,c17161_g1,c31442_g1,c50879_g1,c24233_g2,c7950_g1,c7806_g1,c15970_g1,c896_g1,c45175_g1,c211_g1,c49618_g1,c34721_g1,c25680_g1,c26004_g2,c27008_g1,c45789_g1,c25859_g2,c17460_g1,c4321_g1,c42747_g1,c17634_g1,c23672_g1,c20611_g1,c3697_g1,c56522_g1,c34142_g1
Metabolism	Metabolism of cofactors and vitamins	Folate biosynthesis	ko00790	25	c28758_g1,c24701_g2,c19527_g2,c18547_g1,c16476_g1,c11375_g1,c30695_g1,c21769_g1,c32088_g1,c21508_g1,c24701_g1,c6234_g1,c16476_g2,c2214_g1,c54614_g1,c24234_g2,c19272_g1,c21769_g2,c24234_g1,c21125_g1,c13028_g1,c12897_g1,c52762_g1,c26243_g1,c23518_g3
Metabolism	Metabolism of cofactors and vitamins	Lipoic acid metabolism	ko00785	8	c23100_g2,c49639_g1,c39380_g1,c25361_g1,c44333_g1,c58523_g1,c33529_g1,c44546_g1
Metabolism	Metabolism of cofactors and vitamins	Nicotinate and nicotinamide metabolism	ko00760	20	c26251_g1,c11975_g1,c16444_g1,c23661_g1,c28986_g1,c49671_g1,c19626_g2,c2119_g1,c41052_g1,c14922_g1,c57478_g1,c33025_g1,c343_g1,c39261_g1,c33059_g1,c21461_g1,c19626_g1,c26918_g1,c55486_g1,c2343_g1
Metabolism	Metabolism of cofactors and vitamins	One carbon pool by folate	ko00670	35	c29671_g1,c23179_g2,c6024_g1,c1121_g1,c56520_g1,c25997_g1,c25997_g2,c45613_g1,c25737_g1,c50155_g1,c21447_g1,c26481_g2,c20014_g1,c31545_g1,c26902_g2,c3316_g1,c53479_g1,c23861_g1,c26684_g1,c47719_g1,c3316_g2,c3475_g1,c53249_g1,c11440_g1,c21769_g2,c19970_g1,c25997_g3,c20939_g1,c30620_g1,c21769_g1,c22923_g1,c31636_g1,c26680_g1,c52932_g1,c25269_g1
Metabolism	Metabolism of cofactors and vitamins	Pantothenate and CoA biosynthesis	ko00770	38	c9639_g1,c26889_g1,c56752_g1,c18551_g2,c25629_g1,c23535_g1,c24436_g1,c13344_g1,c21132_g2,c25621_g1,c9259_g1,c38865_g1,c49544_g1,c27555_g1,c24407_g1,c18551_g4,c38800_g1,c9437_g1,c57045_g1,c343_g1,c15163_g1,c18551_g1,c23304_g1,c11794_g1,c20201_g1,c8230_g1,c28607_g1,c18551_g3,c26963_g1,c26003_g1,c58508_g1,c23866_g1,c33025_g1,c33007_g1,c29641_g1,c39025_g1,c28080_g1,c25126_g1
Metabolism	Metabolism of cofactors and vitamins	Porphyrin and chlorophyll metabolism	ko00860	80	c11116_g1,c24177_g1,c23036_g1,c54587_g1,c2070_g1,c28975_g1,c51235_g1,c29069_g1,c26630_g1,c15758_g1,c22619_g1,c20632_g3,c25702_g1,c59459_g1,c23036_g2,c26350_g1,c3305_g1,c55008_g1,c44038_g1,c51640_g1,c4813_g2,c21647_g1,c4813_g1,c5491_g2,c38705_g1,c12361_g1,c25758_g1,c20632_g1,c31469_g1,c24772_g1,c2148_g1,c33047_g1,c26745_g1,c25582_g1,c27752_g2,c2998_g1,c25120_g1,c13289_g1,c21414_g1,c38110_g1,c32421…
Metabolism	Metabolism of cofactors and vitamins	Retinol metabolism	ko00830	29	c22323_g1,c11921_g1,c13433_g1,c49387_g1,c16258_g1,c24849_g1,c38905_g1,c46262_g1,c14301_g1,c23476_g1,c16258_g2,c41097_g1,c23579_g1,c49941_g1,c10018_g1,c23600_g1,c49361_g1,c4980_g1,c27478_g2,c47457_g1,c53555_g1,c55465_g1,c8539_g1,c16258_g3,c36537_g1,c13433_g2,c809_g1,c45514_g1,c15452_g1
Metabolism	Metabolism of cofactors and vitamins	Riboflavin metabolism	ko00740	14	c11265_g2,c26031_g1,c18888_g1,c35107_g1,c13142_g1,c23979_g3,c34179_g1,c18658_g1,c343_g1,c54673_g1,c29912_g1,c33025_g1,c11265_g1,c55068_g1
Metabolism	Metabolism of cofactors and vitamins	Thiamine metabolism	ko00730	20	c33309_g1,c2381_g1,c27213_g1,c4157_g1,c53940_g1,c54083_g1,c15605_g4,c15605_g1,c32205_g1,c15605_g5,c10548_g1,c15605_g3,c8526_g1,c26123_g1,c2823_g2,c49961_g1,c15605_g2,c48582_g1,c21844_g1,c9387_g1
Metabolism	Metabolism of cofactors and vitamins	Ubiquinone and other terpenoid-quinone biosynthesis	ko00130	54	c19521_g2,c19034_g1,c27212_g2,c13036_g2,c13620_g1,c43327_g1,c27049_g2,c18934_g2,c19108_g1,c6378_g1,c658_g1,c58666_g1,c54739_g1,c19521_g1,c23407_g1,c9099_g1,c25333_g1,c13036_g1,c20651_g1,c35032_g1,c27049_g4,c43750_g1,c10896_g1,c44362_g1,c21674_g1,c27049_g1,c17832_g1,c23407_g2,c22080_g1,c27853_g1,c44519_g1,c17427_g2,c3746_g1,c24080_g2,c28393_g1,c14765_g1,c21587_g1,c26538_g1,c13036_g3,c26136_g1,c255…
Metabolism	Metabolism of cofactors and vitamins	Vitamin B6 metabolism	ko00750	21	c3653_g2,c12583_g3,c19679_g2,c22162_g1,c3653_g1,c14494_g1,c33130_g1,c55832_g1,c54685_g1,c26472_g1,c12583_g2,c21763_g1,c38809_g1,c26202_g2,c25415_g1,c43235_g1,c26202_g1,c2416_g1,c56802_g1,c12583_g1,c38856_g1
Metabolism	Metabolism of other amino acids	Cyanoamino acid metabolism	ko00460	114	c41962_g1,c55701_g1,c3913_g1,c21071_g1,c4450_g1,c26253_g2,c49579_g1,c25997_g3,c20251_g1,c6328_g1,c42982_g1,c10406_g1,c23650_g2,c13968_g1,c59293_g1,c22904_g2,c24534_g3,c5698_g1,c3851_g1,c22940_g1,c51901_g1,c29917_g1,c27948_g1,c59231_g1,c2295_g1,c11920_g2,c56230_g1,c9711_g2,c26644_g2,c48329_g1,c39997_g1,c16672_g1,c1364_g1,c22904_g1,c23179_g2,c26644_g3,c14178_g1,c26205_g1,c25515_g3,c1121_g1,c25673_g…
Metabolism	Metabolism of other amino acids	D-Glutamine and D-glutamate metabolism	ko00471	7	c18999_g1,c18999_g2,c3331_g2,c25805_g2,c49470_g1,c26526_g1,c18999_g3
Metabolism	Metabolism of other amino acids	Glutathione metabolism	ko00480	140	c19739_g2,c6044_g2,c11500_g2,c38616_g1,c33548_g1,c17009_g1,c16550_g2,c11942_g1,c16865_g1,c8016_g1,c14386_g1,c9337_g1,c58149_g1,c51789_g1,c12822_g2,c42742_g1,c710_g1,c35651_g1,c27996_g1,c24883_g2,c11459_g1,c36146_g1,c49267_g1,c6044_g1,c45129_g1,c39081_g1,c27636_g1,c26078_g1,c21498_g1,c50905_g1,c8261_g1,c11764_g1,c34272_g1,c29450_g1,c5136_g1,c50393_g1,c32614_g1,c22248_g1,c4234_g1,c21800_g1,c49184_g…
Metabolism	Metabolism of other amino acids	Phosphonate and phosphinate metabolism	ko00440	12	c22839_g1,c34590_g1,c13516_g1,c39417_g1,c59377_g1,c57055_g1,c9149_g1,c27201_g4,c23232_g1,c23356_g1,c51149_g1,c23871_g1
Metabolism	Metabolism of other amino acids	Selenocompound metabolism	ko00450	38	c22883_g1,c2962_g1,c57978_g1,c31051_g1,c27030_g1,c46400_g1,c54006_g1,c38488_g1,c33311_g1,c57064_g1,c38964_g1,c25841_g1,c13366_g1,c51443_g1,c24159_g1,c9922_g1,c34443_g1,c55383_g1,c24603_g1,c39957_g1,c28278_g1,c11877_g1,c5202_g1,c24603_g2,c27710_g1,c56804_g1,c4438_g1,c11332_g3,c26943_g6,c49413_g1,c2501_g1,c11332_g1,c13910_g2,c11332_g2,c55893_g1,c30446_g1,c4438_g2,c13910_g1
Metabolism	Metabolism of other amino acids	Taurine and hypotaurine metabolism	ko00430	16	c23365_g1,c37885_g1,c675_g1,c28814_g1,c29791_g1,c8482_g1,c25679_g1,c55116_g1,c38144_g1,c21167_g1,c21238_g1,c33287_g1,c45129_g1,c16865_g1,c27636_g1,c25835_g1
Metabolism	Metabolism of other amino acids	beta-Alanine metabolism	ko00410	64	c49544_g1,c21224_g1,c16378_g1,c24407_g1,c58582_g1,c27532_g2,c56752_g1,c25835_g1,c53561_g1,c8862_g2,c8080_g2,c24633_g1,c37885_g1,c10250_g1,c44219_g1,c13146_g2,c27103_g1,c56758_g1,c22248_g1,c25679_g1,c27532_g1,c54607_g1,c38594_g1,c24339_g1,c10576_g1,c49192_g1,c50771_g1,c8862_g1,c13146_g1,c48209_g1,c25838_g2,c47684_g1,c44026_g1,c23198_g1,c55198_g1,c26961_g2,c24436_g1,c38865_g1,c38144_g1,c44829_g1,c9…
Metabolism	Metabolism of terpenoids and polyketides	Biosynthesis of ansamycins	ko01051	10	c16625_g1,c26967_g1,c16413_g2,c42949_g1,c42440_g1,c37728_g1,c16413_g1,c16413_g3,c16625_g2,c35849_g1
Metabolism	Metabolism of terpenoids and polyketides	Biosynthesis of siderophore group nonribosomal peptides	ko01053	9	c27049_g1,c21587_g1,c19108_g1,c25939_g2,c27049_g4,c27049_g3,c27049_g2,c17427_g2,c14861_g1
Metabolism	Metabolism of terpenoids and polyketides	Brassinosteroid biosynthesis	ko00905	18	c35332_g1,c23961_g1,c16219_g1,c16345_g1,c58213_g1,c31393_g1,c43229_g1,c5162_g1,c16345_g2,c47973_g1,c26524_g1,c22852_g1,c10623_g1,c24917_g1,c16961_g1,c57385_g1,c45140_g1,c50791_g1
Metabolism	Metabolism of terpenoids and polyketides	Carotenoid biosynthesis	ko00906	47	c27413_g1,c56411_g1,c9700_g1,c44824_g1,c37586_g1,c34781_g1,c50353_g1,c8221_g1,c8469_g2,c8139_g1,c26518_g1,c23812_g1,c52992_g1,c8469_g1,c13013_g1,c54600_g1,c25422_g1,c8933_g1,c40492_g1,c27413_g2,c26534_g1,c25280_g5,c40227_g1,c21448_g1,c42571_g1,c39581_g1,c26119_g1,c32713_g1,c55123_g1,c27413_g3,c40669_g1,c19838_g1,c19161_g1,c27657_g7,c5386_g1,c25223_g1,c8221_g2,c5386_g2,c24628_g1,c55131_g1,c24872_g…
Metabolism	Metabolism of terpenoids and polyketides	Diterpenoid biosynthesis	ko00904	21	c14753_g2,c28370_g1,c31505_g1,c50060_g1,c28409_g1,c19214_g2,c55769_g1,c8536_g1,c46705_g1,c36988_g1,c14753_g1,c23491_g1,c27966_g1,c22183_g1,c29215_g1,c32072_g1,c12024_g1,c27050_g1,c19214_g1,c42613_g1,c20745_g2
Metabolism	Metabolism of terpenoids and polyketides	Geraniol degradation	ko00281	4	c7637_g1,c14594_g1,c14229_g1,c15873_g1
Metabolism	Metabolism of terpenoids and polyketides	Limonene and pinene degradation	ko00903	103	c35921_g1,c56742_g1,c49192_g1,c19468_g2,c27132_g1,c38161_g1,c25780_g1,c24339_g1,c46879_g1,c2601_g1,c21202_g2,c24836_g5,c15569_g4,c13146_g1,c5696_g1,c32946_g1,c24093_g1,c27532_g1,c15382_g2,c55485_g1,c57698_g1,c21573_g1,c39400_g1,c6160_g1,c26966_g5,c11100_g1,c21360_g3,c11100_g2,c32051_g1,c23501_g1,c21202_g1,c54711_g1,c5044_g2,c27103_g1,c56758_g1,c48197_g1,c47878_g1,c21360_g1,c13146_g2,c48791_g1,c16…
Metabolism	Metabolism of terpenoids and polyketides	Monoterpenoid biosynthesis	ko00902	6	c25919_g1,c55091_g1,c12898_g1,c27295_g2,c54810_g1,c54015_g1
Metabolism	Metabolism of terpenoids and polyketides	Polyketide sugar unit biosynthesis	ko00523	2	c21028_g1,c8808_g1
Metabolism	Metabolism of terpenoids and polyketides	Sesquiterpenoid and triterpenoid biosynthesis	ko00909	29	c38791_g1,c37538_g1,c27663_g7,c26948_g2,c17030_g2,c42638_g1,c18815_g1,c33862_g1,c18815_g4,c5845_g1,c21894_g1,c22374_g1,c33050_g1,c17030_g1,c15206_g1,c17264_g1,c17184_g1,c3694_g2,c51144_g1,c18815_g2,c18815_g3,c15206_g2,c35418_g1,c50767_g1,c2761_g1,c21894_g2,c40347_g1,c22518_g1,c31582_g1
Metabolism	Metabolism of terpenoids and polyketides	Terpenoid backbone biosynthesis	ko00900	70	c54863_g1,c25970_g1,c9387_g1,c12998_g1,c2823_g2,c14929_g2,c50147_g1,c29216_g1,c26641_g1,c11175_g1,c33737_g1,c26175_g1,c6795_g1,c3114_g1,c9151_g2,c7505_g1,c24385_g1,c14929_g3,c7591_g1,c49728_g1,c38979_g1,c44195_g1,c1281_g1,c56820_g1,c33862_g1,c7966_g2,c54759_g1,c53412_g1,c7966_g1,c20061_g1,c23346_g2,c25699_g1,c9151_g1,c26370_g1,c56327_g1,c2730_g1,c45919_g1,c15605_g2,c15346_g1,c26123_g1,c56252_g1,c…
Metabolism	Metabolism of terpenoids and polyketides	Tetracycline biosynthesis	ko00253	7	c26664_g2,c9349_g1,c42051_g1,c25937_g1,c15878_g1,c25504_g1,c9645_g2
Metabolism	Metabolism of terpenoids and polyketides	Zeatin biosynthesis	ko00908	28	c24293_g1,c14413_g1,c56315_g1,c22115_g1,c2515_g1,c59550_g1,c54819_g1,c35997_g1,c37817_g1,c22447_g1,c25766_g1,c29704_g1,c47661_g1,c56223_g1,c8567_g1,c24509_g1,c1084_g1,c51850_g1,c56243_g1,c51179_g1,c22196_g1,c41876_g1,c45021_g1,c44100_g1,c20891_g1,c41885_g1,c45107_g1,c21017_g2
Metabolism	Nucleotide metabolism	Purine metabolism	ko00230	230	c12659_g2,c52858_g1,c22883_g1,c55027_g1,c16292_g1,c3475_g1,c51665_g1,c53571_g1,c27272_g7,c14922_g1,c33280_g1,c19598_g1,c7418_g1,c35847_g1,c29306_g1,c49369_g1,c32866_g1,c43382_g1,c26105_g1,c16550_g3,c538_g1,c24110_g1,c23392_g2,c3586_g1,c26313_g1,c46008_g1,c31705_g1,c27486_g1,c39396_g1,c22936_g1,c12659_g1,c14053_g1,c28505_g1,c26856_g1,c26868_g1,c24159_g1,c444_g2,c49378_g1,c11265_g1,c9655_g1,c24358_…
Metabolism	Nucleotide metabolism	Pyrimidine metabolism	ko00240	186	c1874_g2,c43105_g1,c26495_g3,c13898_g1,c22936_g2,c52249_g1,c16080_g1,c20256_g1,c7793_g1,c45718_g1,c9491_g1,c1269_g2,c26380_g1,c42760_g1,c22334_g1,c24528_g1,c26349_g2,c44326_g1,c15803_g2,c22765_g1,c52260_g1,c37510_g1,c10401_g1,c817_g1,c22817_g1,c20629_g2,c5157_g1,c17760_g1,c6297_g2,c41348_g1,c26666_g1,c9520_g1,c37028_g1,c23577_g1,c11739_g1,c35110_g1,c21665_g1,c24436_g1,c50902_g1,c18462_g1,c21705_g…
Metabolism	Overview	2-Oxocarboxylic acid metabolism	ko01210	117	c18551_g1,c24814_g2,c27510_g5,c25382_g2,c38076_g1,c25456_g1,c9843_g1,c25362_g3,c18530_g1,c33984_g1,c45774_g1,c26575_g1,c30489_g1,c41080_g1,c27907_g1,c26685_g1,c30683_g1,c16309_g1,c10813_g1,c27435_g2,c757_g1,c38770_g1,c25126_g1,c9639_g1,c26889_g1,c15178_g1,c27119_g1,c22724_g1,c13814_g1,c8929_g1,c34160_g1,c24646_g1,c34529_g1,c27555_g1,c8120_g2,c18551_g4,c18698_g1,c36778_g1,c757_g2,c22703_g1,c23126_…
Metabolism	Overview	Biosynthesis of amino acids	ko01230	454	c16654_g2,c20001_g2,c26881_g2,c27624_g1,c38076_g1,c53211_g1,c26961_g1,c27510_g5,c34914_g1,c33122_g1,c25732_g1,c24814_g2,c18596_g1,c2403_g2,c30489_g1,c6288_g2,c30159_g1,c25734_g1,c26112_g1,c17462_g2,c14221_g3,c30683_g1,c12583_g3,c38634_g1,c26414_g2,c10280_g1,c27624_g3,c8641_g1,c17245_g1,c6801_g1,c6288_g1,c25126_g1,c42949_g1,c18443_g1,c16865_g2,c27435_g2,c25635_g1,c45433_g1,c6061_g1,c13814_g1,c2559…
Metabolism	Overview	Carbon metabolism	ko01200	433	c20939_g1,c54585_g1,c47427_g1,c2403_g1,c6275_g1,c39182_g1,c4245_g1,c17583_g1,c26098_g1,c16413_g1,c26060_g1,c26680_g1,c15706_g3,c4484_g1,c25362_g3,c53249_g1,c50482_g1,c24496_g5,c49529_g1,c54737_g1,c23576_g1,c19648_g1,c41097_g1,c11931_g1,c26341_g1,c52351_g1,c46100_g1,c25157_g1,c3622_g1,c11124_g1,c55732_g1,c23861_g1,c26684_g1,c24277_g2,c12675_g1,c8202_g1,c32854_g1,c48368_g1,c36842_g1,c28455_g1,c9645…
Metabolism	Overview	Degradation of aromatic compounds	ko01220	21	c8539_g1,c15452_g1,c16258_g3,c36537_g1,c4980_g1,c13036_g1,c54739_g1,c55465_g1,c53555_g1,c41097_g1,c16258_g2,c13036_g3,c23476_g1,c23600_g1,c10018_g1,c23579_g1,c26136_g1,c49387_g1,c22323_g1,c13036_g2,c16258_g1
Metabolism	Overview	Fatty acid metabolism	ko01212	139	c16472_g2,c20611_g1,c12314_g2,c23610_g1,c49512_g1,c24233_g1,c24764_g1,c2509_g2,c45098_g1,c23313_g1,c7950_g1,c15970_g1,c27092_g1,c39409_g1,c24233_g2,c6035_g1,c2509_g1,c26919_g2,c9934_g1,c47111_g1,c25680_g1,c26919_g1,c33091_g1,c29664_g1,c12819_g1,c12314_g1,c46885_g1,c7792_g1,c25450_g1,c6283_g1,c24976_g1,c17747_g3,c29709_g1,c10730_g1,c26864_g1,c26791_g2,c24953_g1,c3874_g1,c23610_g2,c15648_g2,c29674_…
Metabolism	Xenobiotics biodegradation and metabolism	1,1,1-Trichloro-2,2-bis(4-chlorophenyl)ethane (DDT) degradation	ko00351	1	c23485_g2
Metabolism	Xenobiotics biodegradation and metabolism	Aminobenzoate degradation	ko00627	93	c16934_g1,c48791_g1,c56285_g1,c23529_g1,c19315_g1,c44147_g1,c21360_g4,c23028_g1,c12197_g1,c41367_g1,c23501_g2,c11100_g1,c21360_g3,c11100_g2,c23501_g1,c32051_g1,c21202_g1,c5044_g2,c54711_g1,c48197_g1,c47878_g1,c21360_g1,c32946_g1,c24093_g1,c13028_g1,c15382_g2,c55485_g1,c57698_g1,c39400_g1,c21573_g1,c6160_g1,c26966_g5,c56742_g1,c35921_g1,c29912_g1,c19468_g2,c27132_g1,c38161_g1,c25780_g1,c46879_g1,c…
Metabolism	Xenobiotics biodegradation and metabolism	Benzoate degradation	ko00362	10	c14488_g1,c44190_g1,c12998_g1,c15148_g1,c44076_g1,c25747_g1,c25747_g2,c13448_g1,c26671_g1,c25699_g1
Metabolism	Xenobiotics biodegradation and metabolism	Bisphenol degradation	ko00363	88	c30049_g1,c15216_g2,c21596_g1,c39566_g1,c33105_g1,c45593_g1,c25880_g1,c31145_g1,c57911_g1,c58542_g1,c5044_g1,c10295_g1,c11100_g3,c14858_g1,c46431_g1,c30726_g1,c30950_g1,c19315_g2,c23737_g4,c19468_g1,c40765_g1,c15216_g1,c24836_g1,c52991_g1,c17284_g1,c19937_g1,c19468_g3,c356_g1,c23190_g1,c21202_g3,c46919_g1,c58145_g1,c55398_g1,c58970_g1,c48435_g1,c14973_g1,c56675_g1,c14858_g2,c19315_g3,c23294_g2,c4…
Metabolism	Xenobiotics biodegradation and metabolism	Chloroalkane and chloroalkene degradation	ko00625	29	c16258_g1,c24339_g1,c49387_g1,c22323_g1,c49192_g1,c22344_g1,c13146_g2,c23600_g1,c1393_g2,c13146_g1,c10018_g1,c23579_g1,c41097_g1,c16258_g2,c23476_g1,c56758_g1,c5041_g1,c27103_g1,c55465_g1,c41756_g1,c27532_g1,c53555_g1,c4980_g1,c15452_g1,c27532_g2,c36537_g1,c16258_g3,c53561_g1,c8539_g1
Metabolism	Xenobiotics biodegradation and metabolism	Chlorocyclohexane and chlorobenzene degradation	ko00361	4	c33129_g1,c23485_g2,c12453_g3,c12453_g1
Metabolism	Xenobiotics biodegradation and metabolism	Drug metabolism - cytochrome P450	ko00982	81	c35651_g1,c14111_g1,c16258_g1,c11459_g1,c36146_g1,c49267_g1,c24596_g1,c6044_g1,c54896_g1,c10018_g1,c25712_g1,c5136_g1,c50393_g1,c14020_g1,c11416_g2,c39081_g1,c11764_g1,c34272_g1,c688_g2,c6735_g2,c38616_g1,c22323_g1,c9903_g1,c59358_g1,c19739_g2,c3377_g1,c41097_g1,c34535_g1,c6044_g2,c11500_g2,c9903_g2,c58149_g1,c55465_g1,c19215_g1,c53555_g1,c14020_g3,c39619_g1,c51789_g1,c15452_g1,c21513_g2,c36537_g…
Metabolism	Xenobiotics biodegradation and metabolism	Drug metabolism - other enzymes	ko00983	36	c43779_g1,c14551_g1,c26284_g1,c18324_g1,c52028_g1,c17694_g1,c2198_g2,c34643_g1,c17694_g2,c26349_g1,c38865_g1,c49378_g1,c24436_g1,c6297_g1,c56920_g1,c24407_g1,c22580_g2,c56752_g1,c29883_g1,c2198_g1,c16882_g1,c27272_g3,c12307_g1,c6297_g2,c1874_g1,c24963_g1,c16550_g3,c52260_g1,c40363_g1,c26349_g2,c7418_g1,c35012_g1,c27272_g7,c43105_g1,c1874_g2,c26495_g3
Metabolism	Xenobiotics biodegradation and metabolism	Fluorobenzoate degradation	ko00364	3	c33129_g1,c12453_g1,c12453_g3
Metabolism	Xenobiotics biodegradation and metabolism	Metabolism of xenobiotics by cytochrome P450	ko00980	81	c39619_g1,c51789_g1,c58149_g1,c55465_g1,c19215_g1,c53555_g1,c14020_g3,c40835_g1,c15452_g1,c36537_g1,c35350_g1,c11416_g3,c21513_g2,c22323_g1,c9903_g1,c6735_g2,c38616_g1,c3377_g1,c19739_g2,c34535_g1,c41097_g1,c6044_g2,c11500_g2,c9903_g2,c59358_g1,c11416_g2,c5136_g1,c50393_g1,c14020_g1,c34272_g1,c11764_g1,c688_g2,c39081_g1,c49267_g1,c24596_g1,c6044_g1,c35651_g1,c14111_g1,c11459_g1,c16258_g1,c36146_g…
Metabolism	Xenobiotics biodegradation and metabolism	Naphthalene degradation	ko00626	16	c15452_g1,c36537_g1,c16258_g3,c8539_g1,c55465_g1,c53555_g1,c4980_g1,c23600_g1,c23579_g1,c10018_g1,c23476_g1,c41097_g1,c16258_g2,c16258_g1,c22323_g1,c49387_g1
Metabolism	Xenobiotics biodegradation and metabolism	Polycyclic aromatic hydrocarbon degradation	ko00624	89	c10295_g1,c58542_g1,c5044_g1,c57911_g1,c31145_g1,c25880_g1,c45593_g1,c21596_g1,c39566_g1,c33105_g1,c15216_g2,c30049_g1,c24836_g1,c15216_g1,c52991_g1,c40765_g1,c19468_g1,c23737_g4,c30950_g1,c19315_g2,c14858_g1,c11100_g3,c46431_g1,c30726_g1,c55398_g1,c58970_g1,c48435_g1,c58145_g1,c21202_g3,c46919_g1,c23190_g1,c356_g1,c17284_g1,c19468_g3,c19937_g1,c6175_g1,c43731_g1,c5048_g1,c2408_g1,c59436_g1,c1485…
Metabolism	Xenobiotics biodegradation and metabolism	Styrene degradation	ko00643	9	c25666_g3,c28539_g1,c24719_g1,c9157_g1,c13058_g1,c25483_g2,c44011_g1,c29578_g1,c13058_g2
Metabolism	Xenobiotics biodegradation and metabolism	Toluene degradation	ko00623	3	c12453_g1,c12453_g3,c33129_g1
Organismal Systems	Circulatory system	Adrenergic signaling in cardiomyocytes	ko04261	98	c23500_g1,c24083_g3,c22742_g2,c8750_g1,c20720_g1,c11747_g1,c9657_g1,c21615_g1,c6017_g1,c11353_g2,c9657_g2,c23479_g1,c15564_g1,c44531_g1,c18538_g2,c49690_g1,c23750_g1,c20288_g1,c23445_g2,c49092_g1,c27501_g1,c40580_g1,c41009_g1,c26673_g1,c34688_g1,c47581_g1,c14174_g2,c27470_g3,c19930_g1,c26673_g7,c12914_g1,c22394_g2,c47133_g1,c8709_g2,c13331_g1,c2576_g1,c22394_g3,c24174_g2,c18538_g1,c6315_g1,c26866…
Organismal Systems	Circulatory system	Cardiac muscle contraction	ko04260	21	c14955_g1,c40237_g1,c14952_g1,c20600_g1,c26522_g3,c15699_g1,c33033_g1,c21367_g1,c11518_g1,c25881_g1,c30089_g1,c25447_g1,c22305_g1,c51186_g1,c11875_g1,c26522_g2,c14953_g1,c16547_g1,c36093_g1,c24914_g1,c57536_g1
Organismal Systems	Circulatory system	Vascular smooth muscle contraction	ko04270	63	c13515_g1,c16040_g1,c26866_g2,c27470_g2,c25480_g1,c23992_g1,c2777_g1,c25307_g1,c54563_g1,c53272_g1,c24225_g1,c15097_g1,c20720_g2,c59769_g1,c27327_g4,c8709_g1,c21833_g1,c21833_g2,c18456_g2,c37403_g1,c26866_g1,c24225_g2,c24174_g2,c38012_g1,c18538_g1,c13331_g1,c11353_g1,c8709_g2,c13331_g2,c14174_g1,c26380_g2,c12914_g1,c19930_g1,c13515_g2,c49139_g1,c26833_g4,c19987_g1,c34688_g1,c14174_g2,c23445_g2,c4…
Organismal Systems	Development	Axon guidance	ko04360	74	c11353_g2,c9592_g1,c21615_g1,c44531_g1,c15564_g1,c27762_g4,c18538_g2,c27091_g1,c24083_g3,c20956_g1,c27711_g4,c14174_g2,c21225_g2,c16082_g1,c17740_g1,c28034_g1,c19930_g1,c23445_g2,c34139_g1,c18538_g1,c24174_g2,c27596_g1,c24154_g2,c26867_g6,c46804_g1,c17964_g1,c49002_g1,c8709_g2,c23798_g1,c23992_g1,c34211_g1,c23840_g2,c33356_g1,c24116_g3,c18456_g2,c34374_g1,c48401_g1,c15097_g1,c34628_g1,c43918_g1,c…
Organismal Systems	Development	Dorso-ventral axis formation	ko04320	31	c14174_g2,c2777_g1,c23992_g1,c49139_g1,c13515_g2,c19930_g1,c13515_g1,c18456_g2,c23445_g2,c8709_g1,c59769_g1,c15097_g1,c54563_g1,c11353_g2,c34628_g1,c21615_g1,c44531_g1,c15564_g1,c18538_g1,c24174_g2,c18538_g2,c37403_g1,c44585_g1,c24083_g3,c26380_g2,c52304_g1,c22440_g1,c14174_g1,c18152_g1,c8709_g2,c11353_g1
Organismal Systems	Development	Osteoclast differentiation	ko04380	59	c24083_g3,c27091_g1,c13437_g1,c52304_g1,c58694_g1,c18152_g1,c22440_g1,c13793_g1,c27711_g4,c21615_g1,c9592_g1,c34628_g1,c11353_g2,c15564_g1,c44531_g1,c27762_g4,c18538_g2,c44585_g1,c23445_g2,c22917_g1,c23143_g1,c27091_g3,c14174_g2,c21225_g2,c19930_g1,c49139_g1,c28034_g1,c13515_g2,c46804_g1,c17964_g1,c49002_g1,c26380_g2,c27762_g3,c14174_g1,c8709_g2,c39807_g1,c11353_g1,c24116_g2,c24174_g2,c18538_g1,c…
Organismal Systems	Digestive system	Bile secretion	ko04976	42	c54151_g1,c28602_g1,c32592_g1,c55982_g1,c57712_g1,c38738_g1,c26858_g3,c30601_g1,c46055_g1,c13078_g1,c27683_g2,c27251_g1,c24385_g1,c26962_g1,c26858_g2,c59019_g1,c32029_g1,c40217_g1,c59172_g1,c27683_g1,c49728_g1,c32710_g1,c35673_g1,c2139_g2,c38595_g1,c26858_g1,c20221_g2,c50618_g1,c26858_g4,c47596_g1,c14533_g1,c37218_g1,c20984_g1,c24318_g1,c16243_g1,c37005_g1,c9936_g1,c46005_g1,c2139_g1,c56208_g1,c3…
Organismal Systems	Digestive system	Carbohydrate digestion and absorption	ko04973	11	c22219_g1,c51543_g1,c19254_g1,c16965_g1,c15706_g3,c26326_g1,c41032_g1,c18033_g1,c26594_g1,c55732_g1,c35659_g1
Organismal Systems	Digestive system	Fat digestion and absorption	ko04975	10	c13433_g2,c19611_g1,c1843_g1,c19611_g2,c19611_g4,c28691_g1,c18530_g1,c24849_g1,c46262_g1,c13433_g1
Organismal Systems	Digestive system	Gastric acid secretion	ko04971	7	c11747_g1,c20288_g1,c27327_g4,c13331_g2,c19987_g1,c13331_g1,c40580_g1
Organismal Systems	Digestive system	Mineral absorption	ko04978	28	c58667_g1,c27426_g4,c19948_g1,c52794_g1,c16256_g1,c21418_g1,c24058_g2,c23171_g2,c20617_g1,c23171_g1,c7092_g1,c24058_g1,c44593_g1,c33726_g1,c19948_g2,c4813_g1,c42116_g1,c53347_g1,c7089_g1,c4813_g2,c49158_g1,c11915_g1,c24660_g1,c27846_g1,c33243_g1,c25682_g1,c16256_g3,c11846_g1
Organismal Systems	Digestive system	Pancreatic secretion	ko04972	73	c149_g1,c47015_g1,c38692_g1,c46804_g1,c49514_g1,c21124_g1,c22861_g2,c34211_g1,c16583_g1,c24116_g3,c34374_g1,c6755_g1,c48401_g1,c17884_g1,c6755_g2,c9592_g1,c11313_g1,c18792_g1,c27762_g4,c26891_g2,c1843_g1,c27091_g1,c27711_g4,c22861_g1,c22848_g2,c37811_g1,c50580_g1,c27749_g6,c44290_g1,c28034_g1,c18005_g2,c49179_g1,c20217_g2,c13605_g1,c20217_g3,c35642_g1,c24116_g2,c19597_g1,c54898_g1,c30789_g1,c2776…
Organismal Systems	Digestive system	Protein digestion and absorption	ko04974	17	c29924_g1,c49721_g1,c22606_g1,c8637_g2,c41479_g1,c22606_g2,c15902_g1,c13008_g1,c54562_g1,c14312_g1,c16671_g1,c15902_g2,c58618_g1,c40785_g1,c8637_g1,c38234_g1,c27277_g1
Organismal Systems	Digestive system	Salivary secretion	ko04970	7	c19987_g1,c13331_g1,c40580_g1,c11747_g1,c20288_g1,c13331_g2,c27327_g4
Organismal Systems	Digestive system	Vitamin digestion and absorption	ko04977	1	c26220_g1
Organismal Systems	Endocrine system	Adipocytokine signaling pathway	ko04920	41	c25477_g2,c27092_g1,c17747_g2,c46349_g1,c27771_g1,c27944_g1,c9172_g1,c23610_g1,c17747_g4,c24953_g1,c12314_g2,c33240_g1,c23610_g2,c14125_g1,c26864_g1,c16149_g1,c24786_g1,c2463_g1,c3069_g1,c10730_g1,c44173_g1,c16633_g1,c17747_g3,c11714_g1,c58610_g1,c50866_g1,c17747_g1,c12314_g1,c23619_g1,c29197_g1,c54595_g1,c57475_g1,c2071_g1,c37348_g1,c13843_g2,c14498_g1,c6035_g1,c25477_g3,c6035_g2,c47111_g1,c9934…
Organismal Systems	Endocrine system	Estrogen signaling pathway	ko04915	69	c41726_g1,c19930_g1,c26764_g1,c14174_g2,c20422_g1,c27489_g4,c23445_g2,c41011_g1,c40580_g1,c38246_g1,c18538_g2,c20288_g1,c21615_g1,c51890_g1,c11353_g2,c15564_g1,c44531_g1,c22440_g1,c11747_g1,c24083_g3,c23992_g1,c44347_g1,c2777_g1,c15097_g1,c54563_g1,c18456_g2,c11715_g2,c24174_g2,c18538_g1,c27489_g3,c13331_g1,c22934_g2,c8709_g2,c49139_g1,c13515_g2,c11715_g1,c19987_g1,c25547_g1,c27005_g1,c22934_g1,c…
Organismal Systems	Endocrine system	GnRH signaling pathway	ko04912	68	c37403_g1,c17322_g3,c56105_g1,c17322_g2,c14174_g1,c13331_g2,c30708_g1,c11353_g1,c43643_g1,c26380_g2,c44256_g1,c43722_g1,c13515_g1,c44210_g1,c54415_g1,c27327_g4,c59769_g1,c8709_g1,c44585_g1,c19936_g1,c34628_g1,c18152_g1,c33220_g1,c52304_g1,c22819_g1,c49139_g1,c13515_g2,c32280_g1,c19987_g1,c19464_g1,c19464_g2,c44796_g1,c23429_g1,c18538_g1,c33594_g1,c24174_g2,c27027_g1,c13331_g1,c8709_g2,c29348_g1,c…
Organismal Systems	Endocrine system	Insulin secretion	ko04911	1	c50142_g1
Organismal Systems	Endocrine system	Insulin signaling pathway	ko04910	159	c8709_g2,c24154_g2,c12909_g2,c12914_g1,c10870_g1,c24174_g2,c21305_g1,c31200_g1,c13331_g1,c32760_g1,c15097_g1,c12909_g1,c18314_g1,c53716_g1,c54563_g1,c18456_g2,c26891_g1,c22440_g1,c20720_g1,c11747_g1,c22742_g2,c49719_g1,c24029_g1,c48242_g1,c15648_g1,c23750_g1,c45968_g1,c6017_g1,c15564_g1,c38812_g1,c23638_g2,c56673_g1,c22325_g1,c19254_g1,c34725_g1,c774_g1,c14174_g2,c34688_g1,c9641_g1,c25175_g1,c411…
Organismal Systems	Endocrine system	Melanogenesis	ko04916	56	c8709_g1,c18456_g2,c38829_g1,c27579_g3,c54563_g1,c59769_g1,c27327_g4,c15097_g1,c2777_g1,c13515_g1,c4354_g1,c23992_g1,c26380_g2,c24154_g2,c11353_g1,c8709_g2,c13331_g2,c6698_g1,c14174_g1,c27579_g1,c13331_g1,c11449_g2,c37403_g1,c25815_g1,c18538_g1,c24174_g2,c52003_g1,c40580_g1,c23445_g2,c43165_g1,c19987_g1,c7387_g1,c14174_g2,c27579_g2,c13515_g2,c49139_g1,c19930_g1,c27742_g4,c52304_g1,c27742_g3,c2408…
Organismal Systems	Endocrine system	Oxytocin signaling pathway	ko04921	87	c26380_g2,c11353_g1,c13331_g2,c14174_g1,c57475_g1,c37403_g1,c24225_g2,c38012_g1,c21833_g2,c8709_g1,c50866_g1,c24225_g1,c53272_g1,c20720_g2,c27327_g4,c23619_g1,c59769_g1,c25307_g1,c21225_g1,c13515_g1,c3069_g1,c26866_g2,c25480_g1,c52304_g1,c13437_g1,c2463_g1,c26833_g5,c22742_g1,c18152_g1,c34628_g1,c54883_g1,c44585_g1,c8481_g1,c26833_g7,c9172_g1,c23143_g1,c27759_g1,c19987_g1,c25477_g2,c13515_g2,c491…
Organismal Systems	Endocrine system	PPAR signaling pathway	ko03320	71	c26864_g1,c24953_g1,c33240_g1,c23610_g2,c3874_g1,c15202_g1,c48323_g1,c46056_g1,c59401_g1,c20705_g1,c14488_g1,c16996_g5,c27944_g1,c24129_g2,c47283_g1,c49814_g1,c44076_g1,c15148_g1,c12909_g2,c5277_g2,c23572_g1,c8238_g1,c54595_g1,c17747_g1,c11714_g1,c12909_g1,c33442_g1,c24129_g3,c16996_g1,c44173_g1,c44829_g1,c54694_g1,c13448_g1,c16996_g2,c22150_g1,c17115_g1,c12314_g2,c17747_g4,c13525_g1,c23610_g1,c4…
Organismal Systems	Endocrine system	Progesterone-mediated oocyte maturation	ko04914	116	c27112_g2,c39877_g1,c28372_g1,c44705_g1,c24304_g1,c59769_g1,c8709_g1,c51531_g1,c45602_g1,c41784_g1,c27719_g1,c26377_g5,c13515_g1,c17771_g1,c34526_g1,c32232_g1,c44852_g1,c49717_g1,c13347_g1,c4249_g1,c16891_g1,c55670_g1,c11353_g1,c51779_g1,c25922_g5,c14174_g1,c20838_g1,c8408_g2,c16906_g1,c26380_g2,c19576_g1,c49663_g1,c39521_g1,c37403_g1,c25221_g3,c30986_g1,c26852_g7,c8408_g1,c49139_g1,c13515_g2,c17…
Organismal Systems	Endocrine system	Prolactin signaling pathway	ko04917	35	c8709_g1,c18456_g2,c54563_g1,c59769_g1,c15097_g1,c2777_g1,c13515_g1,c23992_g1,c26380_g2,c24154_g2,c11353_g1,c8709_g2,c14174_g1,c11449_g2,c37403_g1,c18538_g1,c44259_g1,c24174_g2,c23445_g2,c14174_g2,c49139_g1,c13515_g2,c19930_g1,c52304_g1,c24083_g3,c22440_g1,c18152_g1,c43918_g1,c44531_g1,c15564_g1,c11353_g2,c34628_g1,c21615_g1,c44585_g1,c18538_g2
Organismal Systems	Endocrine system	Renin-angiotensin system	ko04614	1	c15299_g1
Organismal Systems	Endocrine system	Thyroid hormone signaling pathway	ko04919	126	c37403_g1,c13384_g1,c38683_g1,c15412_g1,c11449_g2,c6698_g1,c14174_g1,c27579_g1,c11353_g1,c26380_g2,c20019_g3,c41339_g1,c54282_g1,c13515_g1,c25572_g4,c59769_g1,c38829_g1,c25136_g1,c20019_g4,c8709_g1,c1970_g1,c42366_g1,c5277_g1,c25964_g1,c3182_g1,c58961_g1,c44585_g1,c34628_g1,c43918_g1,c27656_g5,c51809_g1,c56960_g1,c18152_g1,c24265_g1,c27742_g3,c49680_g1,c14302_g2,c20019_g2,c52304_g1,c5302_g1,c1481…
Organismal Systems	Endocrine system	Thyroid hormone synthesis	ko04918	29	c51328_g1,c8016_g1,c19729_g1,c14386_g1,c26078_g1,c38246_g1,c27607_g1,c25177_g2,c21498_g1,c51243_g1,c9083_g1,c26273_g1,c26764_g1,c27360_g1,c41726_g1,c40267_g1,c25547_g1,c19252_g1,c2726_g1,c13490_g1,c710_g1,c27360_g2,c26968_g1,c49184_g1,c12869_g1,c20664_g1,c19252_g3,c9083_g2,c19252_g2
Organismal Systems	Environmental adaptation	Circadian entrainment	ko04713	38	c52304_g1,c24083_g3,c11747_g1,c12464_g1,c18152_g1,c44531_g1,c15564_g1,c34628_g1,c11353_g2,c21615_g1,c39345_g1,c20288_g1,c44585_g1,c18538_g2,c40580_g1,c23445_g2,c19987_g1,c14174_g2,c13515_g2,c49139_g1,c19930_g1,c26380_g2,c8709_g2,c11353_g1,c14174_g1,c13331_g2,c13331_g1,c37403_g1,c18538_g1,c24174_g2,c8709_g1,c18456_g2,c27327_g4,c59769_g1,c27003_g9,c15097_g1,c13515_g1,c23992_g1
Organismal Systems	Environmental adaptation	Circadian rhythm	ko04710	30	c23202_g3,c2071_g1,c57475_g1,c5911_g1,c14125_g1,c25477_g3,c2463_g1,c5756_g2,c22095_g1,c12625_g1,c23098_g1,c4367_g1,c15304_g1,c11635_g1,c16483_g2,c10304_g1,c25477_g2,c878_g1,c24072_g2,c3069_g1,c5756_g1,c22095_g2,c9172_g1,c13990_g1,c13990_g2,c50866_g1,c48286_g1,c23619_g1,c26904_g1,c10418_g1
Organismal Systems	Environmental adaptation	Circadian rhythm - fly	ko04711	6	c43918_g1,c23202_g3,c11449_g2,c24154_g2,c13990_g2,c16483_g2
Organismal Systems	Environmental adaptation	Circadian rhythm - plant	ko04712	78	c56720_g1,c44855_g1,c12284_g2,c12004_g1,c17480_g2,c40777_g1,c24675_g2,c56148_g1,c55368_g1,c10828_g1,c18987_g1,c2784_g1,c16242_g1,c36694_g1,c2771_g1,c55103_g1,c34505_g1,c57119_g1,c4403_g1,c3364_g2,c54620_g1,c17276_g1,c21938_g1,c18483_g1,c59297_g1,c27887_g1,c24842_g1,c25387_g2,c8509_g2,c24443_g1,c24804_g1,c54917_g1,c31742_g1,c17480_g1,c23260_g3,c23146_g1,c28211_g1,c24180_g1,c5418_g1,c25341_g1,c3045…
Organismal Systems	Environmental adaptation	Plant-pathogen interaction	ko04626	322	c51283_g1,c15545_g3,c33617_g1,c19987_g1,c53313_g1,c9798_g1,c33162_g1,c24579_g1,c45664_g1,c21284_g1,c23386_g3,c21283_g2,c13763_g2,c41788_g1,c8516_g1,c18315_g1,c42162_g1,c29964_g1,c17115_g1,c3365_g2,c21902_g1,c23016_g4,c26635_g1,c56994_g1,c34685_g1,c47890_g1,c26287_g1,c1677_g1,c23792_g1,c45477_g1,c41784_g1,c19234_g1,c23208_g1,c13331_g2,c44848_g1,c6225_g1,c26968_g1,c22653_g1,c21579_g1,c26764_g1,c264…
Organismal Systems	Excretory system	Aldosterone-regulated sodium reabsorption	ko04960	33	c14174_g2,c19930_g1,c13515_g2,c49139_g1,c23445_g2,c15564_g1,c44531_g1,c21615_g1,c34628_g1,c11353_g2,c44585_g1,c5277_g1,c18538_g2,c52304_g1,c24083_g3,c18152_g1,c41339_g1,c13515_g1,c23992_g1,c8709_g1,c18456_g2,c12909_g1,c15097_g1,c59769_g1,c37403_g1,c24174_g2,c18538_g1,c26380_g2,c12909_g2,c5277_g2,c11353_g1,c8709_g2,c14174_g1
Organismal Systems	Excretory system	Collecting duct acid secretion	ko04966	29	c16281_g1,c45743_g1,c26689_g1,c22955_g1,c20336_g1,c26393_g1,c24720_g1,c46325_g1,c27485_g1,c24614_g1,c23454_g1,c14554_g1,c22955_g3,c22955_g2,c16875_g1,c18913_g3,c26875_g1,c27736_g1,c8748_g1,c25122_g1,c27658_g1,c7326_g1,c56380_g1,c16381_g2,c5185_g1,c16381_g1,c27706_g1,c20296_g1,c27659_g1
Organismal Systems	Excretory system	Endocrine and other factor-regulated calcium reabsorption	ko04961	62	c17145_g1,c18792_g1,c11313_g1,c19597_g3,c29950_g1,c26063_g2,c7350_g1,c14095_g1,c22861_g1,c16583_g2,c34238_g1,c24387_g1,c26891_g2,c49179_g1,c27749_g7,c18792_g2,c20217_g1,c18005_g2,c9857_g2,c21834_g2,c18643_g2,c50580_g1,c27749_g6,c37811_g1,c27798_g1,c44290_g1,c20217_g3,c35642_g1,c8630_g2,c17946_g1,c19338_g1,c20217_g2,c18643_g1,c4228_g1,c8630_g1,c1482_g1,c11571_g1,c149_g1,c30789_g1,c19597_g1,c54898_…
Organismal Systems	Excretory system	Proximal tubule bicarbonate reclamation	ko04964	11	c18999_g3,c49470_g1,c25805_g2,c3331_g2,c26060_g1,c18999_g1,c26526_g1,c38820_g1,c27599_g3,c3622_g1,c18999_g2
Organismal Systems	Excretory system	Vasopressin-regulated water reabsorption	ko04962	64	c39459_g1,c16583_g1,c17884_g1,c6755_g2,c16487_g2,c6755_g1,c29571_g1,c149_g1,c12668_g2,c47015_g1,c38692_g1,c22861_g2,c21124_g1,c49514_g1,c26788_g1,c44290_g1,c37811_g1,c27749_g6,c50580_g1,c49179_g1,c1006_g1,c18005_g2,c20217_g2,c35642_g1,c20217_g3,c20086_g1,c26788_g2,c11313_g1,c18792_g1,c58350_g1,c26891_g2,c22861_g1,c19597_g2,c47501_g1,c22894_g1,c16487_g1,c18005_g1,c21834_g1,c21834_g3,c30789_g1,c195…
Organismal Systems	Immune system	Antigen processing and presentation	ko04612	71	c41875_g1,c51890_g1,c21148_g1,c22785_g1,c3059_g1,c31733_g1,c23959_g2,c23748_g2,c15471_g2,c41011_g1,c16821_g1,c55901_g1,c16764_g1,c46509_g1,c27489_g4,c20800_g1,c26046_g1,c35654_g1,c27489_g3,c22934_g2,c6781_g1,c31701_g1,c27215_g1,c44347_g1,c28674_g1,c28920_g1,c15471_g1,c17261_g1,c11715_g2,c21919_g2,c44692_g1,c54582_g1,c54214_g1,c24294_g2,c22139_g1,c21919_g1,c20165_g1,c45034_g1,c8807_g1,c27489_g1,c2…
Organismal Systems	Immune system	B cell receptor signaling pathway	ko04662	62	c37403_g1,c27596_g1,c24174_g2,c18538_g1,c11449_g2,c24116_g2,c11353_g1,c8709_g2,c39807_g1,c14174_g1,c49002_g1,c26380_g2,c17964_g1,c27762_g3,c46804_g1,c24154_g2,c27091_g2,c13515_g1,c12390_g2,c34211_g1,c12173_g1,c23992_g1,c23798_g1,c2777_g1,c21225_g1,c54563_g1,c15097_g1,c48401_g1,c59769_g1,c8709_g1,c18456_g2,c34374_g1,c24116_g3,c44585_g1,c18538_g2,c27762_g4,c15564_g1,c44531_g1,c43918_g1,c21615_g1,c3…
Organismal Systems	Immune system	Chemokine signaling pathway	ko04062	57	c28034_g1,c49139_g1,c13515_g2,c19930_g1,c14174_g2,c27091_g3,c22917_g1,c23445_g2,c44585_g1,c18538_g2,c27762_g4,c43918_g1,c44531_g1,c15564_g1,c11353_g2,c9592_g1,c34628_g1,c39345_g1,c21615_g1,c27711_g4,c13793_g1,c12464_g1,c22440_g1,c58694_g1,c18152_g1,c52304_g1,c27091_g1,c24083_g3,c12173_g1,c34211_g1,c27091_g2,c12390_g2,c13515_g1,c23992_g1,c2777_g1,c54563_g1,c48401_g1,c59769_g1,c15097_g1,c27003_g9,c…
Organismal Systems	Immune system	Cytosolic DNA-sensing pathway	ko04623	28	c41348_g1,c27486_g1,c27424_g7,c22765_g2,c39396_g1,c12659_g1,c15803_g1,c9632_g1,c37795_g1,c28505_g1,c26056_g6,c37510_g1,c22765_g1,c23314_g1,c15803_g2,c33280_g1,c31782_g1,c21665_g1,c35110_g1,c11739_g1,c9655_g1,c9491_g1,c12659_g2,c45718_g1,c6469_g1,c16080_g1,c13898_g1,c58725_g1
Organismal Systems	Immune system	Fc epsilon RI signaling pathway	ko04664	56	c2777_g1,c41339_g1,c13515_g1,c27091_g2,c12390_g2,c12173_g1,c34211_g1,c23992_g1,c8709_g1,c18456_g2,c34374_g1,c24116_g3,c54563_g1,c12909_g1,c15097_g1,c59769_g1,c48401_g1,c24116_g2,c37403_g1,c24174_g2,c18538_g1,c26380_g2,c27762_g3,c46804_g1,c5277_g2,c12909_g2,c39807_g1,c11353_g1,c8709_g2,c14174_g1,c27091_g3,c14174_g2,c19930_g1,c28034_g1,c49139_g1,c13515_g2,c23445_g2,c22917_g1,c15564_g1,c44531_g1,c21…
Organismal Systems	Immune system	Fc gamma R-mediated phagocytosis	ko04666	136	c27673_g1,c26332_g2,c18837_g1,c41848_g1,c4922_g1,c43643_g1,c26380_g2,c9393_g2,c14174_g1,c39807_g1,c11353_g1,c23840_g1,c26120_g1,c32521_g1,c44256_g1,c27091_g2,c12173_g1,c4922_g2,c59769_g1,c37295_g1,c27506_g1,c34628_g1,c24845_g2,c2838_g1,c19643_g1,c18152_g1,c58694_g1,c13793_g1,c27091_g3,c32280_g1,c13515_g2,c44796_g1,c17314_g1,c27027_g1,c20963_g1,c38808_g1,c18538_g1,c46804_g1,c26867_g6,c58834_g1,c27…
Organismal Systems	Immune system	Leukocyte transendothelial migration	ko04670	23	c9592_g1,c24116_g2,c27762_g4,c27091_g1,c24916_g1,c46804_g1,c27762_g3,c58694_g1,c27711_g4,c13793_g1,c39807_g1,c27091_g3,c12173_g1,c17020_g1,c34211_g1,c28034_g1,c12390_g2,c27091_g2,c22917_g1,c24116_g3,c34374_g1,c28720_g1,c48401_g1
Organismal Systems	Immune system	NOD-like receptor signaling pathway	ko04621	42	c14174_g1,c13490_g1,c11353_g1,c8709_g2,c26968_g1,c26380_g2,c24174_g2,c18538_g1,c37403_g1,c15097_g1,c59769_g1,c39877_g1,c25177_g2,c18456_g2,c41784_g1,c8709_g1,c23992_g1,c51243_g1,c27719_g1,c26273_g1,c13515_g1,c54022_g1,c18152_g1,c46351_g1,c24083_g3,c52304_g1,c18538_g2,c44585_g1,c21615_g1,c34628_g1,c11353_g2,c15564_g1,c44531_g1,c23445_g2,c38246_g1,c41726_g1,c19930_g1,c13515_g2,c26764_g1,c49139_g1,c…
Organismal Systems	Immune system	Natural killer cell mediated cytotoxicity	ko04650	59	c27091_g3,c14174_g2,c21225_g2,c19930_g1,c28034_g1,c49139_g1,c13515_g2,c23445_g2,c22917_g1,c23143_g1,c21615_g1,c34628_g1,c11353_g2,c9592_g1,c15564_g1,c44531_g1,c18538_g2,c27762_g4,c44585_g1,c24083_g3,c27091_g1,c13437_g1,c52304_g1,c58694_g1,c18152_g1,c22440_g1,c13793_g1,c27711_g4,c21225_g1,c2777_g1,c23992_g1,c23798_g1,c13515_g1,c12390_g2,c27091_g2,c12173_g1,c34211_g1,c18456_g2,c34374_g1,c24116_g3,c…
Organismal Systems	Immune system	Platelet activation	ko04611	55	c44585_g1,c54883_g1,c23750_g1,c18538_g2,c26833_g7,c44531_g1,c15564_g1,c34628_g1,c6017_g1,c11353_g2,c21615_g1,c22742_g1,c26833_g5,c18152_g1,c20720_g1,c52304_g1,c22742_g2,c24083_g3,c13515_g2,c49139_g1,c19930_g1,c26833_g4,c14174_g2,c34688_g1,c28720_g1,c23445_g2,c37403_g1,c24225_g2,c26866_g1,c18538_g1,c38012_g1,c24174_g2,c8709_g2,c11353_g1,c14174_g1,c26380_g2,c12914_g1,c24916_g1,c17020_g1,c16040_g1,c…
Organismal Systems	Immune system	RIG-I-like receptor signaling pathway	ko04622	20	c11152_g1,c34243_g1,c27109_g3,c9338_g1,c16512_g1,c24211_g1,c24277_g3,c23019_g1,c26381_g3,c26170_g3,c24277_g2,c24211_g2,c15797_g1,c49233_g1,c24277_g1,c55074_g1,c27109_g4,c20469_g2,c11611_g1,c20469_g1
Organismal Systems	Immune system	T cell receptor signaling pathway	ko04660	47	c44585_g1,c18538_g2,c5277_g1,c44531_g1,c43918_g1,c15564_g1,c34628_g1,c11353_g2,c21615_g1,c22440_g1,c18152_g1,c52304_g1,c13437_g1,c24083_g3,c13515_g2,c49139_g1,c19930_g1,c21225_g2,c14174_g2,c23143_g1,c23445_g2,c27596_g1,c37403_g1,c18538_g1,c24174_g2,c11449_g2,c8709_g2,c11353_g1,c14174_g1,c26380_g2,c49002_g1,c17964_g1,c24154_g2,c12909_g2,c5277_g2,c13515_g1,c41339_g1,c23798_g1,c23992_g1,c2777_g1,c21…
Organismal Systems	Immune system	Toll-like receptor signaling pathway	ko04620	70	c28034_g1,c19930_g1,c58562_g1,c14174_g2,c40626_g1,c56488_g1,c23445_g2,c27762_g4,c18538_g2,c44531_g1,c15564_g1,c7585_g1,c11353_g2,c9592_g1,c24795_g1,c21615_g1,c27711_g4,c22440_g1,c27091_g1,c29753_g1,c24083_g3,c14364_g1,c34211_g1,c23992_g1,c27411_g1,c2777_g1,c11240_g1,c45670_g1,c54563_g1,c48401_g1,c15097_g1,c24116_g3,c18456_g2,c34374_g1,c18538_g1,c24174_g2,c42025_g1,c8709_g2,c46804_g1,c25826_g2,c49…
Organismal Systems	Nervous system	Cholinergic synapse	ko04725	34	c34628_g1,c11353_g2,c21615_g1,c39345_g1,c44531_g1,c15564_g1,c18538_g2,c44585_g1,c24083_g3,c52304_g1,c12464_g1,c22440_g1,c18152_g1,c14174_g2,c49139_g1,c13515_g2,c19930_g1,c23445_g2,c18538_g1,c24174_g2,c37403_g1,c26380_g2,c14174_g1,c8709_g2,c11353_g1,c2777_g1,c23992_g1,c13515_g1,c18456_g2,c8709_g1,c59769_g1,c27003_g9,c15097_g1,c54563_g1
Organismal Systems	Nervous system	Dopaminergic synapse	ko04728	76	c6315_g2,c21558_g2,c21833_g1,c27470_g2,c16040_g1,c24707_g2,c8750_g2,c24154_g2,c12914_g1,c26673_g7,c47133_g1,c22394_g2,c6315_g1,c22394_g3,c26866_g1,c2576_g1,c13331_g1,c26673_g1,c49092_g1,c27501_g1,c40580_g1,c41009_g1,c47581_g1,c34688_g1,c27470_g3,c12464_g1,c20720_g1,c11747_g1,c9657_g1,c8750_g1,c22742_g2,c23500_g1,c49690_g1,c23750_g1,c20288_g1,c9657_g2,c6017_g1,c39345_g1,c23479_g1,c27327_g4,c20720_…
Organismal Systems	Nervous system	GABAergic synapse	ko04727	62	c35314_g1,c12668_g2,c16856_g1,c13812_g2,c46037_g1,c29791_g1,c8637_g2,c25679_g1,c24684_g2,c24452_g1,c28666_g1,c37885_g1,c51821_g1,c41486_g1,c29571_g1,c41006_g1,c26260_g1,c13812_g1,c8555_g1,c25835_g1,c27003_g9,c20382_g2,c15070_g1,c47501_g1,c8637_g1,c38144_g1,c39459_g1,c20382_g3,c24312_g1,c38234_g1,c16856_g2,c58350_g1,c24312_g2,c12464_g1,c41479_g1,c17301_g1,c41529_g1,c49798_g1,c39345_g1,c3952_g1,c28…
Organismal Systems	Nervous system	Glutamatergic synapse	ko04724	89	c33122_g1,c23445_g2,c8379_g1,c58618_g1,c21225_g2,c54651_g1,c14174_g2,c24684_g1,c19930_g1,c27277_g1,c26581_g1,c28069_g1,c19464_g3,c24083_g3,c23241_g1,c12464_g1,c15564_g1,c44531_g1,c21615_g1,c39345_g1,c49798_g1,c11353_g2,c6801_g1,c35293_g1,c20711_g1,c18538_g2,c22864_g1,c18456_g2,c23429_g2,c15097_g1,c8637_g1,c17322_g1,c23992_g1,c38234_g1,c23798_g1,c58834_g1,c17964_g1,c49002_g1,c46037_g1,c29348_g1,c8…
Organismal Systems	Nervous system	Long-term depression	ko04730	37	c24707_g1,c24988_g1,c24083_g3,c52304_g1,c22440_g1,c18152_g1,c11353_g2,c34628_g1,c21615_g1,c44531_g1,c15564_g1,c18538_g2,c44585_g1,c23445_g2,c27482_g2,c14174_g2,c47581_g1,c13515_g2,c49139_g1,c19930_g1,c26380_g2,c14174_g1,c11353_g1,c8709_g2,c18538_g1,c24174_g2,c37403_g1,c18456_g2,c8709_g1,c59769_g1,c15097_g1,c54563_g1,c24707_g2,c2777_g1,c158_g1,c23992_g1,c13515_g1
Organismal Systems	Nervous system	Long-term potentiation	ko04720	85	c7387_g1,c27579_g2,c19987_g1,c43165_g1,c26833_g4,c13515_g2,c49139_g1,c23143_g1,c52003_g1,c34628_g1,c26833_g7,c54883_g1,c44585_g1,c27742_g3,c13437_g1,c52304_g1,c18152_g1,c51809_g1,c22742_g1,c26833_g5,c21225_g1,c25307_g1,c25480_g1,c26866_g2,c13515_g1,c8709_g1,c21833_g2,c59769_g1,c20720_g2,c27327_g4,c38829_g1,c53272_g1,c24225_g1,c38012_g1,c37403_g1,c24225_g2,c26380_g2,c27579_g1,c13331_g2,c14174_g1,c…
Organismal Systems	Nervous system	Neurotrophin signaling pathway	ko04722	103	c13515_g1,c27091_g2,c12390_g2,c41339_g1,c12173_g1,c59769_g1,c27327_g4,c8709_g1,c53444_g1,c34862_g1,c37403_g1,c11449_g2,c24116_g2,c19185_g1,c26395_g1,c39807_g1,c11353_g1,c13331_g2,c14174_g1,c26380_g2,c12506_g2,c27762_g3,c13515_g2,c49139_g1,c40724_g1,c19987_g1,c10159_g1,c27091_g3,c24018_g1,c3460_g1,c21136_g1,c8733_g2,c22917_g1,c51345_g1,c44585_g1,c32451_g1,c5277_g1,c43918_g1,c33656_g1,c34628_g1,c13…
Organismal Systems	Nervous system	Retrograde endocannabinoid signaling	ko04723	48	c44531_g1,c15564_g1,c34628_g1,c11353_g2,c39345_g1,c3952_g1,c21615_g1,c15136_g1,c44585_g1,c18538_g2,c52304_g1,c24083_g3,c17301_g1,c12464_g1,c18152_g1,c4559_g1,c14174_g2,c13553_g1,c49139_g1,c13515_g2,c19930_g1,c28866_g1,c23445_g2,c58587_g1,c28666_g1,c37403_g1,c18538_g1,c41006_g1,c24174_g2,c51821_g1,c26380_g2,c35314_g1,c16856_g1,c24452_g1,c8709_g2,c11353_g1,c14174_g1,c20382_g3,c13515_g1,c16856_g2,c2…
Organismal Systems	Nervous system	Serotonergic synapse	ko04726	34	c23445_g2,c14174_g2,c49139_g1,c13515_g2,c19930_g1,c52304_g1,c24083_g3,c22440_g1,c12464_g1,c18152_g1,c44531_g1,c15564_g1,c34628_g1,c11353_g2,c39345_g1,c21615_g1,c44585_g1,c18538_g2,c8709_g1,c18456_g2,c54563_g1,c59769_g1,c27003_g9,c15097_g1,c2777_g1,c13515_g1,c23992_g1,c26380_g2,c11353_g1,c8709_g2,c14174_g1,c37403_g1,c18538_g1,c24174_g2
Organismal Systems	Nervous system	Synaptic vesicle cycle	ko04721	95	c23066_g1,c20382_g2,c8555_g1,c27421_g2,c26393_g1,c24614_g1,c22585_g1,c20382_g3,c22601_g1,c22601_g2,c22955_g2,c16875_g1,c39459_g1,c27244_g1,c21237_g1,c7326_g1,c56380_g1,c24452_g1,c16381_g2,c25122_g1,c43774_g1,c5185_g1,c16856_g1,c35314_g1,c12668_g2,c41006_g1,c29571_g1,c25359_g1,c27659_g1,c20871_g1,c8630_g2,c16281_g1,c19338_g1,c26689_g1,c55682_g1,c26214_g2,c58587_g1,c8630_g1,c28866_g1,c27485_g1,c135…
Organismal Systems	Sensory system	Inflammatory mediator regulation of TRP channels	ko04750	31	c13331_g1,c6017_g1,c24225_g2,c20288_g1,c26866_g1,c54883_g1,c23750_g1,c38012_g1,c26833_g7,c22742_g2,c12914_g1,c22742_g1,c26833_g5,c11747_g1,c13331_g2,c20720_g1,c25307_g1,c19987_g1,c34688_g1,c16040_g1,c26833_g4,c26866_g2,c25480_g1,c27470_g2,c21833_g2,c21833_g1,c40580_g1,c24225_g1,c53272_g1,c27327_g4,c20720_g2
Organismal Systems	Sensory system	Olfactory transduction	ko04740	7	c20288_g1,c11747_g1,c27327_g4,c13331_g2,c13331_g1,c19987_g1,c40580_g1
Organismal Systems	Sensory system	Phototransduction	ko04744	10	c20288_g1,c19987_g1,c13331_g1,c39345_g1,c11747_g1,c27003_g9,c12464_g1,c27327_g4,c13331_g2,c40580_g1
Organismal Systems	Sensory system	Phototransduction - fly	ko04745	10	c13331_g2,c27327_g4,c11747_g1,c24916_g1,c40580_g1,c28720_g1,c20288_g1,c17020_g1,c19987_g1,c13331_g1
Organismal Systems	Sensory system	Taste transduction	ko04742	3	c12464_g1,c27003_g9,c39345_g1
