# Supplementary material for: Normal and Abortive Buds Transcriptomic Profiling of Broccoli ogu Cytoplasmic Male Sterile Line and Its Maintainer
Source: Int J Mol Sci. 2018 Aug 24;19(9):2501. doi: 10.3390/ijms19092501 (PMC6165216; doi:10.3390/ijms19092501)
Supplement: Supplementary file 1 [file ijms-19-02501-s001.zip › ijms-329487-supplementary/Supplementary Materials/Supplementary Material 2 Table S2.xlsx]

## Sheet: Sheet1
Table S2 Unigenes expression fold change of CMS_ABvsCMS_NB
gene_id	CMS_AB_readcount	CMS_NB_readcount	log2FoldChange	up/down	pval	padj
c23382_g2	2812.76	0.962901	11.512	up	1.1537e-214	6.2214e-210
c24866_g1	6302.1	4.34554	10.502	up	1.7817e-163	4.8038e-159
c40694_g1	647.197	0.640185	9.9815	up	1.6214e-101	2.1857e-97
c1171_g1	518.292	4.16383	6.9597	up	1.6208e-100	1.748e-96
c34722_g1	750.973	9.25936	6.3417	up	2.3885e-90	2.1466e-86
c21157_g1	1494.61	39.2419	5.2512	up	1.9398e-88	1.4943e-84
c7808_g1	960.644	17.8614	5.7491	up	1.4545e-87	9.8038e-84
c26193_g1	1401.85	74.3751	4.2364	up	1.1713e-81	6.3161e-78
c44079_g1	1479.99	63.2082	4.5493	up	3.5095e-77	1.7204e-73
c25326_g1	2405.22	67.7205	5.1504	up	1.0059e-65	3.876e-62
c54591_g1	150502	124.982	10.234	up	3.8522e-65	1.3848e-61
c49721_g1	6306.06	255.161	4.6273	up	1.2961e-63	4.368e-60
c56397_g1	287.758	6.92717	5.3764	up	2.7934e-63	8.8605e-60
c7168_g1	481.02	24.508	4.2948	up	3.098e-63	9.2808e-60
c49204_g1	1024.26	20.3074	5.6564	up	2.3722e-62	6.7323e-59
c28153_g1	470.091	5.0589	6.538	up	2.7091e-61	7.3042e-58
c19144_g2	549.72	34.9639	3.9748	up	2.1232e-60	5.4518e-57
c16934_g1	519.872	8.49887	5.9347	up	9.0729e-60	2.2238e-56
c14693_g2	894.068	75.0235	3.575	up	2.007e-59	4.7054e-56
c26831_g1	559.085	17.0242	5.0374	up	2.7441e-58	6.1655e-55
c49212_g1	19806.8	563.178	5.1363	up	9.8215e-57	2.0369e-53
c14539_g1	399.19	4.42386	6.4956	up	4.5481e-55	8.7588e-52
c21802_g3	654.748	6.87499	6.5734	up	6.678e-54	1.2417e-50
c19917_g1	493.968	8.81643	5.8081	up	9.1241e-53	1.5375e-49
c25664_g1	2085.84	101.764	4.3573	up	8.9241e-53	1.5375e-49
c49395_g1	1189.75	27.8602	5.4163	up	2.303e-52	3.6525e-49
c26338_g3	12868	1259.18	3.3532	up	1.1235e-51	1.6828e-48
c12345_g1	250.37	2.50856	6.6411	up	2.1986e-51	3.2041e-48
c49427_g1	6483.32	185.815	5.1248	up	2.6218e-51	3.7204e-48
c25880_g1	2559.39	25.2106	6.6656	up	3.2779e-51	4.5322e-48
c38697_g1	1765.57	64.5313	4.774	up	1.0774e-50	1.417e-47
c28997_g1	330.85	4.41346	6.2281	up	2.0331e-50	2.6103e-47
c14241_g1	763.446	79.2892	3.2673	up	4.4499e-50	5.5802e-47
c55332_g1	2083.65	16.5708	6.9743	up	7.1067e-50	8.7095e-47
c33296_g1	869.654	5.62601	7.2722	up	2.9769e-49	3.5672e-46
c40428_g1	632.479	63.9365	3.3063	up	1.7882e-48	2.0962e-45
c19769_g2	334.644	22.8839	3.8702	up	1.881e-48	2.1581e-45
c20517_g1	1041.51	9.21223	6.8209	up	2.089e-48	2.3468e-45
c24668_g2	3396.71	72.7599	5.5448	up	1.5783e-47	1.7021e-44
c28693_g1	265.268	15.6393	4.0842	up	2.468e-46	2.6095e-43
c2677_g1	453.348	41.4546	3.451	up	4.791e-46	4.8744e-43
c17995_g1	12212.9	1608.12	2.925	up	8.0222e-46	8.0108e-43
c23194_g2	321.095	3.74714	6.4211	up	9.5078e-46	9.3216e-43
c49448_g1	126.841	0.957654	7.0493	up	3.7941e-45	3.6534e-42
c25434_g2	494.15	19.8553	4.6373	up	4.7117e-45	4.4573e-42
c8582_g1	216.892	6.21381	5.1254	up	4.8296e-45	4.4902e-42
c26071_g1	795.932	77.6936	3.3568	up	5.5002e-45	5.0269e-42
c24727_g1	26359.7	361.385	6.1887	up	1.0707e-44	9.6223e-42
c899_g1	1328.8	30.8892	5.4269	up	1.1846e-44	1.0471e-41
c19027_g1	826.894	33.1425	4.6409	up	3.4687e-44	3.0168e-41
c15654_g1	980.893	130.867	2.906	up	3.7301e-44	3.1927e-41
c22341_g2	658.11	17.7318	5.2139	up	3.9874e-44	3.3596e-41
c9035_g2	559.688	7.61449	6.1997	up	4.8435e-44	4.0181e-41
c33669_g1	3129.25	175.361	4.1574	up	1.3754e-43	1.1237e-40
c23793_g1	12563.8	976.637	3.6853	up	1.4039e-43	1.1299e-40
c6979_g1	2298.67	304.469	2.9164	up	1.719e-43	1.3631e-40
c40127_g1	1903.82	64.0256	4.8941	up	2.7995e-43	2.1565e-40
c9903_g1	134.351	2.20673	5.928	up	4.375e-43	3.3227e-40
c3014_g1	194.59	9.00855	4.433	up	6.1574e-43	4.5483e-40
c55734_g1	702.451	54.6477	3.6842	up	6.1569e-43	4.5483e-40
c16692_g1	394.74	29.3631	3.7488	up	6.5606e-43	4.7806e-40
c16499_g1	437.149	26.9433	4.0201	up	2.6204e-42	1.884e-39
c23703_g1	305.793	6.31837	5.5969	up	1.1751e-41	8.2295e-39
c55436_g1	2480.13	39.2362	5.9821	up	1.3482e-41	9.3202e-39
c39037_g1	906.403	41.5797	4.4462	up	1.6288e-41	1.1118e-38
c10254_g1	1184.63	52.3625	4.4998	up	3.6126e-41	2.435e-38
c18050_g1	935.644	67.1058	3.8015	up	3.7675e-41	2.4847e-38
c33630_g1	2684.93	90.8026	4.886	up	3.7785e-41	2.4847e-38
c54850_g1	310.235	0.942008	8.3634	up	1.0356e-40	6.6479e-38
c46721_g1	141.485	0.926363	7.2549	up	9.0074e-40	5.7142e-37
c17393_g2	534.762	36.6923	3.8653	up	1.0031e-39	6.2893e-37
c55550_g1	534.818	24.5654	4.4443	up	1.2562e-39	7.7858e-37
c24534_g2	393.153	4.73608	6.3753	up	2.0628e-39	1.264e-36
c21731_g1	654.06	13.0366	5.6488	up	3.0643e-39	1.8566e-36
c19290_g1	700.776	11.2988	5.9547	up	3.3264e-39	1.993e-36
c18969_g1	5770.53	653.13	3.1433	up	3.6329e-39	2.1527e-36
c45085_g1	143.562	0.322716	8.7972	up	4.0042e-39	2.347e-36
c25379_g4	18580.4	524.307	5.1472	up	4.1977e-39	2.4339e-36
c33588_g1	422.106	7.27088	5.8593	up	4.4098e-39	2.5297e-36
c39431_g1	2675.74	63.2549	5.4026	up	4.5052e-39	2.5572e-36
c44297_g1	5573.39	90.133	5.9504	up	1.0134e-38	5.6925e-36
c12649_g1	311.366	31.4811	3.3061	up	2.7216e-38	1.5129e-35
c21571_g1	381.288	20.0162	4.2516	up	4.2811e-38	2.3556e-35
c20732_g1	189.33	12.0383	3.9752	up	4.9631e-38	2.7033e-35
c20724_g1	752.147	58.7168	3.6792	up	7.0597e-38	3.8068e-35
c16066_g1	401.32	48.6676	3.0437	up	8.6072e-38	4.5953e-35
c39695_g1	150.785	0.624539	7.9155	up	2.951e-37	1.5449e-34
c44147_g1	4161.7	116.552	5.1581	up	3.5947e-37	1.8638e-34
c27411_g1	1604.51	148.197	3.4365	up	3.8902e-37	1.9978e-34
c12652_g1	167.118	9.49335	4.1378	up	8.2992e-37	4.2218e-34
c21586_g1	532.125	62.8437	3.0819	up	1.3718e-36	6.9132e-34
c33290_g1	3769.29	153.065	4.6221	up	1.4048e-36	7.014e-34
c51639_g1	272.114	21.1562	3.6851	up	1.6939e-36	8.3798e-34
c18782_g1	185.145	12.5374	3.8843	up	2.3267e-36	1.1406e-33
c28058_g1	19800.7	219.345	6.4962	up	2.5505e-36	1.239e-33
c24969_g2	235.453	18.3871	3.6787	up	2.7308e-36	1.3148e-33
c23936_g2	1199.14	209.596	2.5163	up	3.4714e-36	1.6565e-33
c24352_g1	413.116	19.7821	4.3843	up	9.3379e-36	4.4169e-33
c55261_g1	615.723	94.9141	2.6976	up	1.1573e-35	5.3796e-33
c29881_g1	204.19	13.5839	3.9099	up	1.2583e-35	5.799e-33
c26351_g4	1630.74	90.8021	4.1667	up	1.3203e-35	6.0334e-33
c33071_g1	5284.2	882.523	2.582	up	1.356e-35	6.1444e-33
c22085_g1	672.904	17.5961	5.2571	up	1.6939e-35	7.6116e-33
c38661_g1	34563.8	2177.29	3.9887	up	2.5777e-35	1.1487e-32
c20589_g1	817.457	117.466	2.7989	up	2.7001e-35	1.1934e-32
c20496_g1	7060.51	624.308	3.4994	up	3.0963e-35	1.3574e-32
c49143_g1	6385.57	1052.99	2.6003	up	3.28e-35	1.4263e-32
c27964_g1	16369	383.068	5.4172	up	4.7935e-35	2.0678e-32
c45243_g1	781.462	18.3459	5.4126	up	9.0224e-35	3.8308e-32
c33361_g1	306.373	6.63565	5.5289	up	1.7234e-34	7.2603e-32
c15070_g1	5945.58	155.687	5.2551	up	2.1032e-34	8.7913e-32
c37650_g1	90.0566	0.301823	8.221	up	2.2012e-34	9.1303e-32
c23446_g1	889.357	155.505	2.5158	up	2.9187e-34	1.2014e-31
c21232_g2	8169.33	298.544	4.7742	up	4.874e-34	1.9911e-31
c24243_g3	138.491	5.04325	4.7793	up	6.6856e-34	2.6904e-31
c6073_g1	5631.53	1104.3	2.3504	up	7.8178e-34	3.1227e-31
c26786_g8	90.2067	0.968148	6.5419	up	1.2079e-33	4.72e-31
c8680_g1	110.965	3.49225	4.9898	up	1.3538e-33	5.2517e-31
c20515_g1	7506.49	801.39	3.2276	up	2.5113e-33	9.6727e-31
c16565_g1	318.139	1.88402	7.3997	up	2.5546e-33	9.7696e-31
c24075_g1	551.543	11.206	5.6211	up	7.4533e-33	2.8303e-30
c3285_g1	74.4918	0	Inf	up	8.1974e-33	3.0911e-30
c14524_g1	466.106	22.5619	4.3687	up	9.348e-33	3.5005e-30
c19615_g2	219.289	9.44613	4.537	up	1.1926e-32	4.4349e-30
c22039_g1	832.67	13.8284	5.912	up	1.342e-32	4.9228e-30
c5484_g1	113.959	4.46565	4.6735	up	1.3769e-32	5.0165e-30
c24345_g1	562.075	94.3209	2.5751	up	1.4935e-32	5.4051e-30
c54723_g1	6587.33	601.398	3.4533	up	1.5067e-32	5.4162e-30
c33928_g1	994.534	58.6751	4.0832	up	1.8555e-32	6.6262e-30
c19065_g1	378.68	55.6309	2.767	up	3.501e-32	1.242e-29
c55856_g1	87.3696	1.22819	6.1525	up	3.5634e-32	1.2521e-29
c6432_g1	2502.18	337.866	2.8887	up	3.576e-32	1.2521e-29
c54907_g1	8860.04	826.22	3.4227	up	3.6419e-32	1.267e-29
c39857_g1	1002.64	31.7325	4.9817	up	8.6311e-32	2.9644e-29
c49419_g1	4957.62	933.236	2.4093	up	1.2921e-31	4.3822e-29
c12069_g1	261.071	27.2815	3.2584	up	1.4055e-31	4.7368e-29
c38941_g1	2791.71	36.2342	6.2677	up	1.8943e-31	6.3052e-29
c6348_g1	75.284	0.322716	7.8659	up	1.9342e-31	6.3987e-29
c1169_g1	4290.78	727.742	2.5597	up	2.2329e-31	7.3418e-29
c44012_g1	13795.5	327.835	5.3951	up	2.3828e-31	7.7872e-29
c22012_g2	87.6031	1.54565	5.8247	up	2.8737e-31	9.2789e-29
c33860_g1	1623.09	215.335	2.9141	up	3.3015e-31	1.0597e-28
c55532_g1	1179.62	28.1047	5.3914	up	4.0873e-31	1.2889e-28
c56072_g1	672.91	25.0183	4.7494	up	4.0727e-31	1.2889e-28
c18679_g1	3081.44	162.047	4.2491	up	4.1576e-31	1.3034e-28
c24742_g2	119.414	5.93298	4.3311	up	4.2582e-31	1.3273e-28
c25013_g1	327.871	16.7473	4.2911	up	4.7744e-31	1.4796e-28
c20203_g1	5406.55	202.508	4.7387	up	8.3597e-31	2.5325e-28
c15505_g1	3044.64	39.768	6.2585	up	8.4168e-31	2.5355e-28
c14500_g1	1756.63	189.476	3.2127	up	1.0041e-30	3.0081e-28
c46225_g1	214.477	5.0588	5.4059	up	1.0878e-30	3.2408e-28
c21389_g2	1593.09	338.016	2.2367	up	1.1503e-30	3.3894e-28
c39211_g1	995.515	42.8434	4.5383	up	1.1678e-30	3.4224e-28
c21912_g1	169.095	10.6534	3.9884	up	1.4748e-30	4.2988e-28
c31502_g1	107.776	0.952406	6.8222	up	1.7689e-30	5.1282e-28
c55165_g1	1843.22	122.134	3.9157	up	1.9257e-30	5.5234e-28
c27194_g3	673.637	126.771	2.4097	up	1.9632e-30	5.601e-28
c24449_g2	1005.53	149.541	2.7493	up	2.0266e-30	5.7516e-28
c54785_g1	5154.68	427.384	3.5923	up	2.0577e-30	5.7789e-28
c54845_g1	6480.23	34.2663	7.5631	up	2.0528e-30	5.7789e-28
c20124_g2	278.632	3.15399	6.465	up	2.9367e-30	8.2051e-28
c14295_g1	2505.86	20.3753	6.9423	up	3.6744e-30	1.0213e-27
c17635_g1	280.91	2.50331	6.8101	up	3.9042e-30	1.0796e-27
c21557_g1	2143.99	135.91	3.9796	up	4.4624e-30	1.2153e-27
c55233_g1	102.784	4.11164	4.6438	up	5.0467e-30	1.3607e-27
c1652_g1	226.603	19.8969	3.5095	up	5.2514e-30	1.4088e-27
c35520_g1	757.035	33.2526	4.5088	up	6.7756e-30	1.8087e-27
c55341_g1	760.271	70.2924	3.4351	up	8.5583e-30	2.2733e-27
c23028_g1	95084.1	3828.35	4.6344	up	9.0081e-30	2.3811e-27
c13637_g1	152.424	0.322716	8.8836	up	1.0402e-29	2.7362e-27
c17831_g1	82.5216	1.54041	5.7434	up	1.0652e-29	2.7882e-27
c19969_g1	8943.67	412.634	4.4379	up	1.0704e-29	2.7883e-27
c10480_g1	107.522	5.00662	4.4247	up	1.0915e-29	2.8161e-27
c49297_g1	149.889	12.246	3.6135	up	1.1007e-29	2.8263e-27
c44845_g1	451.307	31.8465	3.8249	up	1.1474e-29	2.9323e-27
c636_g1	877.854	37.0613	4.566	up	1.385e-29	3.5227e-27
c45620_g1	578.512	32.5076	4.1535	up	1.704e-29	4.3139e-27
c28878_g1	1018.5	22.5151	5.4994	up	1.7407e-29	4.3862e-27
c12153_g2	1975.75	91.8026	4.4277	up	2.0182e-29	5.0618e-27
c40403_g1	206.818	24.3987	3.0835	up	2.1904e-29	5.4429e-27
c17038_g2	103.005	0.301823	8.4148	up	2.3769e-29	5.8794e-27
c28345_g1	491.846	88.8933	2.4681	up	2.4057e-29	5.9233e-27
c20242_g1	998.886	184.608	2.4359	up	2.437e-29	5.9733e-27
c54749_g1	1751.87	357.234	2.2939	up	2.4877e-29	6.0699e-27
c57618_g1	190.958	20.9319	3.1895	up	3.3459e-29	8.1271e-27
c6175_g1	19117.9	1408.66	3.7625	up	3.5097e-29	8.4867e-27
c56555_g1	116.38	2.5347	5.5209	up	3.6064e-29	8.6817e-27
c49626_g1	234.34	0.317469	9.5278	up	4.0126e-29	9.6165e-27
c44836_g1	723.988	53.2895	3.764	up	4.0731e-29	9.7184e-27
c21723_g1	967.218	122.415	2.9821	up	4.3272e-29	1.0279e-26
c8496_g1	187.195	10.7057	4.1281	up	5.4442e-29	1.282e-26
c14489_g1	479.647	10.6639	5.4912	up	5.7016e-29	1.3309e-26
c18715_g1	479.001	52.9093	3.1784	up	5.6783e-29	1.3309e-26
c33208_g1	3732.99	94.0212	5.3112	up	5.9909e-29	1.3828e-26
c25288_g1	6526.44	1566.16	2.0591	up	9.3066e-29	2.1264e-26
c44364_g1	3240.45	224.059	3.8542	up	1.0266e-28	2.3357e-26
c13440_g1	119.195	0.317469	8.5525	up	1.3157e-28	2.9808e-26
c24063_g1	2251.51	345.257	2.7051	up	1.3725e-28	3.0965e-26
c8714_g1	13274.6	527.861	4.6524	up	1.4498e-28	3.2575e-26
c10645_g1	525.308	51.4764	3.3512	up	1.5861e-28	3.5489e-26
c19083_g1	3026.6	168.189	4.1695	up	1.6639e-28	3.7076e-26
c21654_g1	2729.94	139.022	4.2955	up	1.738e-28	3.8567e-26
c23626_g1	28437.3	2510.5	3.5017	up	1.8559e-28	4.1016e-26
c20661_g1	467.934	23.2224	4.3327	up	1.9658e-28	4.3265e-26
c13413_g1	376.019	12.9019	4.8651	up	2.0848e-28	4.5699e-26
c11042_g1	88.0471	0.645432	7.0919	up	2.1278e-28	4.6452e-26
c20803_g1	583.153	113.732	2.3582	up	2.341e-28	5.0901e-26
c44087_g1	14238.9	1497.27	3.2494	up	2.7877e-28	6.037e-26
c5321_g1	2029.88	383.512	2.404	up	2.8269e-28	6.0975e-26
c21802_g2	72.4114	0.942008	6.2643	up	3.1549e-28	6.7776e-26
c24915_g1	1249.23	251.833	2.3105	up	3.2116e-28	6.8721e-26
c11543_g1	2776.66	132.85	4.3855	up	3.3331e-28	7.1039e-26
c24227_g3	1060.5	89.6058	3.565	up	4.2575e-28	9.003e-26
c22835_g1	2365.59	315.377	2.9071	up	4.3712e-28	9.2073e-26
c22376_g1	644.771	99.4839	2.6963	up	4.4569e-28	9.3513e-26
c22877_g1	3725.97	159.795	4.5433	up	8.0574e-28	1.684e-25
c54684_g1	5082.87	414.421	3.6165	up	8.3933e-28	1.7475e-25
c14415_g1	1576.28	294.295	2.4212	up	9.1175e-28	1.8694e-25
c53162_g1	286.634	25.3976	3.4964	up	9.1754e-28	1.8741e-25
c28179_g1	164.126	15.8065	3.3762	up	9.3896e-28	1.9106e-25
c44015_g1	2917.27	134.091	4.4433	up	9.7932e-28	1.9853e-25
c13049_g1	1765.34	88.9034	4.3116	up	1.3307e-27	2.6774e-25
c22862_g1	2157.42	217.989	3.307	up	1.4372e-27	2.8811e-25
c49432_g1	5302.72	180.977	4.8729	up	1.9666e-27	3.9276e-25
c54621_g1	17171.9	4333.07	1.9866	up	2.0956e-27	4.1545e-25
c11572_g1	1658.21	314.296	2.3994	up	2.2243e-27	4.3935e-25
c34448_g1	566.625	24.373	4.539	up	2.3383e-27	4.6018e-25
c49804_g1	301.552	23.1702	3.7021	up	2.5582e-27	4.998e-25
c11336_g1	2136.72	61.5049	5.1186	up	3.21e-27	6.2488e-25
c24759_g1	427.799	23.4667	4.1882	up	3.2724e-27	6.3474e-25
c1557_g1	134.39	11.6738	3.5251	up	3.7464e-27	7.2407e-25
c27383_g1	10830.5	769.277	3.8154	up	4.8251e-27	9.2263e-25
c25554_g1	4759.27	1190.35	1.9994	up	4.9895e-27	9.5069e-25
c11875_g1	235.592	19.189	3.6179	up	5.4067e-27	1.0266e-24
c49616_g1	701.392	73.3836	3.2567	up	5.6617e-27	1.0712e-24
c25646_g1	246.042	15.3948	3.9984	up	5.7749e-27	1.0888e-24
c28193_g1	465.089	8.24923	5.8171	up	6.1407e-27	1.1538e-24
c38596_g1	4004.71	221.739	4.1748	up	6.4828e-27	1.2138e-24
c24836_g3	211.864	28.9474	2.8716	up	8.5784e-27	1.6006e-24
c38614_g1	141659	29939	2.2423	up	9.719e-27	1.801e-24
c50247_g1	1596.35	280.788	2.5072	up	9.7724e-27	1.8046e-24
c25536_g1	2590.18	424.371	2.6097	up	1.1835e-26	2.1781e-24
c13369_g1	138.967	2.19099	5.987	up	1.2963e-26	2.3776e-24
c28348_g1	191.432	11.3354	4.0779	up	1.3557e-26	2.4781e-24
c39072_g1	851.398	191.129	2.1553	up	1.4433e-26	2.6294e-24
c25805_g2	19332.3	849.601	4.5081	up	1.4813e-26	2.6895e-24
c25685_g1	157.249	7.22899	4.4431	up	1.4963e-26	2.7076e-24
c14758_g1	74.6503	1.89966	5.2963	up	1.5407e-26	2.7785e-24
c29730_g1	175.854	7.32821	4.5848	up	1.5842e-26	2.8476e-24
c8492_g1	489.522	20.5476	4.5743	up	1.6819e-26	3.013e-24
c12171_g1	20486.3	5312.22	1.9473	up	1.7543e-26	3.1323e-24
c16990_g1	865.503	42.1082	4.3614	up	1.8372e-26	3.2695e-24
c14943_g1	1051.04	245.466	2.0982	up	2.0023e-26	3.5517e-24
c22965_g1	316.897	6.61495	5.5821	up	2.5568e-26	4.5204e-24
c38628_g1	31157.9	5148.43	2.5974	up	2.6546e-26	4.6779e-24
c16580_g1	2814.66	708.604	1.9899	up	3.1039e-26	5.4519e-24
c15672_g1	4230.82	470.645	3.1682	up	3.5255e-26	6.1723e-24
c24162_g1	7038.05	999.172	2.8164	up	3.8311e-26	6.6639e-24
c20076_g1	3725.41	163.921	4.5063	up	4.7912e-26	8.3072e-24
c19435_g1	964.571	224.282	2.1046	up	4.8771e-26	8.429e-24
c21896_g1	97.4794	5.67294	4.1029	up	4.9805e-26	8.5529e-24
c15232_g1	497.858	54.7046	3.186	up	5.5018e-26	9.4182e-24
c22193_g1	124.112	10.6534	3.5423	up	5.7117e-26	9.6853e-24
c11008_g1	182.309	5.34498	5.0921	up	7.1841e-26	1.1993e-23
c15923_g1	1164.09	278.121	2.0654	up	7.1822e-26	1.1993e-23
c25803_g1	1022.3	45.1069	4.5023	up	7.6264e-26	1.2693e-23
c33327_g1	654.42	28.4113	4.5257	up	8.0616e-26	1.3376e-23
c26161_g1	6257.26	646.116	3.2757	up	8.3974e-26	1.389e-23
c13872_g1	1833.77	201.463	3.1862	up	8.48e-26	1.3984e-23
c17997_g1	2085.11	127.687	4.0294	up	9.1958e-26	1.5118e-23
c22413_g1	2205.32	85.0676	4.6962	up	9.4033e-26	1.5412e-23
c2970_g1	305.326	53.8877	2.5023	up	1.0368e-25	1.6891e-23
c1741_g1	205.961	1.27512	7.3356	up	1.151e-25	1.8695e-23
c44124_g1	1049.84	54.7262	4.2618	up	1.1601e-25	1.8785e-23
c26341_g1	34893.1	3745.05	3.2199	up	1.2927e-25	2.0807e-23
c15180_g1	583.125	47.7509	3.6102	up	1.8248e-25	2.9111e-23
c26195_g5	206.838	27.194	2.9271	up	2.0555e-25	3.2697e-23
c28546_g1	2916.56	257.721	3.5004	up	2.4614e-25	3.8809e-23
c22943_g1	50000.4	1771.73	4.8187	up	2.813e-25	4.4224e-23
c18975_g1	5174.22	647.589	2.9982	up	2.8528e-25	4.4718e-23
c23714_g2	3351.52	83.4638	5.3275	up	3.1451e-25	4.9157e-23
c17988_g1	2638.2	66.1483	5.3177	up	3.2422e-25	5.0271e-23
c33539_g1	17732.3	614.735	4.8503	up	3.2443e-25	5.0271e-23
c13165_g1	324.051	59.4604	2.4462	up	3.3859e-25	5.2315e-23
c33331_g1	2005.43	354.874	2.4985	up	3.5979e-25	5.5432e-23
c24985_g1	2276.39	227.327	3.3239	up	3.8447e-25	5.9065e-23
c33346_g1	747.694	172.449	2.1163	up	4.4329e-25	6.7715e-23
c25468_g1	394.832	15.0879	4.7098	up	4.9987e-25	7.6142e-23
c40224_g1	275.594	18.9494	3.8623	up	5.637e-25	8.5624e-23
c24566_g1	580.228	91.3383	2.6673	up	6.3636e-25	9.6119e-23
c44131_g1	6948.51	355.141	4.2902	up	6.4847e-25	9.7675e-23
c17596_g1	216.481	6.57307	5.0415	up	7.2526e-25	1.0894e-22
c20819_g1	1313.25	195.242	2.7498	up	7.2836e-25	1.091e-22
c16998_g1	95.2029	5.91209	4.0093	up	7.8474e-25	1.1722e-22
c27872_g1	300.336	19.1785	3.969	up	8.0748e-25	1.2028e-22
c20425_g2	3488.92	790.506	2.1419	up	8.3049e-25	1.2337e-22
c24552_g1	1218.39	301.613	2.0142	up	8.5084e-25	1.2604e-22
c21027_g1	14742.5	673.009	4.4532	up	8.7653e-25	1.2949e-22
c2507_g1	14317.4	1767.16	3.0183	up	8.8044e-25	1.2972e-22
c22848_g2	1581.51	401.512	1.9778	up	9.3914e-25	1.3761e-22
c28263_g1	62.8302	0.942008	6.0596	up	9.3888e-25	1.3761e-22
c18090_g1	2699.73	265.534	3.3458	up	9.5281e-25	1.3924e-22
c23758_g1	1231.28	293.944	2.0665	up	9.8089e-25	1.4257e-22
c33337_g1	5220.1	160.774	5.021	up	9.7899e-25	1.4257e-22
c21017_g2	902.338	20.4118	5.4662	up	9.8689e-25	1.4305e-22
c5050_g1	3029.45	802.64	1.9162	up	1.0058e-24	1.454e-22
c14895_g2	64.7657	0.322716	7.6488	up	1.1892e-24	1.7147e-22
c18732_g2	85.8765	2.81553	4.9308	up	1.1953e-24	1.7188e-22
c19993_g1	3816.04	1021.84	1.9009	up	1.5927e-24	2.2781e-22
c5374_g1	433.891	16.03	4.7585	up	1.6474e-24	2.35e-22
c44049_g1	12776.3	571.824	4.4818	up	1.6812e-24	2.3919e-22
c19177_g1	16727.5	938.554	4.1556	up	1.7788e-24	2.5242e-22
c27312_g1	979.334	240.42	2.0262	up	1.9485e-24	2.7505e-22
c38630_g1	4731.92	237.216	4.3182	up	1.9483e-24	2.7505e-22
c55136_g1	4641.11	285.165	4.0246	up	2.3927e-24	3.3686e-22
c24344_g1	162.839	20.9059	2.9615	up	2.5392e-24	3.5657e-22
c22031_g1	1249.08	100.961	3.629	up	2.6089e-24	3.654e-22
c28748_g1	3915.96	554.572	2.8199	up	2.6269e-24	3.6697e-22
c14232_g1	121.295	5.00137	4.6001	up	2.9666e-24	4.1335e-22
c24537_g2	443.271	27.4173	4.015	up	3.2172e-24	4.4712e-22
c21805_g1	111.329	9.67497	3.5244	up	3.2936e-24	4.5538e-22
c28420_g1	1490.69	158.157	3.2365	up	3.302e-24	4.5538e-22
c44096_g1	364.502	42.4267	3.1029	up	3.2904e-24	4.5538e-22
c9874_g1	4242.23	57.9923	6.1928	up	3.4381e-24	4.7294e-22
c25296_g3	306.59	32.5335	3.2363	up	3.7489e-24	5.1438e-22
c55050_g1	2246.4	221.353	3.3432	up	4.1197e-24	5.6382e-22
c2933_g1	127.568	9.32096	3.7746	up	4.3175e-24	5.894e-22
c14491_g1	53606.2	3090.19	4.1166	up	4.4178e-24	6.0006e-22
c38569_g1	29293.3	328.641	6.4779	up	4.6493e-24	6.2991e-22
c39746_g1	88.2806	0	Inf	up	4.8039e-24	6.4923e-22
c8762_g2	264.666	23.5344	3.4913	up	5.0668e-24	6.8221e-22
c24243_g1	248.409	10.2995	4.5921	up	5.2399e-24	7.0286e-22
c17805_g1	54.9704	0.301823	7.5088	up	5.3168e-24	7.1141e-22
c20475_g1	4471.69	790.413	2.5001	up	5.5449e-24	7.4009e-22
c18858_g1	98.8339	7.20285	3.7784	up	6.1999e-24	8.2548e-22
c38678_g1	7359.26	2059.86	1.837	up	6.4316e-24	8.5421e-22
c22832_g2	153.733	19.5376	2.9761	up	6.6615e-24	8.8257e-22
c8336_g1	109.548	9.44097	3.5365	up	6.7535e-24	8.9257e-22
c49940_g1	2047.43	131.418	3.9616	up	7.2507e-24	9.5594e-22
c21600_g1	1103.73	208.917	2.4014	up	7.4892e-24	9.8497e-22
c40354_g1	73.403	2.85732	4.6831	up	7.9397e-24	1.0417e-21
c10134_g1	619.767	10.4666	5.8879	up	8.4261e-24	1.1028e-21
c21591_g1	313.857	59.4045	2.4015	up	9.0895e-24	1.1868e-21
c26432_g1	4931.37	305.764	4.0115	up	9.246e-24	1.2043e-21
c33084_g1	16092.5	642.687	4.6461	up	1.0126e-23	1.3157e-21
c20614_g1	1243.6	20.4065	5.9294	up	1.0169e-23	1.3181e-21
c38702_g1	3726.61	346.569	3.4267	up	1.1157e-23	1.4359e-21
c45871_g1	155.356	3.44532	5.4948	up	1.4809e-23	1.8968e-21
c697_g1	1269.35	215.118	2.5609	up	1.6704e-23	2.1294e-21
c27826_g1	2637.31	422.654	2.6415	up	1.7422e-23	2.2157e-21
c22447_g1	126.447	4.684	4.7547	up	1.8577e-23	2.357e-21
c33293_g1	7592.71	531.064	3.8377	up	1.9668e-23	2.4837e-21
c9342_g1	5217.97	847.517	2.6222	up	2.0079e-23	2.5297e-21
c33117_g1	506.592	30.4722	4.0553	up	2.2391e-23	2.8145e-21
c10342_g1	831.037	44.6966	4.2167	up	2.4572e-23	3.0743e-21
c13184_g1	2133.86	352.088	2.5995	up	2.7625e-23	3.4482e-21
c22161_g1	114.607	8.14496	3.8146	up	2.9104e-23	3.6245e-21
c26056_g1	474.385	42.8018	3.4703	up	3.0265e-23	3.7603e-21
c27850_g1	6385.92	1308.03	2.2875	up	3.2133e-23	3.9832e-21
c28214_g1	1248.79	47.5848	4.7139	up	3.3252e-23	4.1125e-21
c25057_g1	265.525	3.15914	6.3932	up	3.521e-23	4.3446e-21
c28409_g1	1216.41	29.197	5.3807	up	3.7172e-23	4.5763e-21
c26247_g1	1233	46.0706	4.7422	up	3.7693e-23	4.6299e-21
c19291_g1	545.182	82.4181	2.7257	up	3.7881e-23	4.6424e-21
c21636_g2	985.166	99.0349	3.3144	up	3.8037e-23	4.6509e-21
c27682_g1	3648.9	674.065	2.4365	up	3.8343e-23	4.6715e-21
c5458_g1	191.665	22.8319	3.0695	up	3.8379e-23	4.6715e-21
c16788_g2	58.3287	0	Inf	up	4.0941e-23	4.9723e-21
c55166_g1	1035	80.67	3.6815	up	4.4448e-23	5.386e-21
c8932_g2	408.86	16.1602	4.6611	up	4.5995e-23	5.5609e-21
c44426_g1	52.3207	0.301823	7.4375	up	4.8329e-23	5.8301e-21
c44457_g1	7209.51	1246.8	2.5317	up	4.8489e-23	5.8364e-21
c49202_g1	1350.98	235.96	2.5174	up	5.1883e-23	6.2309e-21
c33447_g1	3148.18	152.905	4.3638	up	5.2348e-23	6.2589e-21
c38752_g1	1066.98	9.72706	6.7773	up	5.2232e-23	6.2589e-21
c27977_g1	713.036	177.3	2.0078	up	5.4211e-23	6.4673e-21
c24348_g1	4257.2	1031.83	2.0447	up	5.5622e-23	6.621e-21
c20767_g2	66.3168	2.19633	4.9162	up	5.7804e-23	6.8603e-21
c8435_g1	55.1576	0.624539	6.4646	up	5.7887e-23	6.8603e-21
c55281_g1	448.295	32.304	3.7947	up	6.9763e-23	8.2497e-21
c33877_g1	483.611	110.672	2.1276	up	7.033e-23	8.2985e-21
c1217_g2	9211.06	563.438	4.031	up	7.2007e-23	8.4778e-21
c13060_g1	343.628	62.3287	2.4629	up	7.3563e-23	8.6421e-21
c9336_g1	14631.5	1182.39	3.6293	up	7.9117e-23	9.2745e-21
c22399_g1	2062.79	437.032	2.2388	up	8.3698e-23	9.7901e-21
c20368_g1	4869.45	754.057	2.691	up	8.8736e-23	1.0357e-20
c13283_g1	52773.6	3961.27	3.7358	up	9.6753e-23	1.1268e-20
c27963_g1	5829.73	439.29	3.7302	up	1.0017e-22	1.1642e-20
c54913_g1	1630.67	64.8941	4.6512	up	1.0354e-22	1.2007e-20
c50439_g1	1657.42	453.359	1.8702	up	1.2547e-22	1.4487e-20
c56145_g1	51.0587	0.317469	7.3294	up	1.2943e-22	1.4881e-20
c18319_g1	160.242	1.54565	6.6959	up	1.3497e-22	1.5485e-20
c50632_g1	72.8379	1.58219	5.5247	up	1.4017e-22	1.6048e-20
c3023_g1	466.568	30.6538	3.9279	up	1.4298e-22	1.6335e-20
c33145_g1	989.949	92.7801	3.4155	up	1.659e-22	1.8913e-20
c24085_g2	8185.95	339.748	4.5906	up	2.095e-22	2.3733e-20
c25418_g1	9634.69	1853.92	2.3777	up	2.1145e-22	2.3903e-20
c33287_g1	9334.28	1494.34	2.643	up	2.2158e-22	2.4997e-20
c33419_g1	6588.94	951.993	2.791	up	2.2586e-22	2.5425e-20
c44659_g1	412.96	93.3258	2.1457	up	2.2654e-22	2.545e-20
c27184_g1	1102.33	123.05	3.1632	up	2.4065e-22	2.6978e-20
c22646_g1	7701.17	633.5	3.6037	up	2.58e-22	2.8863e-20
c30036_g1	96.9518	0.645432	7.2309	up	2.7087e-22	3.0241e-20
c49142_g1	22878	1715.46	3.7373	up	2.8336e-22	3.1569e-20
c21572_g1	131.239	16.0298	3.0334	up	2.9411e-22	3.27e-20
c38580_g1	1605.68	30.3107	5.7272	up	3.1316e-22	3.4746e-20
c11914_g1	783.391	70.8963	3.466	up	3.2394e-22	3.5869e-20
c25824_g1	9932.88	1734.24	2.5179	up	3.6528e-22	4.028e-20
c18126_g1	963.828	252.539	1.9323	up	3.7348e-22	4.1101e-20
c17923_g1	1617.1	306.157	2.4011	up	3.7939e-22	4.1666e-20
c44979_g1	2039.6	147.375	3.7907	up	3.8511e-22	4.2207e-20
c55023_g1	1030.16	212.764	2.2755	up	3.8738e-22	4.237e-20
c19328_g1	1990.4	146.976	3.7594	up	4.0012e-22	4.3675e-20
c7054_g1	59.9579	1.55605	5.268	up	4.0903e-22	4.4558e-20
c55971_g1	188.894	31.346	2.5912	up	4.1917e-22	4.557e-20
c27799_g1	1126.73	260.407	2.1133	up	4.2756e-22	4.6389e-20
c38585_g1	4132.9	416.196	3.3118	up	4.483e-22	4.8541e-20
c27770_g2	427.088	45.7938	3.2213	up	4.5002e-22	4.863e-20
c12506_g2	789.989	37.0399	4.4147	up	4.5423e-22	4.8987e-20
c25147_g2	273.222	13.8336	4.3038	up	4.7776e-22	5.1422e-20
c27596_g2	2537.86	500.073	2.3434	up	4.7985e-22	5.1543e-20
c20062_g2	342.163	20.3283	4.0731	up	4.8825e-22	5.2342e-20
c19041_g2	5300.08	319.795	4.0508	up	5.051e-22	5.3934e-20
c44353_g1	985.493	264.186	1.8993	up	6.1031e-22	6.472e-20
c15200_g1	8216.14	1068.99	2.9422	up	6.3498e-22	6.7137e-20
c20104_g1	2348.78	616.582	1.9295	up	6.3768e-22	6.7291e-20
c20025_g1	234.436	43.9307	2.4159	up	6.3979e-22	6.7382e-20
c8992_g1	175.438	28.0786	2.6434	up	6.769e-22	7.1012e-20
c23760_g1	3171.76	921.949	1.7825	up	7.9573e-22	8.3155e-20
c44511_g1	2936.23	575.68	2.3506	up	8.1324e-22	8.4821e-20
c49618_g1	102.079	9.68527	3.3977	up	8.7063e-22	9.0632e-20
c16445_g1	86.6961	3.77328	4.5221	up	8.7737e-22	9.1157e-20
c21389_g1	626.977	123.456	2.3444	up	9.2868e-22	9.6285e-20
c15259_g1	244.453	1.25423	7.6066	up	9.4666e-22	9.7791e-20
c44583_g1	79.2523	0.301823	8.0366	up	9.4872e-22	9.7816e-20
c26108_g3	2212.16	397.179	2.4776	up	9.8224e-22	1.0108e-19
c25322_g1	3469.48	193.065	4.1676	up	1.0442e-21	1.0725e-19
c19792_g1	56.4334	1.23858	5.5098	up	1.1136e-21	1.1395e-19
c22476_g1	171.53	13.4116	3.6769	up	1.1132e-21	1.1395e-19
c21733_g1	3555.6	523.369	2.7642	up	1.1976e-21	1.2231e-19
c44792_g1	54.8132	0.322716	7.4081	up	1.4106e-21	1.4352e-19
c11199_g1	297.026	55.1732	2.4286	up	1.4986e-21	1.5218e-19
c25038_g3	6172.81	1243.15	2.3119	up	1.5727e-21	1.5941e-19
c3594_g1	1158.09	55.4802	4.3836	up	1.5847e-21	1.6032e-19
c9569_g1	559.651	18.5018	4.9188	up	1.86e-21	1.8782e-19
c27877_g1	5244.51	190.292	4.7845	up	1.9733e-21	1.9889e-19
c49924_g1	124.226	1.54565	6.3286	up	1.9903e-21	2.0023e-19
c25512_g1	9442.49	2154.53	2.1318	up	2.0559e-21	2.0645e-19
c20145_g1	251.411	8.45708	4.8937	up	2.2995e-21	2.3048e-19
c8932_g1	95.976	3.79408	4.6609	up	2.3571e-21	2.3581e-19
c49206_g1	3062.56	4.0959	9.5463	up	2.3724e-21	2.369e-19
c18319_g2	513.122	17.4093	4.8814	up	2.4064e-21	2.3986e-19
c22574_g1	2077.62	602.649	1.7855	up	2.6204e-21	2.6022e-19
c56799_g1	70.6845	3.75239	4.2355	up	2.7723e-21	2.743e-19
c6578_g2	148.445	21.7236	2.7726	up	2.7879e-21	2.7533e-19
c33606_g1	199.839	1.90491	6.713	up	2.8801e-21	2.8392e-19
c27793_g1	540.73	27.9846	4.2722	up	2.986e-21	2.9382e-19
c49862_g1	479.438	38.4093	3.6418	up	3.0741e-21	3.0194e-19
c26956_g6	2763.39	252.981	3.4493	up	3.396e-21	3.3234e-19
c39134_g1	1041.93	17.685	5.8806	up	3.413e-21	3.334e-19
c26225_g1	7520.45	907.974	3.0501	up	3.4511e-21	3.3652e-19
c22436_g2	186.614	8.87902	4.3935	up	3.5271e-21	3.4268e-19
c15737_g2	406.148	25.7726	3.9781	up	3.5429e-21	3.4361e-19
c23444_g1	7021.66	861.362	3.0271	up	3.6934e-21	3.5756e-19
c55004_g1	220.591	2.82078	6.2891	up	3.9575e-21	3.8244e-19
c17073_g1	1063.19	292.976	1.8595	up	4.3419e-21	4.1883e-19
c16071_g1	1917.48	231.093	3.0527	up	4.5113e-21	4.3439e-19
c22341_g1	400.52	16.8423	4.5717	up	4.532e-21	4.3562e-19
c16134_g1	823.028	72.9209	3.4965	up	4.901e-21	4.7024e-19
c12078_g1	98.0511	5.41806	4.1777	up	5.1058e-21	4.8643e-19
c27158_g7	7736.77	1097.53	2.8175	up	5.0959e-21	4.8643e-19
c17338_g1	11334	3461.1	1.7114	up	5.2362e-21	4.9797e-19
c25796_g1	2768.84	643.149	2.1061	up	5.3747e-21	5.1024e-19
c9703_g2	1121.47	314.529	1.8341	up	5.4726e-21	5.1862e-19
c28072_g1	3009.17	608.753	2.3054	up	5.6233e-21	5.3197e-19
c27328_g2	52.4091	0.942008	5.7979	up	5.9935e-21	5.66e-19
c20936_g1	215.344	40.7296	2.4025	up	6.5791e-21	6.2022e-19
c3041_g1	108.879	0.645432	7.3982	up	6.5932e-21	6.2046e-19
c23624_g1	2825.69	242.417	3.543	up	6.6884e-21	6.2833e-19
c28180_g1	1645.63	350.898	2.2295	up	6.8042e-21	6.381e-19
c9340_g1	629.101	98.9694	2.6682	up	6.9637e-21	6.5191e-19
c15980_g1	244.632	28.3489	3.1092	up	7.0878e-21	6.6239e-19
c23106_g1	5005.95	318.009	3.9765	up	7.3544e-21	6.8611e-19
c54556_g1	30855.3	1093.76	4.8182	up	7.7158e-21	7.1859e-19
c1759_g1	66.2485	3.15914	4.3903	up	8.1264e-21	7.5422e-19
c3494_g1	6810.93	1643.54	2.051	up	8.1249e-21	7.5422e-19
c33423_g1	14002.4	1208.55	3.5343	up	8.231e-21	7.6262e-19
c22325_g1	6789.45	1033.12	2.7163	up	8.9056e-21	8.2229e-19
c54757_g1	401.747	43.6811	3.2012	up	9.787e-21	9.0212e-19
c49169_g1	11575.3	865.34	3.7416	up	1.0047e-20	9.2455e-19
c24653_g1	711.723	191.817	1.8916	up	1.0418e-20	9.5698e-19
c34322_g1	162.69	17.5441	3.2131	up	1.074e-20	9.8491e-19
c39055_g1	1607.01	360.26	2.1573	up	1.0824e-20	9.9091e-19
c27811_g1	1512.57	95.1703	3.9903	up	1.1131e-20	1.0157e-18
c39527_g1	515.479	131.505	1.9708	up	1.1132e-20	1.0157e-18
c1417_g1	159.462	24.5236	2.701	up	1.1177e-20	1.0163e-18
c20499_g1	2054.71	375.524	2.452	up	1.1168e-20	1.0163e-18
c11537_g2	6947.74	249.668	4.7985	up	1.2116e-20	1.0981e-18
c21206_g1	73.3938	4.77262	3.9428	up	1.2979e-20	1.1743e-18
c26383_g4	245.274	5.97476	5.3594	up	1.3106e-20	1.1838e-18
c19261_g1	9444.04	2176.3	2.1175	up	1.3871e-20	1.2507e-18
c55825_g1	496.3	7.27097	6.0929	up	1.4457e-20	1.3014e-18
c56787_g1	541.943	140.396	1.9486	up	1.4565e-20	1.309e-18
c24088_g2	1706.59	267.392	2.6741	up	1.7102e-20	1.5345e-18
c26141_g2	888.968	106.906	3.0558	up	1.7323e-20	1.5516e-18
c39468_g1	77.5219	0.645432	6.9082	up	1.7418e-20	1.5576e-18
c24208_g1	17663.2	4796.97	1.8805	up	1.7858e-20	1.5943e-18
c12153_g1	723.692	41.9169	4.1098	up	1.7992e-20	1.6036e-18
c50199_g1	1591.85	83.1556	4.2587	up	1.9124e-20	1.7017e-18
c14292_g1	425.464	12.1312	5.1322	up	1.9844e-20	1.7629e-18
c54569_g1	12298	1049.07	3.5512	up	2.0256e-20	1.7965e-18
c20528_g1	667.678	84.6363	2.9798	up	2.2037e-20	1.948e-18
c34893_g1	161.652	2.23278	6.1779	up	2.3153e-20	2.0434e-18
c675_g1	2544.12	464.111	2.4546	up	2.3288e-20	2.0519e-18
c25450_g4	13364.4	1111.33	3.588	up	2.4669e-20	2.17e-18
c39348_g1	1588.91	61.2776	4.6965	up	2.4893e-20	2.1862e-18
c55492_g1	133.342	19.1158	2.8023	up	2.6404e-20	2.3151e-18
c55208_g1	5049.74	332.845	3.9233	up	2.816e-20	2.461e-18
c11517_g1	50.4435	0.968148	5.7033	up	2.8251e-20	2.465e-18
c52801_g1	208.325	4.40297	5.5642	up	3.0782e-20	2.6815e-18
c24999_g1	193.104	36.0668	2.4206	up	3.3561e-20	2.9142e-18
c7869_g1	141.275	13.2612	3.4132	up	3.4605e-20	3e-18
c11904_g2	66.5789	2.21198	4.9117	up	3.5155e-20	3.0428e-18
c49490_g1	1486.06	152.378	3.2858	up	3.539e-20	3.0582e-18
c6253_g1	7749.22	2419.33	1.6794	up	3.6843e-20	3.1787e-18
c23529_g1	191.332	7.77006	4.622	up	3.7481e-20	3.2286e-18
c9598_g1	12290.5	1697.88	2.8557	up	3.9331e-20	3.3825e-18
c56060_g1	1185.27	68.7981	4.1067	up	4.3365e-20	3.7235e-18
c14356_g1	1890.53	541.452	1.8039	up	4.4137e-20	3.7838e-18
c27186_g9	151.379	24.4604	2.6296	up	4.7699e-20	4.0827e-18
c18611_g1	3065.34	113.594	4.7541	up	4.9542e-20	4.2337e-18
c26651_g7	4043.49	1031.42	1.971	up	5.0059e-20	4.2711e-18
c56058_g1	671.413	37.0715	4.1788	up	5.0174e-20	4.2741e-18
c10304_g1	57.3407	0.317469	7.4968	up	5.0513e-20	4.2963e-18
c18007_g1	1082.67	313.757	1.7869	up	5.3347e-20	4.523e-18
c14552_g1	2771.77	313.307	3.1452	up	5.5205e-20	4.6732e-18
c20845_g1	567.119	59.6449	3.2492	up	5.6978e-20	4.8082e-18
c14499_g1	4504.91	491.624	3.1959	up	6.0822e-20	5.1245e-18
c21840_g1	1447.5	192.577	2.9101	up	6.2567e-20	5.2551e-18
c26593_g1	1402.52	239.749	2.5484	up	6.3752e-20	5.3463e-18
c39657_g1	1342.46	331.158	2.0193	up	6.6616e-20	5.5779e-18
c17290_g2	19480.7	2966.42	2.7152	up	6.7516e-20	5.6445e-18
c39059_g1	409.631	99.6398	2.0395	up	8.4334e-20	7.0178e-18
c24151_g1	972.604	281.831	1.787	up	9.6598e-20	7.9891e-18
c50939_g1	732.881	18.8193	5.2833	up	9.9062e-20	8.1803e-18
c26440_g1	1172.75	327.327	1.8411	up	1.0107e-19	8.3333e-18
c20154_g2	741.732	197.087	1.9121	up	1.0176e-19	8.3771e-18
c33509_g1	878.949	163.463	2.4268	up	1.0266e-19	8.4386e-18
c11993_g1	94.9949	10.0341	3.2429	up	1.0384e-19	8.523e-18
c23573_g2	1753.93	152.758	3.5213	up	1.1247e-19	9.1891e-18
c6261_g1	35140.4	2698.01	3.7032	up	1.1604e-19	9.4665e-18
c21798_g1	381.625	53.3141	2.8396	up	1.1679e-19	9.499e-18
c23714_g1	6631.72	608.399	3.4463	up	1.1898e-19	9.6624e-18
c9651_g1	6230.11	659.92	3.2389	up	1.2138e-19	9.8424e-18
c38821_g1	4952.79	1382.47	1.841	up	1.2293e-19	9.9534e-18
c6462_g1	1184.97	26.6882	5.4725	up	1.2672e-19	1.0245e-17
c3529_g1	80.8884	6.80716	3.5708	up	1.2708e-19	1.0258e-17
c38599_g1	93970.9	3219.29	4.8674	up	1.3886e-19	1.1176e-17
c26270_g1	4948.09	1252.34	1.9822	up	1.4208e-19	1.1418e-17
c27327_g7	3159.55	528.099	2.5808	up	1.5227e-19	1.2182e-17
c50563_g1	124.086	9.49316	3.7083	up	1.5373e-19	1.2281e-17
c3287_g1	237.764	5.94872	5.3208	up	1.6449e-19	1.3121e-17
c19138_g1	1011.8	123.482	3.0346	up	1.7396e-19	1.3836e-17
c12022_g1	2971.78	100.15	4.8911	up	1.7697e-19	1.4054e-17
c30721_g1	53.035	1.56655	5.0813	up	1.8049e-19	1.4313e-17
c2921_g1	357.888	88.5283	2.0153	up	1.8807e-19	1.487e-17
c20691_g1	773.201	198.871	1.959	up	1.9071e-19	1.5057e-17
c49236_g1	1693.2	129.867	3.7046	up	2.0627e-19	1.6261e-17
c5538_g1	102.758	12.1834	3.0763	up	2.1011e-19	1.654e-17
c33171_g1	3564.09	664.162	2.4239	up	2.1207e-19	1.667e-17
c26203_g1	17414.3	1775.84	3.2937	up	2.1412e-19	1.6807e-17
c12019_g1	677.231	15.8	5.4217	up	2.2441e-19	1.7589e-17
c51990_g1	92.7083	0	Inf	up	2.2824e-19	1.7863e-17
c23698_g1	321.835	27.4225	3.5529	up	2.3223e-19	1.8148e-17
c16882_g1	11410.6	1579.32	2.853	up	2.4614e-19	1.9169e-17
c22946_g1	10700.7	2232.15	2.2612	up	2.4635e-19	1.9169e-17
c25292_g3	1999.48	621.379	1.6861	up	2.5746e-19	2.0004e-17
c55085_g1	71.1076	3.13309	4.5043	up	2.6078e-19	2.0233e-17
c24130_g1	739.503	189.151	1.967	up	2.7265e-19	2.1124e-17
c6708_g1	3261.48	163.493	4.3182	up	2.9369e-19	2.2689e-17
c26023_g1	4735.19	951.652	2.3149	up	2.9529e-19	2.278e-17
c8138_g1	2071.62	36.9001	5.811	up	2.968e-19	2.2864e-17
c6186_g1	67.4924	4.43951	3.9263	up	3.1135e-19	2.395e-17
c54734_g1	3557.42	204.464	4.1209	up	3.2633e-19	2.5031e-17
c27743_g1	14430.9	4132.69	1.804	up	3.3107e-19	2.5358e-17
c6210_g1	5547.36	761.44	2.865	up	3.6999e-19	2.8259e-17
c20729_g1	913.047	38.3881	4.572	up	3.8565e-19	2.9414e-17
c56257_g1	863.242	118.581	2.8639	up	4.1325e-19	3.1474e-17
c54552_g1	1444.08	239.183	2.594	up	4.2283e-19	3.2159e-17
c44903_g1	939.765	180.457	2.3806	up	4.2954e-19	3.2623e-17
c38779_g1	4320.46	794.262	2.4435	up	4.33e-19	3.2839e-17
c13036_g3	599.19	39.2272	3.9331	up	4.5329e-19	3.4282e-17
c11227_g1	2742.18	243.942	3.4907	up	4.8053e-19	3.62e-17
c20128_g1	44.9947	0.634938	6.147	up	5.3439e-19	4.0189e-17
c11920_g1	485.801	52.1531	3.2195	up	5.4111e-19	4.0639e-17
c17891_g1	84.9075	0.634938	7.0631	up	5.6031e-19	4.1984e-17
c27732_g1	1383.16	342.024	2.0158	up	5.6059e-19	4.1984e-17
c18034_g1	254.32	49.1566	2.3712	up	5.8798e-19	4.3974e-17
c39041_g1	953.142	37.9047	4.6522	up	6.4611e-19	4.8122e-17
c49456_g1	2860.65	673.072	2.0875	up	6.7738e-19	5.0381e-17
c16005_g1	105.284	1.26472	6.3793	up	7.0217e-19	5.2153e-17
c38780_g1	267.026	62.0786	2.1048	up	7.0889e-19	5.258e-17
c6086_g1	101.975	5.52154	4.207	up	7.1134e-19	5.2689e-17
c50745_g1	332.837	82.6103	2.0104	up	7.7092e-19	5.7024e-17
c24404_g1	637.537	83.4444	2.9336	up	7.8335e-19	5.7864e-17
c34503_g1	226.037	49.0104	2.2054	up	7.86e-19	5.798e-17
c14005_g1	38.4194	0	Inf	up	8.2107e-19	6.0484e-17
c18022_g1	59.6627	3.133	4.2512	up	9.3444e-19	6.8648e-17
c27875_g1	7904.84	1560.68	2.3406	up	9.5536e-19	7.009e-17
c9700_g1	4547	878.107	2.3724	up	9.6756e-19	7.0888e-17
c26611_g1	1335.04	356.959	1.9031	up	1.0598e-18	7.7332e-17
c49487_g1	1214.94	292.312	2.0553	up	1.0642e-18	7.7546e-17
c29912_g1	61.4092	3.35135	4.1956	up	1.0805e-18	7.8578e-17
c8600_g1	990.986	148.246	2.7409	up	1.0841e-18	7.8675e-17
c33987_g1	93.1532	10.6587	3.1276	up	1.1356e-18	8.2198e-17
c19407_g2	569.839	97.5639	2.5461	up	1.157e-18	8.3633e-17
c18053_g1	387.525	40.5792	3.2555	up	1.1777e-18	8.5016e-17
c17871_g1	48.2642	1.29086	5.2245	up	1.2065e-18	8.6975e-17
c23773_g1	845.189	136.013	2.6355	up	1.2267e-18	8.8311e-17
c23818_g1	976.542	153.172	2.6725	up	1.2283e-18	8.8311e-17
c26909_g6	5458.89	1634.49	1.7398	up	1.3033e-18	9.3458e-17
c49306_g1	13010.6	1841.21	2.821	up	1.36e-18	9.7264e-17
c9218_g1	175.207	21.3694	3.0354	up	1.3734e-18	9.8087e-17
c25860_g1	1867.01	470.308	1.9891	up	1.4988e-18	1.069e-16
c57511_g1	81.8858	2.85732	4.8409	up	1.6935e-18	1.2048e-16
c26887_g1	1370	150.088	3.1903	up	1.6976e-18	1.2061e-16
c24613_g1	2259.94	598.33	1.9173	up	1.7023e-18	1.2078e-16
c49164_g1	32128.7	7211.01	2.1556	up	1.7459e-18	1.2371e-16
c23501_g2	4687.13	643.841	2.8639	up	1.7587e-18	1.2445e-16
c27577_g3	12111	2095.58	2.5309	up	1.7874e-18	1.2632e-16
c6168_g1	1424.08	446.509	1.6733	up	1.8475e-18	1.304e-16
c22544_g1	297.433	66.721	2.1564	up	1.9052e-18	1.3412e-16
c19407_g1	3612	690.196	2.3877	up	2.0114e-18	1.4123e-16
c22217_g1	2560.4	828.529	1.6277	up	2.0221e-18	1.4179e-16
c3123_g1	3351.67	158.387	4.4034	up	2.0801e-18	1.4567e-16
c25668_g1	496.128	126.645	1.9699	up	2.3584e-18	1.6494e-16
c34728_g1	57.2099	2.84692	4.3288	up	2.4342e-18	1.698e-16
c23300_g1	1426.77	197.422	2.8534	up	2.6546e-18	1.8446e-16
c50661_g1	100.455	1.24908	6.3295	up	2.6932e-18	1.869e-16
c17141_g2	348.509	90.0215	1.9529	up	2.8498e-18	1.9752e-16
c18225_g1	405.586	100.42	2.014	up	2.9116e-18	2.0154e-16
c27656_g2	5703.28	934.704	2.6092	up	3.0306e-18	2.0951e-16
c22770_g1	398.11	20.7294	4.2634	up	3.2939e-18	2.2742e-16
c22317_g1	62.6019	4.10115	3.9321	up	3.3137e-18	2.285e-16
c52903_g1	71.1978	2.18059	5.029	up	3.4172e-18	2.3534e-16
c38965_g1	1468.08	223.853	2.7133	up	3.8032e-18	2.6158e-16
c27454_g4	70.222	5.75127	3.61	up	3.8877e-18	2.6672e-16
c12088_g2	2258.53	215.18	3.3918	up	3.9364e-18	2.6971e-16
c20936_g2	141.644	24.9505	2.5051	up	3.9567e-18	2.7076e-16
c50548_g1	49.6044	1.59784	4.9563	up	3.9921e-18	2.7283e-16
c9673_g1	638.341	33.9111	4.2345	up	4.1007e-18	2.799e-16
c50911_g1	313.877	61.9331	2.3414	up	4.1175e-18	2.8069e-16
c54572_g1	6877.16	1447.26	2.2485	up	4.1274e-18	2.8101e-16
c3876_g2	251.635	27.0058	3.22	up	4.1627e-18	2.8271e-16
c7779_g1	255.185	44.4834	2.5202	up	4.1629e-18	2.8271e-16
c17827_g1	388.732	104.085	1.901	up	4.2713e-18	2.8971e-16
c25860_g2	2312.06	444.702	2.3783	up	4.2879e-18	2.9048e-16
c12771_g1	752.706	225.232	1.7407	up	4.3217e-18	2.924e-16
c20923_g1	146.595	2.50331	5.8719	up	4.6673e-18	3.1499e-16
c44221_g1	772.573	133.7	2.5307	up	4.7218e-18	3.1826e-16
c17554_g1	268.988	6.29223	5.4178	up	5.0079e-18	3.3671e-16
c20706_g1	75.528	6.96381	3.4391	up	5.0868e-18	3.4117e-16
c12371_g1	62.1833	4.11164	3.9187	up	5.1886e-18	3.467e-16
c21310_g1	57.8196	3.08091	4.2301	up	5.2922e-18	3.5318e-16
c22435_g2	1016.87	316.91	1.682	up	5.3779e-18	3.5846e-16
c24376_g1	159.26	26.9694	2.562	up	5.6511e-18	3.7574e-16
c34612_g1	188.64	9.50365	4.311	up	5.6461e-18	3.7574e-16
c12152_g1	2742.58	911.07	1.5899	up	6.0452e-18	4.0145e-16
c27920_g1	1048.96	327.429	1.6797	up	6.0679e-18	4.0246e-16
c54889_g1	854.397	22.0411	5.2766	up	6.1526e-18	4.0758e-16
c22949_g1	1120.02	246.884	2.1816	up	6.9981e-18	4.6245e-16
c27003_g8	182.104	11.3406	4.0052	up	6.9967e-18	4.6245e-16
c9115_g1	231.569	14.1979	4.0277	up	7.2475e-18	4.7834e-16
c715_g1	60.3875	3.78883	3.9944	up	7.33e-18	4.832e-16
c25431_g1	12236.4	2499.48	2.2915	up	7.6956e-18	5.0668e-16
c25196_g1	4630.69	1410.62	1.7149	up	7.7938e-18	5.1252e-16
c20828_g1	14472.2	146.838	6.6229	up	7.8326e-18	5.1444e-16
c14160_g1	302.861	16.5967	4.1897	up	7.9288e-18	5.195e-16
c25407_g1	1226.05	393.889	1.6382	up	7.9273e-18	5.195e-16
c17787_g1	598.528	176.622	1.7608	up	7.9689e-18	5.2149e-16
c18300_g1	5165.84	1209.6	2.0945	up	9.4641e-18	6.1859e-16
c27646_g6	1025.74	269.483	1.9284	up	9.6506e-18	6.3001e-16
c1064_g1	58.4717	3.42452	4.0938	up	1.0536e-17	6.8535e-16
c24591_g1	283.476	22.7907	3.6367	up	1.0534e-17	6.8535e-16
c54838_g1	1805.89	239.375	2.9154	up	1.0755e-17	6.987e-16
c46002_g1	66.8439	5.36062	3.6403	up	1.0829e-17	7.0267e-16
c55272_g1	2731.45	756.913	1.8515	up	1.0854e-17	7.0349e-16
c11913_g1	595.127	176.584	1.7528	up	1.1062e-17	7.161e-16
c21506_g1	3593.98	842.867	2.0922	up	1.1354e-17	7.3409e-16
c25532_g1	4199.29	1348.96	1.6383	up	1.195e-17	7.717e-16
c22114_g2	117.094	18.7052	2.6462	up	1.3979e-17	9.0163e-16
c46324_g1	277.555	41.353	2.7467	up	1.4064e-17	9.0609e-16
c16252_g1	8987.16	969.449	3.2126	up	1.4727e-17	9.4765e-16
c20649_g5	3461.38	117.269	4.8835	up	1.4945e-17	9.5981e-16
c24742_g1	3732.73	785.588	2.2484	up	1.4952e-17	9.5981e-16
c33338_g1	578.071	36.0615	4.0027	up	1.5313e-17	9.8182e-16
c23888_g1	5299.55	934.335	2.5039	up	1.5762e-17	1.0094e-15
c20444_g2	74.4479	5.29804	3.8127	up	1.6222e-17	1.0365e-15
c24348_g3	294.142	51.92	2.5022	up	1.6249e-17	1.0369e-15
c26553_g1	1487.23	484.918	1.6168	up	1.6903e-17	1.0748e-15
c7149_g1	848.261	172.639	2.2968	up	1.7114e-17	1.087e-15
c8555_g1	1063.61	78.1312	3.7669	up	1.7548e-17	1.1132e-15
c1586_g1	321.752	9.96105	5.0135	up	1.7706e-17	1.1219e-15
c33865_g1	101.756	13.8598	2.8761	up	1.7956e-17	1.1351e-15
c21585_g2	3088.57	572.516	2.4315	up	1.8074e-17	1.1399e-15
c17972_g1	395.194	1.84748	7.7409	up	1.8297e-17	1.1526e-15
c22743_g1	406.342	57.9041	2.811	up	1.8968e-17	1.1935e-15
c44024_g1	3719.64	701.869	2.4059	up	1.9303e-17	1.2132e-15
c25875_g1	499.942	145.667	1.7791	up	1.9943e-17	1.2505e-15
c22769_g1	2740.16	655.705	2.0631	up	2.0262e-17	1.269e-15
c1017_g1	6942.04	290.382	4.5793	up	2.1147e-17	1.3229e-15
c15444_g1	1479.63	168.813	3.1317	up	2.1996e-17	1.3744e-15
c27314_g2	1195.83	356.486	1.7461	up	2.2449e-17	1.401e-15
c2552_g1	128.015	3.73665	5.0984	up	2.2666e-17	1.413e-15
c2558_g1	1119.97	264.61	2.0815	up	2.2871e-17	1.4241e-15
c11517_g2	35.1533	0	Inf	up	2.3138e-17	1.4391e-15
c21736_g2	3082.09	348.173	3.146	up	2.3681e-17	1.4712e-15
c38658_g1	5121.22	1069.57	2.2595	up	2.5292e-17	1.5676e-15
c22417_g1	55.757	3.12785	4.1559	up	2.5527e-17	1.5804e-15
c26675_g1	82.021	9.42523	3.1214	up	2.6682e-17	1.6481e-15
c21132_g2	31548.2	7269.62	2.1176	up	2.6784e-17	1.6525e-15
c24291_g1	1746.12	306.387	2.5107	up	2.6898e-17	1.6576e-15
c27878_g1	1743.51	245.225	2.8298	up	2.7403e-17	1.6849e-15
c20825_g2	48.3567	0.317469	7.251	up	2.747e-17	1.6871e-15
c27016_g1	10177.5	1764.35	2.5282	up	2.849e-17	1.7458e-15
c14553_g1	539.499	160.23	1.7515	up	2.8628e-17	1.7522e-15
c44722_g1	618.991	68.8084	3.1693	up	3.034e-17	1.8549e-15
c24841_g1	765.59	211.062	1.8589	up	3.168e-17	1.9346e-15
c17685_g1	6014.57	1299.04	2.211	up	3.3455e-17	2.0406e-15
c34633_g1	48.2113	1.86312	4.6936	up	3.3491e-17	2.0406e-15
c22151_g1	864.293	209.465	2.0448	up	3.5074e-17	2.1322e-15
c26257_g4	890.949	39.9342	4.4796	up	3.5511e-17	2.1564e-15
c40029_g1	36.0973	0	Inf	up	3.6993e-17	2.2438e-15
c24148_g1	2522.44	790.877	1.6733	up	4.0325e-17	2.4405e-15
c24436_g1	22714.7	3868.31	2.5539	up	4.1209e-17	2.4911e-15
c49279_g1	6962.97	771.988	3.1731	up	4.6972e-17	2.8332e-15
c50127_g1	246.487	40.2254	2.6153	up	4.7396e-17	2.8556e-15
c22965_g3	1349.84	371.157	1.8627	up	4.862e-17	2.9228e-15
c26203_g2	201.412	12.2043	4.0447	up	5.2527e-17	3.1541e-15
c17804_g1	11204.2	2096.12	2.4182	up	5.3036e-17	3.1812e-15
c46963_g1	68.2196	3.46611	4.2988	up	5.3207e-17	3.1879e-15
c38896_g1	2623.71	849.311	1.6272	up	5.338e-17	3.1947e-15
c22907_g1	49.7952	2.18584	4.5097	up	5.3732e-17	3.2086e-15
c55595_g1	147.153	28.4784	2.3694	up	5.3697e-17	3.2086e-15
c3568_g1	20496.8	1870.22	3.4541	up	5.4905e-17	3.2714e-15
c33258_g1	16494	1798.49	3.1971	up	5.5875e-17	3.3255e-15
c44406_g1	5746.96	1215.75	2.241	up	5.9443e-17	3.5301e-15
c23395_g1	404.211	115.128	1.8119	up	6.129e-17	3.6358e-15
c54721_g1	3369.16	378.786	3.1529	up	6.2839e-17	3.7236e-15
c19263_g1	2865.51	15.8324	7.4998	up	6.31e-17	3.735e-15
c18536_g1	738.269	86.2129	3.0982	up	6.6179e-17	3.9129e-15
c11669_g1	216.079	51.3007	2.0745	up	6.8437e-17	4.042e-15
c14501_g1	25807.3	7329.94	1.8159	up	6.8799e-17	4.0589e-15
c38586_g1	1621.39	257.242	2.656	up	6.8922e-17	4.0617e-15
c19690_g1	347.888	67.2001	2.3721	up	7.0162e-17	4.1258e-15
c3678_g1	4588.9	532.333	3.1077	up	7.1459e-17	4.1975e-15
c13241_g1	117.291	19.7248	2.572	up	7.1587e-17	4.2004e-15
c44034_g1	4508.7	298.835	3.9153	up	7.1899e-17	4.2141e-15
c28215_g1	8243.35	2311.64	1.8343	up	7.6625e-17	4.4814e-15
c4032_g1	67.1819	5.95378	3.4962	up	7.8063e-17	4.5606e-15
c49415_g1	447.847	36.6453	3.6113	up	8.0617e-17	4.7047e-15
c23307_g1	104.585	15.915	2.7162	up	8.0993e-17	4.7164e-15
c28515_g1	966.945	31.8142	4.9257	up	8.096e-17	4.7164e-15
c17130_g1	470.204	29.5615	3.9915	up	8.1734e-17	4.7544e-15
c27992_g1	11797.9	3921.46	1.5891	up	8.5044e-17	4.9363e-15
c18266_g1	70.3634	4.11689	4.0952	up	8.5445e-17	4.9543e-15
c38654_g1	1901.3	635.022	1.5821	up	8.6458e-17	5.0076e-15
c27911_g1	3580.91	446.193	3.0046	up	9.0075e-17	5.2115e-15
c26119_g1	1129.3	219.927	2.3603	up	9.0757e-17	5.2453e-15
c22182_g1	3499.32	998.657	1.809	up	9.3146e-17	5.3776e-15
c3700_g1	2281.36	478.479	2.2534	up	9.4193e-17	5.4323e-15
c16835_g1	1204.75	104.603	3.5257	up	9.6523e-17	5.5607e-15
c23981_g1	432.782	74.3976	2.5403	up	9.6831e-17	5.5725e-15
c14585_g4	2798.38	910.355	1.6201	up	1.0225e-16	5.8782e-15
c17431_g1	401.195	12.9489	4.9534	up	1.0422e-16	5.9844e-15
c55555_g1	1328.06	211.391	2.6513	up	1.0432e-16	5.9844e-15
c27028_g2	1760.05	306.883	2.5199	up	1.0879e-16	6.2272e-15
c23823_g1	528.591	88.2368	2.5827	up	1.1512e-16	6.5759e-15
c40109_g1	189.693	31.9709	2.5688	up	1.1751e-16	6.7055e-15
c24330_g1	892.885	177.056	2.3343	up	1.1957e-16	6.801e-15
c51564_g1	231.286	24.6228	3.2316	up	1.3835e-16	7.8526e-15
c21232_g3	2438.97	263.065	3.2128	up	1.4441e-16	8.1885e-15
c24736_g1	6724.87	709.742	3.2441	up	1.4604e-16	8.2721e-15
c26837_g3	23016.3	4718.15	2.2864	up	1.5478e-16	8.7489e-15
c18878_g1	566.409	175.058	1.694	up	1.5517e-16	8.7614e-15
c6316_g1	2501.05	327.63	2.9324	up	1.5627e-16	8.8142e-15
c4221_g1	56.2746	3.7106	3.9228	up	1.5916e-16	8.9681e-15
c11088_g1	6918.77	1961.99	1.8182	up	1.6091e-16	9.0574e-15
c17434_g1	255.097	32.8449	2.9573	up	1.702e-16	9.5701e-15
c54914_g1	1393.71	470.944	1.5653	up	1.7574e-16	9.8613e-15
c25716_g1	2249.43	544.263	2.0472	up	1.7804e-16	9.9794e-15
c49226_g1	79.7208	0.957654	6.3793	up	1.8227e-16	1.0206e-14
c24394_g1	1636.31	467.188	1.8084	up	1.8781e-16	1.0506e-14
c44432_g1	2303.32	254.926	3.1756	up	1.9395e-16	1.0826e-14
c22812_g1	2561	174.083	3.8789	up	1.9841e-16	1.1041e-14
c10295_g1	591.075	87.3478	2.7585	up	1.9903e-16	1.1064e-14
c54605_g1	8632.68	1764.87	2.2902	up	2.0165e-16	1.1198e-14
c51212_g1	352.492	100.426	1.8115	up	2.0748e-16	1.151e-14
c24390_g1	4123.35	738.071	2.482	up	2.1064e-16	1.1674e-14
c19707_g1	136.371	26.5486	2.3608	up	2.1315e-16	1.1801e-14
c20750_g2	44.5033	1.53001	4.8623	up	2.1576e-16	1.1933e-14
c23037_g1	5695.7	1120.08	2.3463	up	2.1634e-16	1.1953e-14
c23548_g2	513.544	156.957	1.7101	up	2.1988e-16	1.2135e-14
c8530_g1	241.169	51.0614	2.2397	up	2.2328e-16	1.2298e-14
c18521_g1	18837.1	468.659	5.3289	up	2.2736e-16	1.251e-14
c29116_g1	819.629	191.4	2.0984	up	2.506e-16	1.3747e-14
c49444_g1	5352.77	1822.27	1.5545	up	2.5162e-16	1.3789e-14
c44918_g1	1270.74	428.703	1.5676	up	2.5248e-16	1.3822e-14
c24949_g1	1164.45	390.683	1.5756	up	2.6827e-16	1.4612e-14
c17747_g1	204.282	13.2402	3.9476	up	2.7687e-16	1.5065e-14
c32399_g1	116.139	18.2209	2.6722	up	2.8087e-16	1.5268e-14
c3937_g1	688.463	194.032	1.8271	up	2.8909e-16	1.5698e-14
c52372_g1	127.541	6.19302	4.3642	up	2.9165e-16	1.5822e-14
c20505_g2	290.609	79.2448	1.8747	up	2.9869e-16	1.6187e-14
c24890_g1	3392.14	769.705	2.1398	up	2.9925e-16	1.6201e-14
c7784_g1	284.817	77.1036	1.8852	up	3.0239e-16	1.6355e-14
c19540_g2	50.9884	2.82602	4.1733	up	3.1567e-16	1.7022e-14
c17645_g1	248.009	63.9418	1.9556	up	3.1652e-16	1.7051e-14
c16955_g1	2591.88	347.093	2.9006	up	3.1956e-16	1.7197e-14
c6005_g1	374.936	24.4817	3.9369	up	3.2022e-16	1.7216e-14
c18870_g1	1858.73	114.67	4.0188	up	3.3384e-16	1.7912e-14
c16613_g1	504.746	29.2283	4.1101	up	3.4599e-16	1.8545e-14
c14544_g1	477.451	9.75825	5.6126	up	3.4884e-16	1.868e-14
c15157_g1	7947.86	2854.09	1.4775	up	3.5399e-16	1.8937e-14
c23303_g1	6104.33	931.484	2.7122	up	3.5493e-16	1.8968e-14
c13284_g1	3061.58	451.922	2.7601	up	3.6248e-16	1.9353e-14
c22046_g1	9273.54	1535.84	2.5941	up	3.647e-16	1.9452e-14
c24297_g1	3524.97	888.747	1.9878	up	3.8604e-16	2.057e-14
c14672_g1	131.771	25.3244	2.3794	up	3.8974e-16	2.0746e-14
c50295_g1	45.5214	1.91531	4.5709	up	4.044e-16	2.1484e-14
c23530_g1	554.886	41.9058	3.727	up	4.1408e-16	2.1977e-14
c22652_g1	354.187	61.9591	2.5151	up	4.1473e-16	2.199e-14
c14455_g1	8014.33	2878.96	1.477	up	4.258e-16	2.2554e-14
c12879_g1	400.358	115.509	1.7933	up	4.2632e-16	2.256e-14
c24525_g2	357.54	38.8983	3.2003	up	4.3138e-16	2.2805e-14
c20221_g2	689.905	123.231	2.485	up	4.3314e-16	2.2876e-14
c12413_g1	431.507	129.289	1.7388	up	4.345e-16	2.2925e-14
c39569_g1	191.147	6.33412	4.9154	up	4.4081e-16	2.3235e-14
c20440_g1	1226.58	211.429	2.5364	up	4.5583e-16	2.4003e-14
c33067_g1	10345.3	1968.15	2.3941	up	4.5873e-16	2.4133e-14
c26527_g1	508.228	157.408	1.691	up	4.6939e-16	2.467e-14
c16361_g1	8435.57	211.853	5.3154	up	4.8605e-16	2.5446e-14
c39090_g1	124.466	23.4155	2.4102	up	4.9073e-16	2.5666e-14
c20279_g1	968.615	324.271	1.5787	up	4.957e-16	2.5901e-14
c44382_g1	77.4773	9.46196	3.0336	up	5.0467e-16	2.6344e-14
c27928_g1	784.994	196.14	2.0008	up	5.1114e-16	2.663e-14
c49225_g1	146.579	30.394	2.2698	up	5.1319e-16	2.6711e-14
c27770_g1	664.382	49.3385	3.7512	up	5.4656e-16	2.8421e-14
c26579_g1	1179.78	386.418	1.6103	up	5.6598e-16	2.9402e-14
c51912_g1	42.8333	0	Inf	up	5.7201e-16	2.9687e-14
c27277_g1	12969.1	4398.52	1.56	up	5.7374e-16	2.9731e-14
c22730_g1	9817.3	1881.87	2.3832	up	5.7962e-16	2.9967e-14
c43983_g1	2792.06	373.257	2.9031	up	5.8792e-16	3.0366e-14
c19192_g1	4794.78	1719.54	1.4794	up	6.072e-16	3.1312e-14
c55138_g1	1277.21	234.546	2.445	up	6.0738e-16	3.1312e-14
c22677_g1	477.911	90.9062	2.3943	up	6.1444e-16	3.1645e-14
c25942_g3	6790.68	1468.28	2.2094	up	6.245e-16	3.2102e-14
c34865_g1	204.441	18.5853	3.4595	up	6.6235e-16	3.3983e-14
c54864_g1	4653.68	78.4535	5.8904	up	6.6206e-16	3.3983e-14
c28442_g1	1933.14	515.512	1.9069	up	6.7037e-16	3.4362e-14
c22413_g2	916.722	39.3925	4.5405	up	6.7992e-16	3.4818e-14
c33352_g1	2570.51	309.829	3.0525	up	6.8847e-16	3.5222e-14
c28026_g1	2565.44	504.618	2.3459	up	6.9527e-16	3.5536e-14
c19381_g1	2119.84	68.6268	4.949	up	7.1044e-16	3.6277e-14
c26759_g1	1788.72	627.352	1.5116	up	7.7224e-16	3.9358e-14
c25458_g1	13774.7	2583.57	2.4146	up	7.9298e-16	4.0378e-14
c14498_g1	2747.93	978.119	1.4903	up	8.0124e-16	4.0759e-14
c2099_g1	790.766	263.316	1.5865	up	8.0489e-16	4.0907e-14
c39640_g1	31.3989	0	Inf	up	8.1549e-16	4.1407e-14
c22560_g1	132.509	26.2978	2.3331	up	8.22e-16	4.1698e-14
c21325_g1	215.411	48.1678	2.161	up	8.2434e-16	4.1777e-14
c14546_g2	4182.94	1320.04	1.6639	up	8.4097e-16	4.258e-14
c18398_g1	2130.12	753.422	1.4994	up	8.9331e-16	4.5187e-14
c16556_g1	123.245	21.3958	2.5261	up	9.2101e-16	4.6502e-14
c23576_g1	1299.76	441.063	1.5592	up	9.423e-16	4.7532e-14
c26837_g2	26349.8	9666.19	1.4468	up	9.4728e-16	4.7739e-14
c2219_g1	241.323	61.5532	1.9711	up	9.6123e-16	4.8396e-14
c3567_g1	470.811	34.907	3.7536	up	9.7615e-16	4.9056e-14
c54570_g1	1045.58	248.586	2.0725	up	1.0466e-15	5.2452e-14
c39081_g1	262.098	30.6023	3.0984	up	1.1029e-15	5.5116e-14
c57199_g1	202.357	40.2662	2.3293	up	1.1354e-15	5.6637e-14
c21734_g3	464.891	40.4021	3.5244	up	1.1415e-15	5.689e-14
c24499_g1	36.6646	0.619292	5.8876	up	1.1512e-15	5.7319e-14
c21468_g2	1988.32	703.661	1.4986	up	1.1647e-15	5.7937e-14
c22953_g1	423.782	96.2552	2.1384	up	1.2452e-15	6.1827e-14
c24057_g1	38.6177	0.957654	5.3336	up	1.2602e-15	6.2513e-14
c54629_g1	7953.67	1158.61	2.7792	up	1.2806e-15	6.3411e-14
c945_g1	1987.95	253.513	2.9712	up	1.3586e-15	6.7149e-14
c29894_g1	61.185	1.22819	5.6386	up	1.3865e-15	6.8464e-14
c24184_g1	6931.78	1343.93	2.3668	up	1.4424e-15	7.1159e-14
c20321_g1	92.0075	14.1405	2.7019	up	1.5592e-15	7.6851e-14
c21716_g1	57.4467	2.83127	4.3427	up	1.5641e-15	7.7025e-14
c27104_g1	1042.23	107.958	3.2711	up	1.5684e-15	7.7163e-14
c39489_g1	235.153	19.1628	3.6172	up	1.6485e-15	8.1032e-14
c8826_g1	54.2154	4.06986	3.7357	up	1.7363e-15	8.5269e-14
c21823_g2	257.16	51.9975	2.3061	up	1.7594e-15	8.6326e-14
c33755_g1	411.244	44.457	3.2095	up	1.8297e-15	8.9612e-14
c44363_g1	3103.93	931.103	1.7371	up	1.8658e-15	9.1296e-14
c21642_g2	360.556	43.8795	3.0386	up	1.9366e-15	9.459e-14
c19655_g2	167.306	13.8388	3.5957	up	1.9422e-15	9.4776e-14
c21501_g1	1226.2	425.706	1.5263	up	1.9467e-15	9.4909e-14
c27663_g7	498.958	33.1226	3.913	up	1.9853e-15	9.662e-14
c13280_g1	2211.2	441.221	2.3253	up	2.0285e-15	9.8542e-14
c15915_g1	18751	5622	1.7378	up	2.0759e-15	1.0066e-13
c33256_g1	26331.5	4898.7	2.4263	up	2.1141e-15	1.0243e-13
c24199_g1	9346.35	2021.68	2.2088	up	2.1638e-15	1.0474e-13
c17661_g1	441.542	46.4656	3.2483	up	2.1764e-15	1.0525e-13
c27339_g2	4561.35	1672.17	1.4477	up	2.2021e-15	1.064e-13
c23668_g1	32884.2	7454.68	2.1412	up	2.2552e-15	1.0887e-13
c11661_g1	1268.67	95.7428	3.728	up	2.3557e-15	1.1342e-13
c25372_g4	3063.99	680.297	2.1712	up	2.3624e-15	1.1364e-13
c28149_g1	561.667	171.44	1.712	up	2.367e-15	1.1376e-13
c27663_g9	82.2686	11.7573	2.8068	up	2.3751e-15	1.1395e-13
c26291_g2	93.9615	0	Inf	up	2.5959e-15	1.2443e-13
c28599_g1	318.085	48.885	2.7019	up	2.602e-15	1.2461e-13
c26550_g1	8083.32	1545.49	2.3869	up	2.6511e-15	1.2673e-13
c44417_g1	896.667	285.623	1.6505	up	2.6634e-15	1.2721e-13
c18999_g2	2095.2	541.451	1.9522	up	2.6891e-15	1.2832e-13
c26859_g1	8067.84	718.323	3.4895	up	2.7665e-15	1.3178e-13
c26015_g1	1960.58	699.956	1.4859	up	2.8526e-15	1.3565e-13
c14412_g1	4625.62	994.428	2.2177	up	2.8604e-15	1.3589e-13
c13556_g1	210.511	0.322716	9.3494	up	2.8633e-15	1.3591e-13
c11352_g2	8323.09	2015.05	2.0463	up	2.9132e-15	1.3816e-13
c26259_g1	258.287	71.3119	1.8568	up	2.9601e-15	1.4014e-13
c14305_g1	4895.19	902.324	2.4396	up	2.9977e-15	1.418e-13
c26316_g1	4346.66	935.69	2.2158	up	3.0089e-15	1.422e-13
c677_g1	3036.52	966.188	1.652	up	3.1071e-15	1.4658e-13
c8406_g1	908.941	85.7541	3.4059	up	3.1281e-15	1.4745e-13
c27723_g1	398.436	77.1621	2.3684	up	3.1347e-15	1.4763e-13
c33940_g1	1217.59	70.3283	4.1138	up	3.1563e-15	1.4851e-13
c19334_g1	431.528	58.7581	2.8766	up	3.3696e-15	1.5841e-13
c20533_g2	1184.49	416.003	1.5096	up	3.5263e-15	1.6564e-13
c20171_g2	510.204	111.225	2.1976	up	3.5715e-15	1.6761e-13
c682_g1	14683.8	1301.37	3.4961	up	3.6726e-15	1.7221e-13
c13875_g2	193.912	46.5278	2.0592	up	3.7172e-15	1.7415e-13
c26348_g1	3025.07	501.768	2.5919	up	3.796e-15	1.7768e-13
c11915_g1	5533.78	483.286	3.5173	up	3.8967e-15	1.8217e-13
c18226_g1	80046	11398	2.8121	up	3.8987e-15	1.8217e-13
c25048_g1	6404.45	1498.85	2.0952	up	3.9835e-15	1.8598e-13
c26592_g2	3484.37	357.846	3.2835	up	4.0081e-15	1.8696e-13
c19029_g1	737.966	242.449	1.6059	up	4.0294e-15	1.878e-13
c18942_g1	286.118	65.8829	2.1186	up	4.1301e-15	1.9232e-13
c33174_g1	5201.32	1104.36	2.2357	up	4.283e-15	1.9927e-13
c20932_g1	1032.86	220.865	2.2254	up	4.4491e-15	2.0682e-13
c15840_g1	100.534	12.4592	3.0124	up	4.5161e-15	2.0957e-13
c17112_g1	4031.04	1494.48	1.4315	up	4.7046e-15	2.1813e-13
c1155_g2	186.279	46.3091	2.0081	up	4.7471e-15	2.1991e-13
c19492_g1	153.259	1.54565	6.6316	up	4.9644e-15	2.2958e-13
c26632_g1	568.393	187.225	1.6021	up	4.9849e-15	2.3033e-13
c25258_g1	1425.26	503.299	1.5017	up	5.1193e-15	2.3634e-13
c23382_g1	39.0064	1.27512	4.935	up	5.2781e-15	2.4326e-13
c24165_g2	67.3916	7.98414	3.0774	up	5.3513e-15	2.4621e-13
c20617_g1	22003.1	4733.46	2.2167	up	5.3625e-15	2.4651e-13
c15089_g1	6620.5	625.857	3.403	up	5.3699e-15	2.4665e-13
c20652_g1	60.3909	5.90159	3.3552	up	5.5242e-15	2.5352e-13
c3605_g2	568.155	161.011	1.8191	up	5.5504e-15	2.545e-13
c33486_g1	741.783	58.0212	3.6763	up	5.5956e-15	2.5616e-13
c56664_g1	29.8776	0	Inf	up	5.5961e-15	2.5616e-13
c489_g1	51.7732	2.22753	4.5387	up	5.6331e-15	2.5764e-13
c24660_g1	2892.7	658.482	2.1352	up	5.6682e-15	2.5902e-13
c26799_g3	993.068	217.879	2.1884	up	5.822e-15	2.656e-13
c24800_g1	49.9277	3.51324	3.829	up	5.8423e-15	2.663e-13
c28363_g1	770.267	52.1172	3.8855	up	5.9401e-15	2.7053e-13
c14596_g1	1224.52	140.932	3.1191	up	5.9808e-15	2.7215e-13
c703_g1	29.6158	0	Inf	up	6.107e-15	2.7766e-13
c54876_g1	4405.35	502.785	3.1312	up	6.2725e-15	2.8447e-13
c54848_g1	110.01	18.6417	2.561	up	6.3015e-15	2.8554e-13
c47163_g1	32.4331	0.301823	6.7476	up	6.4815e-15	2.9321e-13
c22489_g1	364.409	40.3653	3.1744	up	6.4934e-15	2.935e-13
c9597_g1	78.9605	11.0389	2.8385	up	6.5383e-15	2.9503e-13
c21864_g1	857.449	277.208	1.6291	up	6.5506e-15	2.9534e-13
c44756_g1	81.8503	7.45259	3.4572	up	6.7833e-15	3.0558e-13
c12811_g2	1139.46	104.125	3.452	up	7.2099e-15	3.2452e-13
c27938_g1	3617.98	954.907	1.9218	up	7.3855e-15	3.3215e-13
c11976_g2	80.3766	1.55605	5.6908	up	7.6182e-15	3.4233e-13
c18888_g1	1380.12	317.21	2.1213	up	7.7739e-15	3.4903e-13
c19158_g1	159.871	37.8621	2.0781	up	7.8405e-15	3.5173e-13
c18343_g2	1489.62	164.818	3.176	up	8.036e-15	3.6021e-13
c20680_g2	969.649	342.385	1.5018	up	8.0479e-15	3.6044e-13
c55059_g1	890.213	75.3671	3.5621	up	8.4328e-15	3.7736e-13
c23161_g1	264.526	75.627	1.8064	up	8.45e-15	3.7782e-13
c28244_g1	1678.7	581.481	1.5295	up	8.6531e-15	3.8658e-13
c16659_g1	225.244	32.7786	2.7807	up	8.8738e-15	3.9611e-13
c19607_g1	1419.12	65.2908	4.442	up	9.224e-15	4.114e-13
c24244_g1	42.0184	1.89966	4.4672	up	9.4111e-15	4.194e-13
c22834_g1	393.08	123.508	1.6702	up	9.4988e-15	4.2296e-13
c44868_g1	414.145	99.0361	2.0641	up	9.6487e-15	4.2928e-13
c19471_g1	34217.2	6475.36	2.4017	up	9.716e-15	4.3156e-13
c19245_g2	4197.27	1272.08	1.7223	up	9.9029e-15	4.3914e-13
c33052_g1	4551.63	736.385	2.6279	up	9.978e-15	4.4211e-13
c24509_g1	456.094	148.306	1.6208	up	1.015e-14	4.4898e-13
c22979_g1	525.763	49.8915	3.3975	up	1.0198e-14	4.5075e-13
c21623_g1	928.256	197.808	2.2304	up	1.0227e-14	4.5166e-13
c14475_g1	1209.79	395.922	1.6115	up	1.0273e-14	4.5331e-13
c13785_g2	214.785	57.6025	1.8987	up	1.0309e-14	4.5449e-13
c6357_g1	1275.8	139.273	3.1954	up	1.0317e-14	4.5449e-13
c43952_g1	1694.97	620.098	1.4507	up	1.0884e-14	4.7872e-13
c7473_g2	36.0371	0	Inf	up	1.1981e-14	5.2567e-13
c18734_g2	1324.37	478.257	1.4694	up	1.1992e-14	5.2573e-13
c15513_g1	55.1049	3.73665	3.8824	up	1.2008e-14	5.2599e-13
c25344_g3	1760.86	437.716	2.0082	up	1.2188e-14	5.3346e-13
c20086_g1	4339.35	949.074	2.1929	up	1.2789e-14	5.5811e-13
c50967_g1	144.288	11.3196	3.6721	up	1.2793e-14	5.5811e-13
c19798_g1	3167.95	1184.34	1.4195	up	1.3259e-14	5.7752e-13
c49670_g1	31.6041	0.301823	6.7103	up	1.3355e-14	5.8121e-13
c21114_g1	1591.62	506.529	1.6518	up	1.3461e-14	5.8537e-13
c55278_g1	1382.37	502.201	1.4608	up	1.3727e-14	5.9646e-13
c41042_g1	144.888	33.387	2.1176	up	1.3794e-14	5.989e-13
c14692_g1	136.948	11.3666	3.5908	up	1.4061e-14	6.0998e-13
c44013_g1	18686.2	2723.81	2.7783	up	1.4442e-14	6.2603e-13
c17276_g1	2409.34	723.88	1.7348	up	1.4629e-14	6.3358e-13
c7909_g1	53.3745	3.7211	3.8424	up	1.4811e-14	6.4099e-13
c15101_g1	323.758	98.9212	1.7106	up	1.511e-14	6.5337e-13
c33441_g1	702.818	210.467	1.7396	up	1.5228e-14	6.5795e-13
c21961_g1	668.448	189.62	1.8177	up	1.5278e-14	6.5958e-13
c19394_g1	3514.39	517.513	2.7636	up	1.5925e-14	6.8699e-13
c18653_g2	371.771	80.3683	2.2097	up	1.611e-14	6.9386e-13
c21341_g1	203.973	4.37158	5.5441	up	1.6151e-14	6.9506e-13
c21824_g1	275.177	70.8229	1.9581	up	1.6527e-14	7.1067e-13
c26655_g1	430.9	139.141	1.6308	up	1.6852e-14	7.2351e-13
c1071_g1	234.242	8.14486	4.846	up	1.7223e-14	7.3884e-13
c27862_g1	1225.99	368.98	1.7323	up	1.7354e-14	7.4387e-13
c54888_g1	5301.82	789.008	2.7484	up	1.7764e-14	7.6082e-13
c23876_g1	1510.49	196.905	2.9394	up	1.8142e-14	7.7642e-13
c13502_g2	95.297	16.7222	2.5107	up	1.8214e-14	7.7887e-13
c49220_g1	2744.31	813.185	1.7548	up	1.8883e-14	8.0622e-13
c16845_g1	71.5779	3.49225	4.3573	up	1.9074e-14	8.137e-13
c44084_g1	1343.5	298.831	2.1686	up	1.921e-14	8.1887e-13
c17763_g1	103.21	7.50477	3.7816	up	1.9282e-14	8.2061e-13
c23493_g1	3353.09	1268.45	1.4024	up	1.9274e-14	8.2061e-13
c21154_g1	348.265	9.10786	5.2569	up	1.9509e-14	8.2899e-13
c54550_g1	43884	8954.11	2.2931	up	1.9696e-14	8.3561e-13
c18486_g2	19256.4	4350.99	2.1459	up	2.0138e-14	8.5369e-13
c26989_g1	210.83	56.9779	1.8876	up	2.019e-14	8.5523e-13
c11537_g1	705.179	147.45	2.2578	up	2.0527e-14	8.688e-13
c43953_g1	3065.81	894.247	1.7775	up	2.0929e-14	8.8377e-13
c24962_g3	870.833	51.2172	4.0877	up	2.115e-14	8.9238e-13
c16811_g2	370.472	39.1212	3.2433	up	2.1434e-14	9.0366e-13
c22794_g1	266.467	4.95443	5.7491	up	2.1848e-14	9.1898e-13
c3486_g1	49.9968	2.84167	4.137	up	2.2972e-14	9.6474e-13
c22391_g2	109.878	0.624539	7.4589	up	2.3147e-14	9.7132e-13
c12506_g1	137.5	5.59977	4.6179	up	2.3517e-14	9.861e-13
c27705_g2	141.981	32.7625	2.1156	up	2.3809e-14	9.9757e-13
c24338_g1	229.968	49.8242	2.2065	up	2.4124e-14	1.0084e-12
c22862_g2	28.2779	0	Inf	up	2.4895e-14	1.0374e-12
c23411_g1	10031.6	1551.26	2.693	up	2.4876e-14	1.0374e-12
c19729_g1	4154.45	1579.72	1.395	up	2.4982e-14	1.0402e-12
c26877_g6	220.537	60.9131	1.8562	up	2.5074e-14	1.0433e-12
c21622_g2	174.129	13.5422	3.6846	up	2.5225e-14	1.0487e-12
c27107_g1	1562.6	577.049	1.4372	up	2.5418e-14	1.0559e-12
c20028_g1	1337.49	365.241	1.8726	up	2.58e-14	1.071e-12
c20396_g1	89.5903	7.54131	3.5705	up	2.5823e-14	1.0711e-12
c21725_g1	7531.78	2097.79	1.8441	up	2.7071e-14	1.122e-12
c24431_g1	3334.75	704.602	2.2427	up	2.7364e-14	1.1333e-12
c24342_g3	201.94	54.4233	1.8916	up	2.7592e-14	1.1419e-12
c23571_g1	271.288	74.3677	1.8671	up	2.7845e-14	1.1514e-12
c26632_g2	125.278	27.2398	2.2013	up	2.9893e-14	1.2342e-12
c26892_g1	1150.58	377.125	1.6092	up	3.0216e-14	1.2466e-12
c18404_g1	830.55	281.67	1.5601	up	3.0818e-14	1.2705e-12
c25107_g2	2448.54	681.792	1.8445	up	3.0939e-14	1.2735e-12
c15233_g1	455.662	105.814	2.1064	up	3.1587e-14	1.2992e-12
c15342_g1	1262.34	396.347	1.6713	up	3.1935e-14	1.3125e-12
c49512_g1	3859.02	1312.81	1.5556	up	3.3033e-14	1.3556e-12
c17352_g1	69.4741	9.12341	2.9288	up	3.3432e-14	1.3688e-12
c41800_g1	263.478	77.7191	1.7613	up	3.4819e-14	1.4235e-12
c11945_g1	36.7669	1.26997	4.8555	up	3.5342e-14	1.4438e-12
c9867_g1	112.005	14.7809	2.9218	up	3.5575e-14	1.4522e-12
c18259_g1	306.86	94.4048	1.7006	up	3.6318e-14	1.4812e-12
c34089_g1	152.157	21.7914	2.8037	up	3.6341e-14	1.4812e-12
c24120_g2	199.768	54.2619	1.8803	up	3.6706e-14	1.4949e-12
c25508_g1	318.328	98.7452	1.6887	up	3.7475e-14	1.5251e-12
c14547_g1	1979.66	745.146	1.4097	up	3.8771e-14	1.5755e-12
c25950_g1	7055.11	1772.35	1.993	up	3.892e-14	1.5803e-12
c19926_g1	71.911	10.0132	2.8443	up	3.9162e-14	1.589e-12
c26918_g1	2538.27	963.154	1.398	up	3.9409e-14	1.5978e-12
c33105_g1	4731.64	1048.1	2.1746	up	4.0491e-14	1.6392e-12
c11708_g1	28890.9	4143.75	2.8016	up	4.1526e-14	1.6798e-12
c23326_g1	6806.47	1909.18	1.834	up	4.3394e-14	1.7528e-12
c22969_g1	3219.21	792.806	2.0217	up	4.3605e-14	1.76e-12
c27655_g5	4633.46	1673.64	1.4691	up	4.3923e-14	1.7715e-12
c27135_g4	1305.32	409.122	1.6738	up	4.5144e-14	1.818e-12
c23986_g1	39.8882	1.87877	4.4081	up	4.5353e-14	1.825e-12
c23958_g1	9347.87	2108.92	2.1481	up	4.8081e-14	1.9319e-12
c14069_g1	3358.86	1285.07	1.3861	up	4.8137e-14	1.9328e-12
c22671_g1	108.951	11.845	3.2013	up	4.93e-14	1.9765e-12
c35158_g1	123.604	5.98507	4.3682	up	4.9284e-14	1.9765e-12
c18850_g1	374.011	82.3921	2.1825	up	4.9404e-14	1.9792e-12
c26678_g1	8387.18	3258.36	1.364	up	5.0673e-14	2.0285e-12
c33064_g1	6900.6	1528.75	2.1744	up	5.2585e-14	2.1035e-12
c22629_g1	687.768	226.407	1.603	up	5.2936e-14	2.116e-12
c22203_g1	943.148	142.082	2.7308	up	5.3551e-14	2.139e-12
c21919_g2	2948.82	1025.9	1.5232	up	5.4403e-14	2.1714e-12
c34729_g1	70.1669	0.942008	6.2189	up	5.4701e-14	2.1817e-12
c25936_g1	185.923	36.6442	2.3431	up	5.483e-14	2.1852e-12
c23294_g2	7445.67	1057.43	2.8158	up	5.519e-14	2.1979e-12
c49740_g1	4554.64	1317.3	1.7897	up	5.5482e-14	2.2079e-12
c30000_g1	41.0105	2.21723	4.2092	up	5.6246e-14	2.235e-12
c33390_g1	1216.51	184.634	2.72	up	5.6942e-14	2.261e-12
c55596_g1	856.103	268.69	1.6718	up	5.7974e-14	2.3003e-12
c27350_g1	50.6731	4.48139	3.4992	up	5.8025e-14	2.3006e-12
c6926_g1	62.0878	7.01609	3.1456	up	5.8512e-14	2.3183e-12
c52146_g1	105.983	21.0782	2.33	up	6.1923e-14	2.4516e-12
c13235_g1	12055	1931.31	2.642	up	6.2138e-14	2.4583e-12
c26867_g5	2889.1	842.474	1.7779	up	6.2503e-14	2.4709e-12
c27595_g4	3936.39	641.637	2.617	up	6.2875e-14	2.4838e-12
c26100_g1	318.693	37.0412	3.105	up	6.4303e-14	2.5384e-12
c23572_g1	11322	3036.39	1.8987	up	6.4925e-14	2.5611e-12
c17747_g4	283.118	15.4576	4.195	up	6.5347e-14	2.5712e-12
c34377_g1	1302.73	215.53	2.5956	up	6.5373e-14	2.5712e-12
c9690_g1	566.003	196.519	1.5261	up	6.5317e-14	2.5712e-12
c22584_g1	423.648	66.3947	2.6737	up	6.6164e-14	2.6004e-12
c21550_g2	204.087	46.7055	2.1275	up	6.9788e-14	2.7369e-12
c16741_g1	101.823	11.4608	3.1513	up	6.9975e-14	2.7422e-12
c27426_g5	536.459	175.21	1.6144	up	7.0391e-14	2.7565e-12
c34666_g1	525.741	56.8125	3.2101	up	7.048e-14	2.758e-12
c49137_g1	2935.81	503.035	2.545	up	7.1048e-14	2.7782e-12
c27397_g2	3697.64	1049.84	1.8164	up	7.1531e-14	2.795e-12
c18975_g2	4404.9	582.977	2.9176	up	7.1921e-14	2.8082e-12
c24836_g5	512.585	124.169	2.0455	up	7.3163e-14	2.8547e-12
c21844_g1	284.102	86.8985	1.709	up	7.7292e-14	3.0136e-12
c25629_g1	674.891	90.5887	2.8973	up	7.7501e-14	3.0196e-12
c16751_g1	1433.93	330.249	2.1184	up	7.8147e-14	3.0426e-12
c27026_g2	1904.99	416.959	2.1918	up	7.9227e-14	3.0824e-12
c25770_g1	3119.1	836.19	1.8992	up	7.9351e-14	3.085e-12
c27327_g1	5954	1545.74	1.9456	up	7.9549e-14	3.0904e-12
c8335_g1	747.328	31.3881	4.5735	up	8.1289e-14	3.1557e-12
c11764_g1	16032.9	6322.54	1.3425	up	8.1547e-14	3.1635e-12
c21091_g1	98799.9	10760.8	3.1987	up	8.3933e-14	3.249e-12
c33585_g1	2097.29	257.571	3.0255	up	8.4747e-14	3.2782e-12
c22077_g2	793.082	249.961	1.6658	up	8.4973e-14	3.2822e-12
c24407_g1	4903.34	979.586	2.3235	up	8.4936e-14	3.2822e-12
c54773_g1	2168.96	522.279	2.0541	up	8.7278e-14	3.3688e-12
c27264_g3	761.8	182.878	2.0585	up	8.7747e-14	3.3845e-12
c15256_g1	16540	4357.91	1.9243	up	8.9254e-14	3.4402e-12
c33735_g1	418.601	114.151	1.8746	up	9.0514e-14	3.4838e-12
c11890_g2	202.38	56.4224	1.8427	up	9.0848e-14	3.4942e-12
c55148_g1	4392.81	1400.12	1.6496	up	9.1098e-14	3.5013e-12
c25820_g1	12889.6	2132.59	2.5955	up	9.3233e-14	3.5808e-12
c22272_g1	4542.91	793.164	2.5179	up	9.6115e-14	3.681e-12
c24579_g2	2465.16	451.467	2.449	up	9.6871e-14	3.7073e-12
c54680_g1	1761.83	237.498	2.8911	up	1.0084e-13	3.8565e-12
c21345_g1	331.995	106.723	1.6373	up	1.0589e-13	4.0438e-12
c22054_g1	5589.54	821.445	2.7665	up	1.0635e-13	4.0585e-12
c55632_g1	33.8277	0.942008	5.1663	up	1.0749e-13	4.0992e-12
c27941_g1	4889.22	1629.36	1.5853	up	1.0786e-13	4.1102e-12
c24080_g2	22893.7	2253.19	3.3449	up	1.1294e-13	4.2979e-12
c4688_g1	232.983	59.1276	1.9783	up	1.1336e-13	4.3108e-12
c22331_g2	60.9943	0.942008	6.0168	up	1.1611e-13	4.4122e-12
c9930_g1	666.904	98.7091	2.7562	up	1.1771e-13	4.4701e-12
c55705_g1	196.133	54.6992	1.8422	up	1.1913e-13	4.5207e-12
c8104_g2	85.001	14.7546	2.5263	up	1.2143e-13	4.6046e-12
c16182_g1	162.621	8.49372	4.259	up	1.2322e-13	4.6692e-12
c14523_g1	1924.08	537.154	1.8408	up	1.2459e-13	4.7178e-12
c31752_g1	52.7488	3.78883	3.7993	up	1.2593e-13	4.7651e-12
c19096_g1	2796.95	1088.66	1.3613	up	1.2602e-13	4.7653e-12
c56560_g1	315.41	100.264	1.6534	up	1.262e-13	4.7689e-12
c49647_g1	1008.33	107.484	3.2298	up	1.2708e-13	4.7986e-12
c56244_g1	437.946	64.403	2.7656	up	1.2903e-13	4.8691e-12
c25673_g7	231.13	67.9435	1.7663	up	1.3086e-13	4.9347e-12
c22642_g3	40.0189	2.19099	4.191	up	1.3323e-13	5.0168e-12
c55573_g1	647.426	61.7096	3.3911	up	1.3919e-13	5.2305e-12
c49461_g1	794.73	169.738	2.2272	up	1.3944e-13	5.236e-12
c9035_g1	38.7184	1.89966	4.3492	up	1.4003e-13	5.2513e-12
c24613_g2	1765.49	654.797	1.431	up	1.4243e-13	5.3371e-12
c50433_g1	26.666	0	Inf	up	1.4342e-13	5.3705e-12
c20005_g1	246.229	73.5955	1.7423	up	1.4724e-13	5.5099e-12
c22091_g1	814.565	120.103	2.7618	up	1.4838e-13	5.5487e-12
c3067_g1	69.9142	9.95065	2.8127	up	1.516e-13	5.6651e-12
c22344_g1	5403.86	827.877	2.7065	up	1.539e-13	5.7471e-12
c26489_g1	4999.92	1720.18	1.5393	up	1.5756e-13	5.8797e-12
c39124_g1	48.5015	4.03847	3.5861	up	1.5911e-13	5.9333e-12
c38786_g1	1409.71	34.2559	5.3629	up	1.5941e-13	5.9406e-12
c50365_g1	876.018	227.758	1.9435	up	1.6094e-13	5.9934e-12
c21924_g1	4977.26	1449.36	1.7799	up	1.6333e-13	6.078e-12
c19721_g1	1104.18	314.226	1.8131	up	1.7348e-13	6.4468e-12
c24893_g2	487.713	169.604	1.5239	up	1.7358e-13	6.4468e-12
c44041_g1	3318.07	878.67	1.917	up	1.7581e-13	6.5246e-12
c11094_g1	1354.19	515.874	1.3923	up	1.7717e-13	6.5704e-12
c40539_g1	29.1776	0.322716	6.4985	up	1.8505e-13	6.8581e-12
c27478_g2	751.351	204.283	1.8789	up	1.8673e-13	6.9156e-12
c10216_g1	967.904	206.22	2.2307	up	1.8724e-13	6.9296e-12
c22218_g1	1218.59	451.218	1.4333	up	1.8838e-13	6.9671e-12
c20100_g1	1905.33	703.99	1.4364	up	1.9115e-13	7.0646e-12
c44106_g1	548.193	73.4255	2.9003	up	1.9147e-13	7.0717e-12
c19690_g2	547.01	100.259	2.4478	up	1.927e-13	7.1124e-12
c49311_g1	11942.6	1708.83	2.805	up	1.9665e-13	7.2532e-12
c11668_g2	274.062	38.5964	2.828	up	2.0069e-13	7.3969e-12
c18386_g1	302.69	96.8081	1.6446	up	2.0667e-13	7.607e-12
c38637_g1	3784.07	1250.12	1.5979	up	2.0732e-13	7.6258e-12
c54549_g1	3061.02	754.747	2.0199	up	2.0961e-13	7.6995e-12
c51477_g1	49.0173	2.17544	4.4939	up	2.1854e-13	8.0056e-12
c24222_g1	1892.52	733.365	1.3677	up	2.2524e-13	8.2453e-12
c18639_g1	734.594	269.036	1.4491	up	2.2542e-13	8.2463e-12
c21822_g2	709.215	259.682	1.4495	up	2.2583e-13	8.2559e-12
c25353_g1	4904.12	1859.57	1.399	up	2.2785e-13	8.3127e-12
c6243_g1	5937.63	2366.02	1.3274	up	2.31e-13	8.422e-12
c24556_g3	556.561	197.379	1.4956	up	2.388e-13	8.6887e-12
c55192_g1	360.73	18.1738	4.311	up	2.4722e-13	8.989e-12
c17273_g1	135.91	20.3753	2.7378	up	2.5643e-13	9.2987e-12
c15026_g1	165.308	44.5198	1.8926	up	2.5762e-13	9.3294e-12
c28312_g1	380.324	60.7875	2.6454	up	2.6238e-13	9.4957e-12
c40362_g1	66.0649	9.00349	2.8753	up	2.6384e-13	9.542e-12
c26381_g2	2136.16	739.565	1.5303	up	2.6591e-13	9.6102e-12
c1318_g1	4033.36	654.564	2.6234	up	2.697e-13	9.7408e-12
c19628_g1	1338.04	511.664	1.3869	up	2.763e-13	9.9726e-12
c49154_g1	1880.01	733.359	1.3581	up	2.7674e-13	9.9818e-12
c24461_g1	3077.74	684.324	2.1691	up	2.859e-13	1.0305e-11
c8567_g1	5266.36	2111.44	1.3186	up	2.9057e-13	1.0459e-11
c24311_g1	163.39	43.4727	1.9101	up	2.9109e-13	1.0471e-11
c14859_g1	513.767	103.198	2.3157	up	2.913e-13	1.0472e-11
c14800_g1	1191.24	407.831	1.5464	up	2.9568e-13	1.0622e-11
c14933_g1	5603.9	707.594	2.9854	up	3.1015e-13	1.1127e-11
c21364_g1	293.607	83.6092	1.8122	up	3.1175e-13	1.1177e-11
c43922_g1	900.535	337.882	1.4143	up	3.1544e-13	1.1302e-11
c26213_g4	3949.91	431.51	3.1944	up	3.1765e-13	1.1374e-11
c44016_g1	2018.72	60.4035	5.0627	up	3.1887e-13	1.141e-11
c43985_g1	2343.24	822.321	1.5107	up	3.2021e-13	1.145e-11
c24994_g2	708.634	260.214	1.4453	up	3.2258e-13	1.1527e-11
c13972_g1	1303.83	501.283	1.3791	up	3.2823e-13	1.1706e-11
c21603_g1	3759.54	660.727	2.5084	up	3.2808e-13	1.1706e-11
c24868_g1	6162.72	2269.68	1.4411	up	3.2792e-13	1.1706e-11
c9993_g1	127.389	29.9823	2.0871	up	3.3013e-13	1.1766e-11
c33357_g1	1802.69	557.089	1.6942	up	3.3648e-13	1.1984e-11
c45402_g1	513.721	61.1479	3.0706	up	3.4245e-13	1.2189e-11
c12478_g1	101.234	16.2585	2.6384	up	3.4491e-13	1.226e-11
c23582_g1	13868.4	2902.28	2.2565	up	3.4635e-13	1.2303e-11
c14321_g1	361.329	121.193	1.576	up	3.478e-13	1.2347e-11
c20745_g2	307.921	19.85	3.9553	up	3.5994e-13	1.2761e-11
c54571_g1	446.189	17.5754	4.666	up	3.7109e-13	1.3147e-11
c20573_g1	7033.98	204.143	5.1067	up	3.7719e-13	1.3355e-11
c20051_g1	234.917	2.23802	6.7138	up	3.7883e-13	1.3404e-11
c17836_g1	2271.36	287.661	2.9811	up	3.8748e-13	1.3701e-11
c2735_g1	155.164	17.2684	3.1676	up	3.8966e-13	1.3769e-11
c17307_g1	1730.47	635.51	1.4452	up	3.9272e-13	1.3868e-11
c18585_g2	157.367	10.8261	3.8616	up	3.9975e-13	1.4107e-11
c8745_g1	96.4269	8.5668	3.4926	up	4.0076e-13	1.4134e-11
c13252_g1	547.397	189.525	1.5302	up	4.0505e-13	1.4275e-11
c16922_g1	1318.33	457.849	1.5258	up	4.1235e-13	1.4495e-11
c24121_g1	12377.3	2614.49	2.2431	up	4.1525e-13	1.4587e-11
c34378_g1	232.47	32.4236	2.8419	up	4.2004e-13	1.4746e-11
c3499_g1	1702.46	664.85	1.3565	up	4.2174e-13	1.4796e-11
c21578_g1	4580.99	1256.05	1.8668	up	4.2454e-13	1.4884e-11
c11735_g1	2050.26	761.299	1.4293	up	4.368e-13	1.5304e-11
c19865_g1	603.662	106.442	2.5037	up	4.4613e-13	1.5621e-11
c24753_g1	6782.18	1944.69	1.8022	up	4.5116e-13	1.5787e-11
c25582_g1	27393.1	3492.51	2.9715	up	4.6132e-13	1.6132e-11
c39549_g1	115.938	15.5141	2.9017	up	4.6281e-13	1.6174e-11
c20501_g1	2408.84	953.343	1.3373	up	4.6334e-13	1.6182e-11
c27705_g1	131.274	27.448	2.2578	up	4.7924e-13	1.6715e-11
c6652_g1	293.631	13.2559	4.4693	up	4.9159e-13	1.7124e-11
c21018_g3	4462.04	786.308	2.5045	up	4.9268e-13	1.7151e-11
c39371_g1	3099.24	848.575	1.8688	up	4.9459e-13	1.7206e-11
c23736_g1	3134.43	309.09	3.3421	up	4.9598e-13	1.7244e-11
c25729_g1	6559.6	1269.48	2.3694	up	5.0333e-13	1.7488e-11
c22611_g2	34.8514	0.301823	6.8514	up	5.1291e-13	1.7798e-11
c24871_g4	2721.41	962.285	1.4998	up	5.1284e-13	1.7798e-11
c14873_g2	114.3	26.1683	2.1269	up	5.1371e-13	1.7814e-11
c13649_g1	172.852	1.90491	6.5037	up	5.2178e-13	1.8082e-11
c39185_g1	1632.26	91.09	4.1634	up	5.2308e-13	1.8116e-11
c3351_g1	612.941	223.715	1.4541	up	5.3666e-13	1.8562e-11
c54625_g1	6600.48	443.845	3.8944	up	5.3958e-13	1.8651e-11
c21462_g1	28.0287	0.322716	6.4405	up	5.4087e-13	1.8684e-11
c29525_g1	1005.17	338.734	1.5692	up	5.5112e-13	1.9026e-11
c24302_g1	7344.71	2973.35	1.3046	up	5.6036e-13	1.9332e-11
c33291_g1	2605.8	575.083	2.1799	up	5.6151e-13	1.936e-11
c23019_g1	1342.56	489.501	1.4556	up	5.6654e-13	1.9521e-11
c26474_g4	166.834	25.8824	2.6884	up	5.6783e-13	1.9552e-11
c18738_g1	8272.64	938.702	3.1396	up	5.713e-13	1.9659e-11
c24716_g2	111.485	8.79039	3.6648	up	5.9324e-13	2.0401e-11
c33045_g1	8877.55	3224.08	1.4613	up	5.9973e-13	2.0611e-11
c21556_g1	119.417	4.37693	4.7699	up	6.3638e-13	2.1857e-11
c27808_g1	11843	1685.32	2.8129	up	6.5065e-13	2.2319e-11
c6791_g1	564.441	47.7504	3.5632	up	6.5241e-13	2.2365e-11
c45724_g1	850.069	262.594	1.6947	up	6.5884e-13	2.2571e-11
c56233_g1	84.438	6.59406	3.6787	up	6.7594e-13	2.3142e-11
c29448_g1	240.023	74.0747	1.6961	up	6.8026e-13	2.3275e-11
c28035_g1	1600.03	584.897	1.4518	up	6.842e-13	2.3395e-11
c33437_g1	956.002	201.046	2.2495	up	6.8688e-13	2.3472e-11
c55203_g1	1648.47	76.3861	4.4317	up	6.8743e-13	2.3476e-11
c54647_g1	12593.7	2534.68	2.3128	up	7.013e-13	2.3919e-11
c38951_g1	94.512	19.1994	2.2994	up	7.1531e-13	2.4366e-11
c43951_g1	2163.56	861.677	1.3282	up	7.1699e-13	2.4408e-11
c26294_g2	220.778	26.537	3.0565	up	7.1817e-13	2.4433e-11
c49780_g1	6471.12	1940.28	1.7378	up	7.2241e-13	2.4562e-11
c39947_g1	1009.17	260.057	1.9563	up	7.2371e-13	2.459e-11
c28089_g1	6595.13	1959.48	1.7509	up	7.2777e-13	2.4713e-11
c25879_g1	346.75	53.6047	2.6935	up	7.4876e-13	2.5409e-11
c23137_g2	1430.75	404.404	1.8229	up	7.5672e-13	2.5663e-11
c17971_g1	42.1051	1.89966	4.4702	up	7.7995e-13	2.6418e-11
c26592_g1	1920.46	762.905	1.3319	up	7.8535e-13	2.6584e-11
c38771_g1	846.86	181.408	2.2229	up	7.9702e-13	2.6962e-11
c56903_g1	1053.05	229.225	2.1997	up	8.1091e-13	2.7398e-11
c17420_g2	142.484	22.8526	2.6404	up	8.3594e-13	2.8226e-11
c40636_g1	157.483	14.4526	3.4458	up	8.4726e-13	2.859e-11
c27835_g1	8225.92	2685.57	1.615	up	8.5957e-13	2.8969e-11
c21395_g1	346.337	114.306	1.5993	up	8.6812e-13	2.9239e-11
c26546_g1	24.8614	0	Inf	up	8.9808e-13	3.021e-11
c11152_g1	2307.76	924.25	1.3201	up	9.096e-13	3.0564e-11
c55330_g1	1304.49	305.601	2.0938	up	9.0972e-13	3.0564e-11
c562_g1	320.659	108.025	1.5697	up	9.4027e-13	3.1531e-11
c16487_g2	445.717	64.9251	2.7793	up	9.4555e-13	3.168e-11
c26628_g6	43.2322	3.46621	3.6407	up	9.459e-13	3.168e-11
c12595_g1	37.8575	2.22238	4.0904	up	9.4943e-13	3.1779e-11
c54631_g1	4399.56	203.751	4.4325	up	9.6124e-13	3.2155e-11
c27829_g1	7233.71	2128.57	1.7648	up	1.0257e-12	3.4248e-11
c14311_g1	68.8735	10.0968	2.7701	up	1.0857e-12	3.614e-11
c24938_g1	315.174	36.3183	3.1174	up	1.0907e-12	3.6281e-11
c24312_g1	13099.1	2465.87	2.4093	up	1.0962e-12	3.6444e-11
c25483_g3	438.728	70.6158	2.6353	up	1.1058e-12	3.674e-11
c12312_g1	888.553	339.772	1.3869	up	1.1187e-12	3.7123e-11
c38626_g1	20265.6	6651.18	1.6073	up	1.1221e-12	3.7212e-11
c24226_g1	3555.8	1126.7	1.6581	up	1.13e-12	3.7429e-11
c49763_g1	1457.47	320.381	2.1856	up	1.1296e-12	3.7429e-11
c25460_g1	8309.6	1412.85	2.5562	up	1.1346e-12	3.7559e-11
c23488_g1	722.051	272.028	1.4083	up	1.1525e-12	3.8126e-11
c21709_g1	907.768	282.937	1.6818	up	1.1557e-12	3.8209e-11
c20060_g1	4469.56	1416.45	1.6579	up	1.1598e-12	3.8322e-11
c49630_g1	651.511	37.0767	4.1352	up	1.177e-12	3.8866e-11
c27228_g1	6047.14	1827.52	1.7264	up	1.1796e-12	3.8927e-11
c33099_g1	7793.26	2907.1	1.4226	up	1.2067e-12	3.9772e-11
c34250_g1	109.798	17.0707	2.6853	up	1.2378e-12	4.0773e-11
c7870_g1	2274.71	644.568	1.8193	up	1.2798e-12	4.208e-11
c27272_g2	2270.5	726.01	1.6449	up	1.2832e-12	4.2167e-11
c27848_g1	6369.83	1933.32	1.7202	up	1.296e-12	4.2561e-11
c28228_g1	185.539	42.1975	2.1365	up	1.3011e-12	4.27e-11
c27879_g1	348.423	110.152	1.6613	up	1.3267e-12	4.3488e-11
c14449_g1	649.596	242.777	1.4199	up	1.343e-12	4.3995e-11
c18071_g1	599.866	173.121	1.7929	up	1.3797e-12	4.5172e-11
c19287_g1	68.1099	3.76279	4.178	up	1.3831e-12	4.5256e-11
c21487_g1	2332.83	895.49	1.3813	up	1.4139e-12	4.6236e-11
c20889_g1	1953.43	595.464	1.7139	up	1.4343e-12	4.6875e-11
c24668_g3	1368.21	200.744	2.7689	up	1.4581e-12	4.7622e-11
c27397_g1	11643	2561.83	2.1842	up	1.4637e-12	4.7777e-11
c27360_g1	25683.3	8767.11	1.5507	up	1.504e-12	4.9034e-11
c22592_g1	2682.89	481.916	2.4769	up	1.5398e-12	5.0077e-11
c43906_g1	2190.25	599.894	1.8683	up	1.5388e-12	5.0077e-11
c38629_g1	1809.59	325.26	2.476	up	1.563e-12	5.0803e-11
c20879_g1	50.0303	5.30844	3.2364	up	1.5654e-12	5.0851e-11
c26453_g1	8217.65	1331.65	2.6255	up	1.5709e-12	5.0998e-11
c19003_g1	93.1869	8.16051	3.5134	up	1.5727e-12	5.1025e-11
c27564_g1	1194.81	344.914	1.7925	up	1.5823e-12	5.1243e-11
c22213_g1	8302.88	831.174	3.3204	up	1.6363e-12	5.2961e-11
c23231_g2	305.984	104.611	1.5484	up	1.6514e-12	5.3385e-11
c5148_g1	566.34	87.2683	2.6981	up	1.6793e-12	5.4222e-11
c21069_g1	3724.73	1052.25	1.8237	up	1.6824e-12	5.429e-11
c4337_g1	61.6202	0	Inf	up	1.717e-12	5.5376e-11
c27307_g3	12307.9	2354.15	2.3863	up	1.7218e-12	5.5495e-11
c21338_g1	2808.91	342.238	3.0369	up	1.7297e-12	5.5684e-11
c12201_g1	49.6647	0	Inf	up	1.7622e-12	5.6698e-11
c15638_g1	43.8795	3.77328	3.5397	up	1.8223e-12	5.849e-11
c16117_g1	30.9823	0.942008	5.0396	up	1.8242e-12	5.8516e-11
c49327_g1	10843.4	791.864	3.7754	up	1.8561e-12	5.9432e-11
c23472_g1	567.012	111.913	2.341	up	1.8805e-12	6.0178e-11
c25297_g1	3753.16	1044.2	1.8457	up	1.909e-12	6.1054e-11
c25347_g1	1598.52	592.029	1.433	up	1.9275e-12	6.161e-11
c3457_g1	1460.15	583.051	1.3244	up	1.9499e-12	6.2288e-11
c4304_g1	3381.43	878.909	1.9438	up	1.9738e-12	6.3014e-11
c20649_g1	1927.33	142.951	3.753	up	2.0077e-12	6.4021e-11
c13914_g1	222.589	69.0571	1.6885	up	2.018e-12	6.4274e-11
c44110_g1	1351.94	244.043	2.4698	up	2.053e-12	6.5313e-11
c18763_g1	88.0255	17.6329	2.3197	up	2.0729e-12	6.5906e-11
c51085_g1	2303.53	676.039	1.7687	up	2.0859e-12	6.6282e-11
c55601_g1	70.6927	0.322716	7.7752	up	2.2108e-12	7.0124e-11
c38815_g1	575.456	181.433	1.6653	up	2.222e-12	7.0438e-11
c20083_g1	771.294	211.213	1.8686	up	2.2246e-12	7.0482e-11
c46172_g1	35.1317	1.25423	4.8079	up	2.2624e-12	7.1593e-11
c21132_g1	8942.1	1974.82	2.1789	up	2.2875e-12	7.2304e-11
c26810_g5	2103.87	760.142	1.4687	up	2.299e-12	7.258e-11
c26671_g1	54604.7	11026.5	2.308	up	2.3199e-12	7.3154e-11
c55035_g1	44.4005	4.0751	3.4457	up	2.3309e-12	7.346e-11
c22331_g1	69.0948	0.942008	6.1967	up	2.3605e-12	7.435e-11
c26526_g6	4791.55	1406.92	1.768	up	2.3902e-12	7.5197e-11
c23470_g1	359.53	33.9175	3.406	up	2.4051e-12	7.5623e-11
c16564_g1	44.7717	3.12785	3.8393	up	2.46e-12	7.726e-11
c22150_g1	4483.16	837.712	2.42	up	2.4601e-12	7.726e-11
c38722_g1	16393.8	3005.24	2.4476	up	2.4698e-12	7.7519e-11
c19694_g1	131.207	33.4696	1.9709	up	2.479e-12	7.7719e-11
c11601_g1	1440.54	577.769	1.318	up	2.4988e-12	7.8294e-11
c20062_g1	96.6531	9.09212	3.4101	up	2.5031e-12	7.8381e-11
c26925_g1	12338	1823	2.7587	up	2.5252e-12	7.9027e-11
c22819_g1	2868.82	1175.94	1.2866	up	2.5717e-12	8.0436e-11
c9703_g1	1386.88	556.704	1.3169	up	2.5733e-12	8.0441e-11
c901_g1	23.914	0	Inf	up	2.5985e-12	8.1182e-11
c18732_g1	270.636	9.76903	4.792	up	2.7093e-12	8.4545e-11
c27760_g1	2026.52	741.962	1.4496	up	2.7692e-12	8.6364e-11
c39223_g1	2562.46	305.858	3.0666	up	2.8282e-12	8.8154e-11
c23447_g1	103.83	11.8868	3.1268	up	2.8509e-12	8.8809e-11
c16318_g1	3304.09	1245.32	1.4077	up	2.8943e-12	9.011e-11
c51335_g1	114.69	27.6408	2.0529	up	2.9024e-12	9.0308e-11
c50278_g1	1471.38	592.797	1.3116	up	2.9147e-12	9.0639e-11
c25686_g1	864.015	69.9112	3.6275	up	2.9179e-12	9.0687e-11
c24395_g1	182.397	1.25948	7.1781	up	2.9247e-12	9.0847e-11
c24600_g1	103.011	0.640185	7.3301	up	2.9869e-12	9.2725e-11
c26355_g1	15845	5173.65	1.6148	up	2.9896e-12	9.2754e-11
c50600_g1	720.868	277.164	1.379	up	3.0737e-12	9.5089e-11
c22832_g3	123.046	29.8373	2.044	up	3.0942e-12	9.5671e-11
c6249_g1	7516.13	2721.63	1.4655	up	3.1038e-12	9.5913e-11
c27049_g2	1465.73	591.958	1.3081	up	3.2079e-12	9.9073e-11
c54803_g1	954.376	375.549	1.3456	up	3.2313e-12	9.9739e-11
c19100_g1	1212.08	370.409	1.7103	up	3.2369e-12	9.9852e-11
c23669_g1	4402.17	1147.31	1.94	up	3.2449e-12	1.0004e-10
c19626_g1	582.985	219.779	1.4074	up	3.2557e-12	1.0032e-10
c25373_g1	422.229	73.5919	2.5204	up	3.3548e-12	1.0325e-10
c20766_g1	212.087	66.6594	1.6698	up	3.3765e-12	1.0384e-10
c7323_g1	402.92	145.052	1.4739	up	3.3776e-12	1.0384e-10
c18585_g1	76.4221	7.01618	3.4452	up	3.4942e-12	1.0736e-10
c26275_g1	4846.28	1667.42	1.5393	up	3.5789e-12	1.099e-10
c24322_g3	1897.14	481.396	1.9785	up	3.6298e-12	1.114e-10
c33494_g1	152.247	2.1597	6.1394	up	3.6853e-12	1.1304e-10
c34860_g1	187.165	56.4847	1.7284	up	3.7176e-12	1.1397e-10
c17055_g1	152.379	42.4688	1.8432	up	3.7677e-12	1.1537e-10
c29058_g1	28.8276	0.322716	6.481	up	3.7747e-12	1.1552e-10
c13022_g1	29.7889	0.942008	4.9829	up	4.0207e-12	1.2277e-10
c26355_g2	4630.29	1049.78	2.141	up	4.0391e-12	1.2326e-10
c3066_g1	267.738	11.8712	4.4953	up	4.1918e-12	1.2777e-10
c20454_g1	136.752	21.12	2.6949	up	4.2807e-12	1.3026e-10
c54775_g1	345.493	61.7138	2.485	up	4.2939e-12	1.3059e-10
c13818_g1	1098.7	301.942	1.8634	up	4.2991e-12	1.3068e-10
c24636_g1	671.66	163.18	2.0413	up	4.3633e-12	1.3255e-10
c23624_g2	3768.55	944.338	1.9966	up	4.3949e-12	1.3344e-10
c12105_g1	1245.5	354.632	1.8123	up	4.4475e-12	1.3488e-10
c49784_g1	47.9709	4.05946	3.5628	up	4.4694e-12	1.3547e-10
c21902_g1	5342.52	1363.45	1.9703	up	4.4891e-12	1.3591e-10
c9693_g1	561.351	212.954	1.3984	up	4.5977e-12	1.3905e-10
c9590_g1	372.561	52.9403	2.815	up	4.6053e-12	1.392e-10
c22315_g1	1457.79	146.638	3.3135	up	4.6712e-12	1.4103e-10
c19675_g1	216.499	1.24383	7.4434	up	4.7402e-12	1.4304e-10
c24688_g4	274.698	92.5413	1.5697	up	4.8596e-12	1.4656e-10
c26428_g1	2734.34	1134.43	1.2692	up	4.8928e-12	1.4748e-10
c4496_g1	25.4107	0.322716	6.299	up	5.2165e-12	1.5688e-10
c6937_g1	87.5659	1.28562	6.0898	up	5.2869e-12	1.5891e-10
c24059_g1	38.5981	2.77899	3.7959	up	5.3186e-12	1.5977e-10
c20600_g1	4574.42	1653.13	1.4684	up	5.3704e-12	1.6124e-10
c26454_g1	645.856	195.068	1.7272	up	5.5314e-12	1.658e-10
c44305_g1	2567.33	843.751	1.6054	up	5.5453e-12	1.6612e-10
c15075_g1	555.668	104.543	2.4101	up	5.5784e-12	1.6702e-10
c28003_g1	1386.12	562.562	1.301	up	5.5825e-12	1.6705e-10
c9100_g1	755.105	132.72	2.5083	up	5.7488e-12	1.7193e-10
c27111_g2	8361.83	2287.68	1.8699	up	5.7539e-12	1.7199e-10
c16517_g1	100.51	23.1858	2.116	up	5.7609e-12	1.721e-10
c11554_g1	1868.4	566.274	1.7222	up	5.7788e-12	1.7254e-10
c13598_g1	174.456	20.3911	3.0969	up	5.862e-12	1.7493e-10
c21159_g1	141.835	24.7522	2.5186	up	5.9556e-12	1.7743e-10
c26526_g7	3485.35	1212.64	1.5232	up	6.0293e-12	1.7952e-10
c21282_g1	32.8433	1.5613	4.3948	up	6.0762e-12	1.8082e-10
c55214_g1	3265.47	765.147	2.0935	up	6.2502e-12	1.8579e-10
c12902_g1	244.247	21.9263	3.4776	up	6.2808e-12	1.866e-10
c17761_g2	858.548	188.769	2.1853	up	6.3308e-12	1.8798e-10
c51197_g1	696.328	74.3206	3.2279	up	6.3909e-12	1.8956e-10
c23575_g1	3889.82	1634.7	1.2507	up	6.4865e-12	1.9218e-10
c24048_g5	1654.83	422.449	1.9698	up	6.5319e-12	1.9342e-10
c22172_g1	500.65	86.4681	2.5336	up	6.862e-12	2.0286e-10
c23356_g1	6940.09	1612.98	2.1052	up	6.9639e-12	2.0576e-10
c18929_g1	695.183	93.7589	2.8904	up	7.1757e-12	2.119e-10
c34879_g1	35.3389	0.645432	5.7748	up	7.181e-12	2.1194e-10
c37135_g1	434.267	59.8614	2.8589	up	7.275e-12	2.146e-10
c16450_g1	1774.19	436.369	2.0235	up	7.2852e-12	2.1478e-10
c24450_g2	581.789	206.559	1.4939	up	7.336e-12	2.1616e-10
c28298_g1	2327.67	959.691	1.2782	up	7.566e-12	2.2246e-10
c21783_g1	88.0651	6.29223	3.8069	up	7.6917e-12	2.2603e-10
c9738_g1	104.831	18.3408	2.5149	up	7.8037e-12	2.2919e-10
c17974_g1	5132.11	357.748	3.8425	up	7.839e-12	2.301e-10
c28975_g1	165.262	48.5468	1.7673	up	8.1483e-12	2.3879e-10
c38814_g1	2077.16	862.942	1.2673	up	8.4488e-12	2.4747e-10
c11928_g1	47.5274	5.34498	3.1525	up	8.553e-12	2.5038e-10
c24408_g1	57.4274	3.4976	4.0373	up	8.6674e-12	2.5359e-10
c24052_g1	267.349	91.751	1.5429	up	8.7586e-12	2.5587e-10
c26237_g3	2262.8	871.595	1.3764	up	8.7596e-12	2.5587e-10
c24101_g1	722.149	257.769	1.4862	up	8.8696e-12	2.5895e-10
c54976_g1	212.001	67.6003	1.649	up	8.9949e-12	2.6246e-10
c19863_g1	288.45	99.081	1.5416	up	9.0388e-12	2.636e-10
c54670_g1	2955.12	450.561	2.7134	up	9.2452e-12	2.6933e-10
c23491_g1	134.794	16.8413	3.0007	up	9.4889e-12	2.7613e-10
c35370_g1	55.6705	4.04896	3.7813	up	9.6443e-12	2.805e-10
c401_g1	154.311	45.285	1.7687	up	9.811e-12	2.8493e-10
c27105_g3	1191.7	389.894	1.6119	up	1.0057e-11	2.9189e-10
c1932_g1	128.544	13.5473	3.2462	up	1.0104e-11	2.9276e-10
c782_g1	33.4387	1.88926	4.1456	up	1.0102e-11	2.9276e-10
c22642_g2	52.3633	3.13825	4.0605	up	1.0167e-11	2.9444e-10
c44687_g1	628.155	43.1813	3.8626	up	1.0315e-11	2.9855e-10
c44616_g1	1566.96	648.591	1.2726	up	1.0513e-11	3.0397e-10
c44602_g1	130.342	35.0989	1.8928	up	1.0906e-11	3.1483e-10
c38623_g1	1444.66	49.62	4.8637	up	1.0969e-11	3.163e-10
c38633_g1	3550.58	1271.62	1.4814	up	1.0968e-11	3.163e-10
c14990_g1	4481.32	1451.89	1.626	up	1.1297e-11	3.2524e-10
c8281_g1	99.3495	23.2169	2.0973	up	1.1307e-11	3.2536e-10
c12558_g1	503.281	191.368	1.395	up	1.1407e-11	3.2805e-10
c30541_g1	129.001	25.1741	2.3574	up	1.1473e-11	3.2977e-10
c12954_g1	163.136	48.4329	1.752	up	1.1567e-11	3.3231e-10
c14947_g1	1602.34	487.291	1.7173	up	1.2253e-11	3.5111e-10
c26267_g2	6248.94	2234.88	1.4834	up	1.2254e-11	3.5111e-10
c28573_g1	2214.25	804.928	1.4599	up	1.2436e-11	3.5595e-10
c16826_g1	647.666	244.747	1.404	up	1.2495e-11	3.5744e-10
c25182_g1	4593.03	1929.63	1.2511	up	1.2631e-11	3.6093e-10
c51263_g1	99.4541	23.2692	2.0956	up	1.2704e-11	3.6283e-10
c14208_g1	23487.6	4419.73	2.4099	up	1.2732e-11	3.6345e-10
c19417_g1	1694.05	655.625	1.3695	up	1.2958e-11	3.6969e-10
c11668_g1	873.437	230.683	1.9208	up	1.3065e-11	3.7257e-10
c20172_g2	114.873	29.2335	1.9743	up	1.3199e-11	3.7597e-10
c45309_g1	28.8153	0.90547	4.992	up	1.3337e-11	3.7952e-10
c26595_g2	2179.07	917.046	1.2486	up	1.3355e-11	3.7983e-10
c21540_g1	459.645	77.863	2.5615	up	1.3513e-11	3.8412e-10
c3502_g1	4602.23	360.68	3.6735	up	1.3719e-11	3.8957e-10
c19523_g1	596.416	17.5441	5.0873	up	1.3863e-11	3.9345e-10
c21212_g2	2538.15	1070.05	1.2461	up	1.3982e-11	3.966e-10
c27893_g1	3615.5	1275.14	1.5035	up	1.4283e-11	4.0429e-10
c23541_g1	294.692	103.538	1.5091	up	1.4394e-11	4.0721e-10
c56073_g1	1392.13	146.627	3.2471	up	1.4734e-11	4.1639e-10
c25183_g3	283.74	78.6337	1.8513	up	1.4766e-11	4.171e-10
c15613_g1	31.9721	1.53001	4.3852	up	1.4778e-11	4.1722e-10
c24082_g1	3705.01	1450.97	1.3525	up	1.4911e-11	4.2075e-10
c18703_g1	516.795	199.26	1.3749	up	1.4948e-11	4.2156e-10
c3587_g1	865.124	166.982	2.3732	up	1.5348e-11	4.3263e-10
c49167_g1	76.7636	10.0237	2.937	up	1.5455e-11	4.3496e-10
c49283_g1	52.6163	2.51371	4.3876	up	1.545e-11	4.3496e-10
c24181_g1	1748.23	623.427	1.4876	up	1.5479e-11	4.354e-10
c25516_g1	2580.88	1065.94	1.2757	up	1.5588e-11	4.3826e-10
c6861_g1	2052.59	92.3796	4.4737	up	1.5999e-11	4.4934e-10
c9513_g1	22.1996	0	Inf	up	1.6233e-11	4.5566e-10
c24348_g2	324.236	52.5863	2.6243	up	1.6242e-11	4.5568e-10
c28676_g1	450.701	159.458	1.499	up	1.6391e-11	4.5963e-10
c13641_g1	22.1571	0	Inf	up	1.6477e-11	4.618e-10
c23384_g1	870.101	308.338	1.4967	up	1.6564e-11	4.6399e-10
c29342_g1	22.1129	0	Inf	up	1.6736e-11	4.6857e-10
c22118_g1	168.571	41.23	2.0316	up	1.6885e-11	4.7249e-10
c27452_g1	2534.33	1051.14	1.2697	up	1.7198e-11	4.8049e-10
c23453_g1	2145.77	590.272	1.862	up	1.7245e-11	4.8155e-10
c19618_g1	332.893	120.254	1.469	up	1.739e-11	4.8536e-10
c11668_g3	685.568	108.852	2.6549	up	1.7463e-11	4.8714e-10
c22893_g1	56.0026	8.10327	2.7889	up	1.7831e-11	4.9691e-10
c18191_g1	22.988	0	Inf	up	1.7871e-11	4.975e-10
c39218_g1	132.09	36.7278	1.8466	up	1.8325e-11	5.0989e-10
c27027_g1	331.814	120.609	1.46	up	1.8455e-11	5.1297e-10
c49453_g1	945.699	266.022	1.8298	up	1.8499e-11	5.1391e-10
c21292_g1	44.3605	0.640185	6.1146	up	1.9001e-11	5.276e-10
c17492_g1	42.9743	4.37683	3.2955	up	1.9122e-11	5.3069e-10
c20140_g1	185.882	3.7106	5.6466	up	1.9337e-11	5.3636e-10
c22871_g1	1316.35	547.13	1.2666	up	2.007e-11	5.5613e-10
c7284_g1	103.11	7.25523	3.829	up	2.0575e-11	5.6895e-10
c9063_g1	118.557	19.8499	2.5784	up	2.1129e-11	5.8398e-10
c39277_g1	506.421	87.5138	2.5328	up	2.1805e-11	6.0203e-10
c1219_g2	543.734	127.503	2.0924	up	2.2001e-11	6.0714e-10
c57571_g1	80.0458	4.04372	4.3071	up	2.2261e-11	6.14e-10
c23294_g1	7300.89	2232.76	1.7092	up	2.2407e-11	6.1771e-10
c18159_g1	468.833	181.032	1.3728	up	2.2444e-11	6.1811e-10
c11829_g2	7561.19	3280.48	1.2047	up	2.2618e-11	6.2225e-10
c23248_g1	1244.52	42.9264	4.8576	up	2.2709e-11	6.2444e-10
c54669_g1	3955.06	532.697	2.8923	up	2.2917e-11	6.2983e-10
c27395_g1	5163.07	2168.48	1.2515	up	2.3086e-11	6.3385e-10
c41795_g1	21.8797	0	Inf	up	2.3279e-11	6.3882e-10
c34199_g1	1165.56	483.215	1.2703	up	2.3336e-11	6.4007e-10
c28698_g1	298.796	73.1885	2.0295	up	2.3464e-11	6.4325e-10
c22784_g2	789.314	254.633	1.6322	up	2.3662e-11	6.48e-10
c43991_g1	1068.49	211.315	2.3381	up	2.3972e-11	6.5616e-10
c26136_g1	8325.62	2991.54	1.4767	up	2.4667e-11	6.7483e-10
c13798_g1	64.5959	11.4347	2.498	up	2.5688e-11	7.0206e-10
c34244_g1	62.3287	4.35603	3.8388	up	2.5774e-11	7.0405e-10
c19016_g1	1494.74	189.309	2.9811	up	2.6172e-11	7.1422e-10
c27813_g1	7677.02	3333.09	1.2037	up	2.6218e-11	7.151e-10
c57732_g1	56.9461	8.82683	2.6896	up	2.6505e-11	7.2256e-10
c27299_g1	6542.07	2843.88	1.2019	up	2.7056e-11	7.3684e-10
c40093_g1	617.754	13.7247	5.4922	up	2.7355e-11	7.4461e-10
c24334_g2	190.119	47.2411	2.0088	up	2.7595e-11	7.5039e-10
c25020_g2	185.059	11.3668	4.0251	up	2.7612e-11	7.5046e-10
c22599_g2	1415.51	483.829	1.5487	up	2.794e-11	7.5899e-10
c28008_g1	260.551	91.3332	1.5124	up	2.8428e-11	7.7188e-10
c26762_g2	1556.83	655.613	1.2477	up	2.8601e-11	7.7616e-10
c33053_g1	21935.4	3610.14	2.6031	up	2.8784e-11	7.8074e-10
c9343_g1	1026.57	226.228	2.182	up	2.9058e-11	7.8779e-10
c34288_g1	69.1581	6.64624	3.3793	up	2.9502e-11	7.994e-10
c55408_g1	67.5604	4.01767	4.0717	up	2.973e-11	8.052e-10
c27601_g2	919.863	377.746	1.284	up	3.0564e-11	8.257e-10
c20840_g1	837.855	341.575	1.2945	up	3.1045e-11	8.3785e-10
c25907_g2	7939.42	2776.41	1.5158	up	3.1307e-11	8.445e-10
c25417_g2	2372.46	664.643	1.8357	up	3.165e-11	8.5333e-10
c18101_g1	56.8455	8.74851	2.6999	up	3.2026e-11	8.6261e-10
c17538_g1	444.461	171.738	1.3719	up	3.2498e-11	8.7488e-10
c26081_g1	59254.7	21002.6	1.4964	up	3.2767e-11	8.8169e-10
c27944_g1	7911.76	3447.7	1.1984	up	3.2939e-11	8.8587e-10
c23388_g1	1754.15	723.596	1.2775	up	3.2977e-11	8.8646e-10
c28140_g1	5756.89	1683.9	1.7735	up	3.319e-11	8.9173e-10
c12811_g1	39.4487	0	Inf	up	3.3431e-11	8.9775e-10
c45295_g1	413.94	157.122	1.3975	up	3.3477e-11	8.9856e-10
c2125_g1	621.195	246.641	1.3326	up	3.3816e-11	9.0718e-10
c44859_g1	130.663	26.4649	2.3037	up	3.4266e-11	9.1881e-10
c24957_g3	565.156	224.944	1.3291	up	3.4541e-11	9.2574e-10
c5053_g1	25.8511	0.619292	5.3835	up	3.5337e-11	9.4612e-10
c14609_g1	118.022	31.2629	1.9165	up	3.6641e-11	9.8055e-10
c21050_g1	4729.12	991.165	2.2544	up	3.6714e-11	9.8202e-10
c18720_g1	1725.77	593.889	1.539	up	3.6734e-11	9.8207e-10
c3377_g1	189.529	23.3215	3.0227	up	3.6901e-11	9.8604e-10
c16662_g1	2041.58	873.426	1.2249	up	3.7383e-11	9.9842e-10
c8820_g1	112.671	29.452	1.9357	up	3.7665e-11	1.0055e-09
c25093_g1	16446.3	6215.72	1.4038	up	3.7757e-11	1.0074e-09
c14922_g1	6430.73	548.124	3.5524	up	3.787e-11	1.0099e-09
c26575_g1	8219.45	2292.18	1.8423	up	3.7953e-11	1.0116e-09
c18259_g2	242.275	83.4692	1.5373	up	3.8042e-11	1.0135e-09
c27725_g1	13744.1	6038.15	1.1866	up	3.8695e-11	1.0294e-09
c39831_g1	273.313	96.8179	1.4972	up	3.8824e-11	1.0318e-09
c34078_g1	355.815	59.4876	2.5805	up	3.9474e-11	1.0485e-09
c54681_g1	6010.54	2625.85	1.1947	up	3.9514e-11	1.0491e-09
c23967_g1	328.525	120.998	1.441	up	3.9617e-11	1.0513e-09
c14938_g1	2314.56	845.187	1.4534	up	4.0335e-11	1.0693e-09
c43941_g1	1336.89	565.793	1.2405	up	4.1373e-11	1.0957e-09
c6545_g1	100.561	6.0217	4.0618	up	4.1417e-11	1.0958e-09
c28254_g1	565.236	100.854	2.4866	up	4.1566e-11	1.0993e-09
c18963_g1	705.735	196.521	1.8444	up	4.1682e-11	1.1018e-09
c51026_g1	144.415	4.70489	4.9399	up	4.2133e-11	1.1131e-09
c24401_g1	8270.83	3623.47	1.1907	up	4.2308e-11	1.1161e-09
c655_g1	807.666	318.67	1.3417	up	4.2268e-11	1.1161e-09
c12984_g1	6922.91	1601.49	2.112	up	4.2611e-11	1.123e-09
c21195_g1	743.04	301.926	1.2992	up	4.2894e-11	1.1299e-09
c16826_g2	499.967	155.65	1.6835	up	4.2951e-11	1.1309e-09
c33654_g1	2104	592.964	1.8271	up	4.3162e-11	1.1359e-09
c58441_g1	165.986	26.0586	2.6712	up	4.3745e-11	1.1507e-09
c16329_g1	100.6	10.0967	3.3167	up	4.4069e-11	1.1586e-09
c14585_g2	1567.35	544.087	1.5264	up	4.4167e-11	1.1606e-09
c26758_g1	777.328	302.333	1.3624	up	4.4608e-11	1.1716e-09
c21734_g2	724.871	260.198	1.4781	up	4.4773e-11	1.1748e-09
c28639_g1	50.518	6.90637	2.8708	up	4.5879e-11	1.2033e-09
c4084_g1	228.506	37.5407	2.6057	up	4.6023e-11	1.2065e-09
c44344_g1	1396.69	429.266	1.7021	up	4.7264e-11	1.2378e-09
c26960_g2	71.8302	14.13	2.3458	up	4.7374e-11	1.2401e-09
c17490_g1	1785.39	575.063	1.6344	up	4.7497e-11	1.2427e-09
c13785_g1	70.413	12.2983	2.5174	up	4.8403e-11	1.2652e-09
c38713_g1	1049.79	350.836	1.5812	up	4.9895e-11	1.301e-09
c22093_g1	1173.56	187.299	2.6475	up	5.1864e-11	1.3497e-09
c33911_g1	34.4976	2.49816	3.7876	up	5.312e-11	1.3818e-09
c25040_g1	15268.4	5372.57	1.5069	up	5.3525e-11	1.3916e-09
c17747_g2	105.434	4.11155	4.6805	up	5.3763e-11	1.3971e-09
c17927_g1	4590.75	678.435	2.7584	up	5.3858e-11	1.3989e-09
c18719_g2	25.1617	0.322716	6.2848	up	5.4044e-11	1.4031e-09
c12902_g2	162.637	14.0362	3.5344	up	5.4089e-11	1.4036e-09
c25601_g1	1028.3	430.502	1.2562	up	5.4157e-11	1.4047e-09
c54610_g1	3750.78	1209.19	1.6331	up	5.4979e-11	1.4253e-09
c15881_g2	95.5525	1.90491	5.6485	up	5.5089e-11	1.4275e-09
c2756_g1	85.8056	19.6054	2.1298	up	5.5559e-11	1.439e-09
c23182_g1	1818.59	696.945	1.3837	up	5.5638e-11	1.4403e-09
c27361_g2	1197.27	430.598	1.4753	up	5.5693e-11	1.4411e-09
c5916_g1	335.106	40.0843	3.0635	up	5.5931e-11	1.4465e-09
c49200_g1	7956.73	3353.67	1.2464	up	5.6363e-11	1.457e-09
c19762_g2	166.576	37.4627	2.1527	up	5.7198e-11	1.4778e-09
c38651_g1	1221.25	45.5709	4.7441	up	5.8244e-11	1.5042e-09
c22367_g1	27.0019	0.317469	6.4103	up	5.8604e-11	1.5127e-09
c38736_g1	1170.98	487.07	1.2655	up	5.9544e-11	1.5355e-09
c17129_g1	247.24	66.7424	1.8892	up	6.0638e-11	1.5623e-09
c23321_g1	48.5403	3.74724	3.6953	up	6.1961e-11	1.5956e-09
c13982_g1	71.753	4.33504	4.0489	up	6.2302e-11	1.6036e-09
c20404_g1	194.765	64.3479	1.5978	up	6.2608e-11	1.6092e-09
c370_g1	1262.15	537.823	1.2307	up	6.493e-11	1.6672e-09
c25231_g1	102.098	19.8342	2.3639	up	6.6952e-11	1.7167e-09
c39357_g1	116.188	31.7943	1.8696	up	6.9139e-11	1.7711e-09
c27178_g1	3366.19	1292.05	1.3815	up	7.0324e-11	1.8006e-09
c54833_g1	5885.04	1607.23	1.8725	up	7.0998e-11	1.817e-09
c25364_g1	9410.53	2859.29	1.7186	up	7.1078e-11	1.8182e-09
c27880_g1	2421.12	1050.28	1.2049	up	7.1317e-11	1.8234e-09
c17412_g1	48.862	6.64099	2.8792	up	7.2021e-11	1.8406e-09
c29620_g1	46.902	5.98001	2.9714	up	7.2182e-11	1.8438e-09
c33418_g1	859.452	158.966	2.4347	up	7.2345e-11	1.8471e-09
c16377_g1	66.3915	12.4696	2.4126	up	7.2555e-11	1.8516e-09
c21714_g1	1373.19	456.458	1.589	up	7.3185e-11	1.8659e-09
c16977_g2	61.2361	10.6692	2.5209	up	7.4373e-11	1.8944e-09
c55239_g1	412.428	133.171	1.6309	up	7.4917e-11	1.9073e-09
c25898_g1	3408.57	1287.64	1.4044	up	7.5887e-11	1.9302e-09
c33115_g1	5729.22	1245.43	2.2017	up	7.6307e-11	1.94e-09
c19867_g1	137.386	40.7568	1.7531	up	7.9092e-11	2.007e-09
c18465_g1	305.422	112.316	1.4432	up	7.947e-11	2.0156e-09
c21403_g1	3241.44	1420.84	1.1899	up	8.0272e-11	2.0322e-09
c46470_g1	98.9126	0.942008	6.7143	up	8.114e-11	2.0532e-09
c26437_g2	3204.17	1090.97	1.5543	up	8.3213e-11	2.1024e-09
c628_g1	632.839	190.666	1.7308	up	8.3241e-11	2.1024e-09
c3679_g1	232.863	22.692	3.3592	up	8.5659e-11	2.1624e-09
c22813_g3	548.805	220.346	1.3165	up	8.7543e-11	2.2069e-09
c11755_g1	2724.71	64.8104	5.3937	up	9.2222e-11	2.3238e-09
c14441_g1	2070.49	564.322	1.8754	up	9.281e-11	2.3375e-09
c20358_g1	4323.72	1122.54	1.9455	up	9.3052e-11	2.3425e-09
c20690_g1	1480.04	638.471	1.2129	up	9.3557e-11	2.3541e-09
c22713_g1	5065.85	1846.19	1.4563	up	9.4219e-11	2.3697e-09
c27062_g2	13279.6	4298.23	1.6274	up	9.493e-11	2.3853e-09
c26979_g1	472.351	188.617	1.3244	up	9.6578e-11	2.4233e-09
c15073_g2	6819.66	1246.96	2.4513	up	9.7649e-11	2.4491e-09
c38852_g1	2815.71	508.996	2.4678	up	9.8889e-11	2.4779e-09
c27194_g4	1243.26	236.379	2.395	up	9.9488e-11	2.4917e-09
c24145_g1	179.568	27.7389	2.6945	up	9.973e-11	2.4966e-09
c26724_g1	5235.59	2323.19	1.1722	up	1.0083e-10	2.5206e-09
c9658_g1	6541.5	2135.96	1.6147	up	1.0252e-10	2.5618e-09
c22956_g2	273.604	49.7021	2.4607	up	1.0318e-10	2.577e-09
c26108_g6	325.944	81.5547	1.9988	up	1.0369e-10	2.5886e-09
c21326_g2	5571.62	1916.07	1.5399	up	1.047e-10	2.6126e-09
c24678_g1	843.697	220.932	1.9331	up	1.0591e-10	2.6416e-09
c20634_g1	285.663	2.56599	6.7987	up	1.0608e-10	2.6446e-09
c43967_g1	9143.09	3855.77	1.2457	up	1.0646e-10	2.6529e-09
c55380_g1	1449.9	624.218	1.2158	up	1.078e-10	2.685e-09
c15225_g1	268.109	23.816	3.4928	up	1.0799e-10	2.6884e-09
c22268_g1	7944.1	2706.97	1.5532	up	1.085e-10	2.6998e-09
c26411_g2	390.038	151.108	1.368	up	1.0893e-10	2.7082e-09
c21265_g1	5516.88	2456.19	1.1674	up	1.0901e-10	2.7088e-09
c6621_g1	67.17	1.28562	5.7073	up	1.0973e-10	2.7254e-09
c51889_g1	170.979	39.9134	2.0989	up	1.1168e-10	2.7714e-09
c11260_g1	557.531	177.27	1.6531	up	1.1217e-10	2.7821e-09
c11308_g1	49.9541	7.22375	2.7898	up	1.123e-10	2.7841e-09
c28146_g1	1224.95	106.687	3.5213	up	1.1437e-10	2.8341e-09
c26025_g1	1357.53	489.703	1.471	up	1.1587e-10	2.8701e-09
c21523_g1	28.103	1.26997	4.4679	up	1.1609e-10	2.8742e-09
c39900_g1	133.8	30.4306	2.1365	up	1.1626e-10	2.8771e-09
c24984_g1	1997.85	519.595	1.943	up	1.1793e-10	2.9144e-09
c13484_g2	128.33	37.0555	1.7921	up	1.2047e-10	2.9757e-09
c16156_g1	167.344	54.2355	1.6255	up	1.2064e-10	2.9786e-09
c12379_g1	638.754	263.341	1.2783	up	1.2098e-10	2.9855e-09
c26864_g1	5928.22	2207.77	1.425	up	1.2114e-10	2.9882e-09
c14310_g1	188.412	63.0831	1.5786	up	1.2312e-10	3.0343e-09
c11905_g1	3422.83	1514.4	1.1764	up	1.2359e-10	3.0445e-09
c11868_g1	874.625	180.209	2.279	up	1.238e-10	3.0484e-09
c27327_g3	2294.34	984.898	1.22	up	1.2701e-10	3.1245e-09
c21837_g1	161.072	44.3422	1.861	up	1.2844e-10	3.1567e-09
c27717_g1	3256.94	1297.88	1.3274	up	1.2842e-10	3.1567e-09
c39091_g1	664.4	17.1543	5.2754	up	1.2961e-10	3.184e-09
c24259_g5	71.0015	3.17478	4.4831	up	1.297e-10	3.1847e-09
c18343_g1	126.985	8.18674	3.9552	up	1.3066e-10	3.2054e-09
c6225_g1	195.079	66.066	1.5621	up	1.3193e-10	3.2336e-09
c22282_g1	4213.88	1238.3	1.7668	up	1.3244e-10	3.2446e-09
c11851_g1	94.8671	23.8938	1.9893	up	1.3343e-10	3.2675e-09
c33416_g1	4203.23	230.722	4.1873	up	1.3494e-10	3.303e-09
c6859_g2	61.8918	11.2885	2.4549	up	1.3914e-10	3.401e-09
c44394_g1	493.209	12.0799	5.3515	up	1.3936e-10	3.405e-09
c12628_g1	2942.23	1317.4	1.1592	up	1.4026e-10	3.4255e-09
c23768_g1	5004.12	1816.15	1.4622	up	1.4507e-10	3.5379e-09
c3515_g2	1710.07	746.363	1.1961	up	1.4524e-10	3.5407e-09
c49535_g1	1309.14	325.19	2.0093	up	1.4564e-10	3.5481e-09
c20395_g2	522.04	104.853	2.3158	up	1.4624e-10	3.5602e-09
c20590_g1	565.025	130.591	2.1133	up	1.4873e-10	3.6141e-09
c15823_g1	78.8526	6.9743	3.499	up	1.4956e-10	3.6328e-09
c51507_g1	22.477	0.322716	6.122	up	1.4981e-10	3.6372e-09
c20991_g2	583.988	238.499	1.292	up	1.503e-10	3.6476e-09
c4245_g1	4190.76	1727.63	1.2784	up	1.5057e-10	3.6523e-09
c44405_g1	405.696	93.3792	2.1192	up	1.5104e-10	3.6622e-09
c29469_g1	52.8965	8.43629	2.6485	up	1.5374e-10	3.726e-09
c23333_g1	51.6264	7.87958	2.7119	up	1.5408e-10	3.7324e-09
c22002_g1	1440.37	627.019	1.1999	up	1.5711e-10	3.8025e-09
c6365_g1	449.025	84.0675	2.4172	up	1.5723e-10	3.8036e-09
c3584_g1	52.7735	6.89073	2.9371	up	1.5784e-10	3.8151e-09
c44290_g1	487.031	127.917	1.9288	up	1.5847e-10	3.8286e-09
c23698_g2	45.8379	4.37683	3.3886	up	1.5891e-10	3.8373e-09
c25298_g1	146.987	34.8284	2.0774	up	1.618e-10	3.9054e-09
c11890_g1	655.318	188.483	1.7978	up	1.6248e-10	3.92e-09
c2856_g2	598.199	67.0546	3.1572	up	1.657e-10	3.9943e-09
c27380_g1	36241.1	8425.45	2.1048	up	1.6939e-10	4.0812e-09
c25626_g2	5980.21	1081.47	2.4672	up	1.7361e-10	4.1793e-09
c23933_g1	12592.7	5682.76	1.1479	up	1.7396e-10	4.1858e-09
c14657_g1	58.952	10.6483	2.4689	up	1.7678e-10	4.2481e-09
c44103_g1	901.066	193.127	2.2221	up	1.7756e-10	4.2647e-09
c1622_g1	1885.91	391.216	2.2692	up	1.7814e-10	4.2769e-09
c44118_g1	506.527	164.288	1.6244	up	1.8558e-10	4.4516e-09
c25200_g2	1702.95	547.801	1.6363	up	1.8803e-10	4.5084e-09
c49293_g1	6750.32	1512.73	2.1578	up	1.9108e-10	4.5773e-09
c44854_g1	192.188	8.1814	4.554	up	1.9154e-10	4.5864e-09
c23782_g1	3352.9	1499.02	1.1614	up	1.9193e-10	4.5936e-09
c15982_g1	1710.34	753.861	1.1819	up	1.9437e-10	4.65e-09
c15569_g3	69.8352	6.2244	3.4879	up	1.9738e-10	4.7198e-09
c20087_g1	133.538	40.2202	1.7313	up	2.0011e-10	4.7831e-09
c9701_g1	122.925	12.2461	3.3274	up	2.0237e-10	4.8327e-09
c23959_g3	28302.8	9062.57	1.643	up	2.0713e-10	4.9422e-09
c27061_g1	4581.21	1891.35	1.2763	up	2.0725e-10	4.9427e-09
c23151_g1	75.4781	16.6492	2.1806	up	2.0889e-10	4.9797e-09
c28647_g1	710.907	298.461	1.2521	up	2.1172e-10	5.0426e-09
c55767_g1	1310.63	300.705	2.1238	up	2.1228e-10	5.0537e-09
c24738_g1	180.09	59.882	1.5885	up	2.1286e-10	5.0631e-09
c25367_g3	223.527	30.5554	2.8709	up	2.1413e-10	5.0909e-09
c14362_g1	983.827	165.814	2.5688	up	2.1444e-10	5.0962e-09
c21586_g2	61.7206	8.71731	2.8238	up	2.1737e-10	5.1636e-09
c21622_g1	218.958	27.2921	3.0041	up	2.2052e-10	5.2315e-09
c24043_g1	21913	7746.05	1.5003	up	2.2047e-10	5.2315e-09
c24752_g1	170.805	55.5003	1.6218	up	2.2143e-10	5.2506e-09
c27289_g1	12521.2	5698.03	1.1358	up	2.2298e-10	5.2829e-09
c5401_g1	1803.05	674.447	1.4187	up	2.246e-10	5.319e-09
c21499_g1	558.664	206.173	1.4381	up	2.2672e-10	5.3667e-09
c25431_g2	8025.6	2106.05	1.9301	up	2.2865e-10	5.41e-09
c25967_g1	3223.44	1443.18	1.1594	up	2.2915e-10	5.4196e-09
c21232_g4	1527.68	41.3763	5.2064	up	2.2991e-10	5.435e-09
c22996_g1	701.588	295.212	1.2489	up	2.3211e-10	5.4822e-09
c6330_g1	1329.76	349.728	1.9269	up	2.3498e-10	5.5476e-09
c24185_g1	7127.68	1586.85	2.1673	up	2.3842e-10	5.624e-09
c21839_g1	30.1833	1.90491	3.986	up	2.4037e-10	5.6674e-09
c40259_g1	1548.46	680.462	1.1862	up	2.411e-10	5.6821e-09
c49307_g1	663.322	279.298	1.2479	up	2.4196e-10	5.6999e-09
c9513_g2	26.9419	0	Inf	up	2.4826e-10	5.8408e-09
c55263_g1	594.011	104.116	2.5123	up	2.51e-10	5.9025e-09
c18369_g1	1125.64	309.627	1.8621	up	2.5172e-10	5.917e-09
c22979_g2	6369.98	1909.93	1.7378	up	2.5259e-10	5.9348e-09
c20534_g1	6032.58	1432.17	2.0746	up	2.5504e-10	5.9846e-09
c44427_g1	2403.51	642.069	1.9043	up	2.5499e-10	5.9846e-09
c56528_g1	631.291	148.821	2.0847	up	2.6309e-10	6.1601e-09
c33356_g1	2552.7	1140.11	1.1629	up	2.6395e-10	6.1747e-09
c49229_g1	2880.5	554.253	2.3777	up	2.6467e-10	6.1863e-09
c17623_g1	100.178	1.59784	5.9703	up	2.66e-10	6.2146e-09
c13510_g1	3348.14	1507.37	1.1513	up	2.6625e-10	6.2158e-09
c17887_g1	1466.45	326.789	2.1659	up	2.6964e-10	6.2916e-09
c28088_g1	56.7894	4.39772	3.6908	up	2.7011e-10	6.2998e-09
c20800_g3	163.477	8.54581	4.2577	up	2.7235e-10	6.3494e-09
c21348_g1	86.3626	21.1149	2.0321	up	2.7569e-10	6.4216e-09
c16497_g1	1435.15	630.384	1.1869	up	2.7754e-10	6.4592e-09
c57202_g1	95.2407	24.4661	1.9608	up	2.778e-10	6.4624e-09
c50888_g1	343.865	0.322716	10.057	up	2.8016e-10	6.5118e-09
c50243_g1	60.7768	5.96427	3.3491	up	2.8401e-10	6.5982e-09
c45427_g1	518.008	132.802	1.9637	up	2.846e-10	6.6092e-09
c6135_g2	289.405	108.903	1.41	up	2.9079e-10	6.7442e-09
c21154_g4	224.267	7.22909	4.9553	up	2.9282e-10	6.7883e-09
c26608_g6	21.8797	0.322716	6.0832	up	2.961e-10	6.8615e-09
c22892_g1	2046.6	672.181	1.6063	up	2.9748e-10	6.8905e-09
c33408_g1	1678.66	558.941	1.5865	up	2.9855e-10	6.9123e-09
c27403_g1	13583.6	3547.37	1.937	up	2.9879e-10	6.9148e-09
c19923_g1	1754.8	779.099	1.1714	up	2.9999e-10	6.9396e-09
c49233_g1	605.232	119.271	2.3432	up	3.0022e-10	6.942e-09
c12472_g1	93.109	23.8417	1.9654	up	3.0179e-10	6.9723e-09
c51372_g1	339.926	132.24	1.3621	up	3.0167e-10	6.9723e-09
c8530_g2	245.63	60.8875	2.0123	up	3.0508e-10	7.0424e-09
c12251_g3	696.147	230.25	1.5962	up	3.0889e-10	7.1273e-09
c27840_g1	2719.87	991.628	1.4557	up	3.0955e-10	7.1394e-09
c11947_g1	60.9323	5.27705	3.5294	up	3.193e-10	7.3516e-09
c38592_g1	2011.33	898.757	1.1621	up	3.1944e-10	7.3517e-09
c54934_g1	14141.8	3198.98	2.1443	up	3.1991e-10	7.3593e-09
c15993_g1	42.8775	2.19109	4.2905	up	3.2127e-10	7.3844e-09
c39023_g1	2279.12	294.765	2.9508	up	3.3328e-10	7.654e-09
c18655_g1	73.0694	16.0507	2.1866	up	3.4483e-10	7.9111e-09
c28476_g1	29.5399	0.957654	4.947	up	3.4492e-10	7.9111e-09
c57678_g1	27.4914	1.22819	4.4844	up	3.4843e-10	7.9883e-09
c1006_g1	618.635	213.559	1.5345	up	3.6192e-10	8.2798e-09
c23638_g2	2010.77	695.415	1.5318	up	3.632e-10	8.3057e-09
c22220_g1	5405.34	2245.79	1.2672	up	3.6455e-10	8.333e-09
c55623_g1	1888.91	144.508	3.7083	up	3.6777e-10	8.4031e-09
c19815_g4	55.6225	9.81587	2.5025	up	3.6826e-10	8.4107e-09
c12839_g1	444.014	52.0129	3.0937	up	3.7446e-10	8.5486e-09
c21745_g1	2321.22	1000.27	1.2145	up	3.7524e-10	8.5629e-09
c18626_g1	1481.1	650.484	1.1871	up	3.7994e-10	8.6629e-09
c13290_g1	1715.46	379.834	2.1752	up	3.8052e-10	8.6723e-09
c24587_g1	4271.8	1932.69	1.1442	up	3.8277e-10	8.7188e-09
c25414_g1	4255.8	1876.03	1.1817	up	3.8739e-10	8.8139e-09
c16141_g1	178.522	5.35023	5.0604	up	3.8757e-10	8.8144e-09
c14911_g1	656.516	34.1933	4.263	up	3.9158e-10	8.9019e-09
c34069_g1	453.56	132.61	1.7741	up	3.9186e-10	8.9044e-09
c27353_g3	2791.15	1140.68	1.291	up	3.9502e-10	8.9725e-09
c2537_g1	1799.76	804.101	1.1624	up	4.0333e-10	9.1535e-09
c44073_g1	13983.3	2851.87	2.2937	up	4.1183e-10	9.3387e-09
c23844_g1	1912.09	854.208	1.1625	up	4.144e-10	9.3889e-09
c16701_g3	25.7647	0.952406	4.7577	up	4.4832e-10	1.0123e-08
c18623_g1	99.2792	26.8399	1.8871	up	4.5094e-10	1.0178e-08
c49231_g1	3033.24	862.676	1.814	up	4.5367e-10	1.0236e-08
c24621_g1	79.6914	19.1369	2.0581	up	4.6372e-10	1.0458e-08
c22145_g1	882.499	215.701	2.0326	up	4.6631e-10	1.0512e-08
c25487_g1	178.186	59.9657	1.5712	up	4.7007e-10	1.0592e-08
c16963_g1	314.144	122.94	1.3535	up	4.8097e-10	1.0829e-08
c25584_g1	1557.78	674.376	1.2079	up	4.878e-10	1.0978e-08
c27465_g3	654.78	187.072	1.8074	up	4.913e-10	1.1048e-08
c27371_g4	494.859	100.931	2.2936	up	4.9252e-10	1.1069e-08
c33455_g1	1497.59	309.756	2.2734	up	4.9698e-10	1.1161e-08
c25547_g1	365.361	55.2454	2.7254	up	5.026e-10	1.1283e-08
c3617_g1	48.4357	7.55171	2.6812	up	5.0621e-10	1.1354e-08
c40125_g1	169.067	57.0302	1.5678	up	5.06e-10	1.1354e-08
c14289_g1	2373.09	1075.94	1.1412	up	5.1833e-10	1.1622e-08
c22701_g1	454.039	187.42	1.2765	up	5.2277e-10	1.1716e-08
c44411_g1	31.7067	2.5346	3.645	up	5.2388e-10	1.1731e-08
c3425_g1	23.1292	0.645432	5.1633	up	5.292e-10	1.1846e-08
c44094_g1	1165.86	376.152	1.632	up	5.3599e-10	1.1988e-08
c23952_g3	377.133	151.3	1.3177	up	5.3801e-10	1.2028e-08
c26931_g1	86.2509	21.7132	1.99	up	5.3914e-10	1.2043e-08
c18780_g1	1185.72	504.027	1.2342	up	5.3988e-10	1.2055e-08
c45275_g1	667.609	284.104	1.2326	up	5.4841e-10	1.224e-08
c1677_g1	5089.51	2335.46	1.1238	up	5.4926e-10	1.2254e-08
c28109_g1	223.338	81.1735	1.4601	up	5.5336e-10	1.234e-08
c11911_g1	3835.72	1756.72	1.1266	up	5.5597e-10	1.2393e-08
c38867_g1	4278.16	961.828	2.1531	up	5.588e-10	1.2446e-08
c19107_g2	2518.16	1142.95	1.1396	up	5.6019e-10	1.2472e-08
c38865_g1	1928.42	658.887	1.5493	up	5.6425e-10	1.2557e-08
c13890_g1	11673.3	5402.84	1.1114	up	5.6667e-10	1.2606e-08
c26862_g1	237.909	88.321	1.4296	up	5.6725e-10	1.2613e-08
c27618_g1	22.924	0.603647	5.247	up	5.7053e-10	1.2681e-08
c33218_g1	2202.27	904.324	1.2841	up	5.7163e-10	1.27e-08
c38967_g1	1274.14	565.799	1.1712	up	5.741e-10	1.275e-08
c22489_g2	192.016	18.6834	3.3614	up	5.7445e-10	1.2753e-08
c21322_g2	5239.7	2414.21	1.1179	up	5.7543e-10	1.2769e-08
c18707_g1	78.8969	8.1919	3.2677	up	5.8678e-10	1.3005e-08
c17136_g1	61.8534	1.89966	5.025	up	5.9076e-10	1.3088e-08
c18615_g1	723.109	311.226	1.2162	up	5.9533e-10	1.3173e-08
c21938_g2	208.72	74.1945	1.4922	up	5.9668e-10	1.3192e-08
c54582_g1	72133.1	19664.3	1.8751	up	6.0153e-10	1.3294e-08
c27471_g1	4087.59	1873.82	1.1253	up	6.0209e-10	1.3301e-08
c12683_g1	120.596	2.17019	5.7962	up	6.1524e-10	1.3585e-08
c25088_g1	707.978	159.851	2.147	up	6.1863e-10	1.3655e-08
c17835_g2	96.19	16.1759	2.572	up	6.2473e-10	1.3784e-08
c7602_g1	222.326	52.2269	2.0898	up	6.2631e-10	1.3813e-08
c34518_g1	340.871	31.8455	3.4201	up	6.3885e-10	1.4066e-08
c21360_g1	165.961	46.2524	1.8432	up	6.4139e-10	1.4111e-08
c33537_g1	1734.37	159.435	3.4434	up	6.4512e-10	1.4181e-08
c16560_g1	1813.66	809.934	1.163	up	6.5746e-10	1.4435e-08
c17913_g2	408.055	93.005	2.1334	up	6.6005e-10	1.4469e-08
c39929_g1	52.7555	9.09221	2.5366	up	6.6001e-10	1.4469e-08
c9696_g1	193.093	65.2496	1.5653	up	6.6009e-10	1.4469e-08
c54607_g1	11017.5	4811.69	1.1952	up	6.6173e-10	1.4499e-08
c55316_g1	2243.25	1019.71	1.1374	up	6.6396e-10	1.4536e-08
c29199_g1	132.704	34.1359	1.9589	up	6.644e-10	1.454e-08
c27165_g3	74.1335	16.909	2.1323	up	6.7379e-10	1.4739e-08
c28695_g1	246.072	25.6631	3.2613	up	6.7739e-10	1.4812e-08
c43907_g1	374.972	94.9769	1.9811	up	6.8042e-10	1.4872e-08
c20171_g1	319.678	107.566	1.5714	up	6.9644e-10	1.521e-08
c18705_g1	564.356	191.139	1.562	up	7.028e-10	1.5343e-08
c25663_g1	950.198	317.016	1.5837	up	7.223e-10	1.5743e-08
c16382_g1	21.0985	0.301823	6.1273	up	7.3194e-10	1.5946e-08
c19769_g1	268.148	75.0854	1.8364	up	7.3218e-10	1.5946e-08
c21938_g1	152.206	49.9621	1.6071	up	7.5254e-10	1.6362e-08
c15717_g2	335.44	133.887	1.325	up	7.6058e-10	1.6531e-08
c54688_g1	1796.38	812.612	1.1445	up	7.6845e-10	1.6688e-08
c18876_g2	382.322	144.425	1.4045	up	7.7452e-10	1.6813e-08
c43955_g1	1403.21	306.09	2.1967	up	7.7709e-10	1.6862e-08
c19058_g1	43.2201	5.92773	2.8661	up	7.7954e-10	1.6907e-08
c22188_g1	643.19	276.171	1.2197	up	7.7976e-10	1.6907e-08
c50100_g1	32.5234	2.80513	3.5353	up	7.8917e-10	1.7097e-08
c50601_g1	205.076	74.1429	1.4678	up	8.0909e-10	1.75e-08
c23804_g1	1216.15	529.694	1.1991	up	8.1e-10	1.7513e-08
c12490_g1	301.451	79.7596	1.9182	up	8.224e-10	1.7772e-08
c5716_g1	238.648	89.4027	1.4165	up	8.2809e-10	1.7868e-08
c18876_g1	584.583	230.31	1.3438	up	8.3422e-10	1.7986e-08
c26028_g3	1347.61	607.886	1.1485	up	8.4237e-10	1.8155e-08
c13483_g1	246.154	49.1085	2.3255	up	8.4747e-10	1.8257e-08
c18195_g1	5475.78	2107.01	1.3779	up	8.4991e-10	1.8303e-08
c14845_g1	945.681	293.408	1.6884	up	8.5406e-10	1.8385e-08
c27510_g4	896.642	393.849	1.1869	up	8.6143e-10	1.8528e-08
c47179_g1	140.046	33.8446	2.0489	up	8.7708e-10	1.8858e-08
c19362_g1	3283.61	1329.44	1.3045	up	8.9231e-10	1.9177e-08
c26474_g2	631.283	120.281	2.3919	up	9.065e-10	1.9459e-08
c9311_g1	20.6865	0.317469	6.0259	up	9.1188e-10	1.9567e-08
c4354_g1	93.9205	25.0542	1.9064	up	9.1373e-10	1.9599e-08
c14141_g2	103.088	29.2702	1.8164	up	9.1978e-10	1.9713e-08
c14486_g1	24776.5	8133.72	1.607	up	9.4076e-10	2.0146e-08
c11240_g1	76.5869	6.64099	3.5276	up	9.4199e-10	2.0157e-08
c27328_g7	214.675	53.9232	1.9932	up	9.4172e-10	2.0157e-08
c18199_g1	10868.8	5076.85	1.0982	up	9.4572e-10	2.0229e-08
c21657_g1	6167.99	2477.49	1.3159	up	9.7265e-10	2.0788e-08
c19227_g2	788.795	308.745	1.3532	up	9.7917e-10	2.0919e-08
c19760_g3	2414.73	1108.33	1.1235	up	9.7969e-10	2.0922e-08
c11371_g1	51.5381	4.09075	3.6552	up	9.8469e-10	2.1012e-08
c51451_g1	41.8169	5.6468	2.8886	up	1.0174e-09	2.1668e-08
c25216_g3	51.8594	9.00864	2.5252	up	1.0241e-09	2.1802e-08
c27402_g5	3317.23	1402.57	1.2419	up	1.031e-09	2.1931e-08
c27778_g2	1345.14	610.222	1.1403	up	1.0308e-09	2.1931e-08
c11562_g1	2309.36	1060.87	1.1222	up	1.0468e-09	2.2231e-08
c25241_g1	2315.07	548.785	2.0767	up	1.048e-09	2.2248e-08
c3605_g1	644.962	210.598	1.6147	up	1.0627e-09	2.2552e-08
c22856_g1	5765.28	1338.79	2.1065	up	1.0634e-09	2.2559e-08
c24700_g1	510.952	190.775	1.4213	up	1.0644e-09	2.257e-08
c4179_g1	3096.32	1066.37	1.5378	up	1.0746e-09	2.2778e-08
c9654_g1	81.5186	0.322716	7.9807	up	1.1061e-09	2.3435e-08
c50340_g1	426.923	177.595	1.2654	up	1.1065e-09	2.3436e-08
c24256_g1	925.98	411.62	1.1697	up	1.1636e-09	2.4577e-08
c22985_g1	1159.98	521.556	1.1532	up	1.1744e-09	2.4786e-08
c43911_g1	2872	1331.77	1.1087	up	1.1766e-09	2.4823e-08
c26171_g1	3292.8	807.154	2.0284	up	1.1778e-09	2.4838e-08
c49502_g1	848.572	264.261	1.6831	up	1.1825e-09	2.4918e-08
c34775_g1	111.815	6.89073	4.0203	up	1.184e-09	2.4926e-08
c25692_g1	1386.15	631.465	1.1343	up	1.2339e-09	2.594e-08
c33617_g1	510.799	190.421	1.4236	up	1.2353e-09	2.5958e-08
c45513_g1	80.9144	0.322716	7.97	up	1.2377e-09	2.5999e-08
c23081_g1	571.487	245.62	1.2183	up	1.2475e-09	2.6185e-08
c49339_g1	4003.84	1459.35	1.4561	up	1.259e-09	2.6407e-08
c49867_g1	804.325	20.6979	5.2802	up	1.3084e-09	2.7423e-08
c22823_g1	443.816	48.1927	3.2031	up	1.3128e-09	2.749e-08
c13537_g1	681.624	188.469	1.8546	up	1.3135e-09	2.7494e-08
c26808_g1	1095.87	495.046	1.1464	up	1.316e-09	2.7538e-08
c24655_g1	273.743	106.89	1.3567	up	1.3307e-09	2.7833e-08
c35583_g1	84.2919	1.88402	5.4835	up	1.34e-09	2.7995e-08
c4091_g1	2460.1	724.566	1.7635	up	1.3591e-09	2.8383e-08
c15737_g3	131.273	9.21747	3.8321	up	1.3645e-09	2.8485e-08
c27884_g1	29477.9	7635.91	1.9488	up	1.3913e-09	2.9023e-08
c23247_g1	66.1659	6.8437	3.2732	up	1.3925e-09	2.9036e-08
c26874_g3	1966.48	733.385	1.423	up	1.4095e-09	2.9368e-08
c36432_g1	22.2721	0.619292	5.1685	up	1.4137e-09	2.9437e-08
c38060_g1	18.1008	0	Inf	up	1.4139e-09	2.9437e-08
c10992_g1	4013.35	668.783	2.5852	up	1.4298e-09	2.9757e-08
c6692_g1	510.302	114.639	2.1543	up	1.4373e-09	2.99e-08
c26308_g2	297.536	11.7364	4.664	up	1.4418e-09	2.9982e-08
c29693_g1	177.629	27.0215	2.7167	up	1.4469e-09	3.0077e-08
c41876_g1	21.3443	0	Inf	up	1.4539e-09	3.0212e-08
c27624_g3	1078.7	484.012	1.1562	up	1.4578e-09	3.0281e-08
c25633_g1	801.97	296.474	1.4356	up	1.4671e-09	3.0463e-08
c25145_g2	7093.73	3335.71	1.0886	up	1.4749e-09	3.06e-08
c23178_g1	408.082	79.2862	2.3637	up	1.4908e-09	3.0918e-08
c24174_g2	5673.56	2210.15	1.3601	up	1.494e-09	3.0973e-08
c4021_g1	484.694	65.5615	2.8862	up	1.5007e-09	3.11e-08
c16551_g1	1152.14	419.408	1.4579	up	1.5015e-09	3.1104e-08
c51566_g1	514.476	67.2371	2.9358	up	1.5105e-09	3.1278e-08
c38826_g1	211.255	57.2587	1.8834	up	1.5163e-09	3.1387e-08
c21240_g1	2835.29	926.147	1.6142	up	1.5259e-09	3.1574e-08
c23892_g1	1636.04	524.309	1.6417	up	1.5311e-09	3.1658e-08
c37353_g1	82.8657	21.7236	1.9315	up	1.5444e-09	3.192e-08
c17389_g1	880.27	392.114	1.1667	up	1.5663e-09	3.2317e-08
c54673_g1	1690.81	574.208	1.5581	up	1.5663e-09	3.2317e-08
c25292_g4	360.443	147.203	1.292	up	1.5706e-09	3.2386e-08
c39511_g1	290.631	89.5888	1.6978	up	1.5906e-09	3.2786e-08
c16921_g2	89.625	24.4464	1.8743	up	1.5918e-09	3.2798e-08
[truncated: 10,059 more rows]
