# Supplementary material for: Normal and Abortive Buds Transcriptomic Profiling of Broccoli ogu Cytoplasmic Male Sterile Line and Its Maintainer
Source: Int J Mol Sci. 2018 Aug 24;19(9):2501. doi: 10.3390/ijms19092501 (PMC6165216; doi:10.3390/ijms19092501)
Supplement: Supplementary file 1 [file ijms-19-02501-s001.zip › ijms-329487-supplementary/Supplementary Materials/Supplementary Material 3 Table S3.xlsx]

## Sheet: Sheet1
Table S3 Unigenes expression fold change of CMS_ABvsML_AB
gene_id	CMS_AB_readcount	ML_AB_readcount	log2FoldChange	up/down	pval	padj
c18181_g1	252.742	7.69574	5.0375	up	7.2023e-44	3.9408e-39
c21667_g1	216.518	15.735	3.7824	up	7.9664e-30	1.4529e-25
c4182_g1	83.8776	1.59572	5.716	up	7.4359e-24	1.0171e-19
c17086_g2	218.093	27.3426	2.9957	up	1.9631e-23	1.7901e-19
c33629_g1	44.7849	0	Inf	up	1.3489e-17	6.7095e-14
c649_g1	80.8851	6.00154	3.7525	up	1.0339e-16	4.714e-13
c24866_g1	5738.21	1708.04	1.7483	up	3.8593e-14	1.3198e-10
c29823_g1	64.1536	0	Inf	up	2.2284e-13	6.7738e-10
c13556_g1	191.045	1.70013	6.8121	up	6.4689e-13	1.8629e-09
c23357_g1	176.867	40.5529	2.1248	up	3.2497e-12	8.0822e-09
c25510_g3	209.063	27.5277	2.925	up	8.3092e-12	1.9012e-08
c38606_g1	2731.48	960.61	1.5077	up	8.6352e-12	1.9012e-08
c9673_g1	580.072	98.7612	2.5542	up	8.9657e-12	1.9012e-08
c57511_g1	74.6422	10.1789	2.8744	up	1.2156e-11	2.3754e-08
c24837_g1	44.5666	3.84591	3.5346	up	2.2024e-10	3.0126e-07
c23742_g1	399.705	133.451	1.5826	up	2.8749e-10	3.6582e-07
c26240_g1	778.579	281.774	1.4663	up	5.2801e-10	6.0187e-07
c43909_g1	6306.09	2599.14	1.2787	up	8.9267e-10	9.217e-07
c27977_g1	649.852	248.327	1.3879	up	1.0978e-09	1.0726e-06
c6134_g1	23.7389	0.341252	6.1203	up	3.5574e-09	3.0413e-06
c22066_g2	34.7339	2.30034	3.9164	up	3.8852e-09	3.2704e-06
c9858_g1	221.872	72.7165	1.6094	up	4.5536e-09	3.5593e-06
c11691_g1	224.981	75.6347	1.5727	up	1.8863e-08	1.1467e-05
c14539_g1	363.241	136.382	1.4133	up	4.9763e-08	2.5354e-05
c27448_g2	1710.21	763.959	1.1626	up	5.8145e-08	2.7907e-05
c49924_g1	112.883	24.5787	2.1993	up	6.3564e-08	3.0243e-05
c20453_g1	16.7667	0	Inf	up	1.4737e-07	5.8429e-05
c52372_g1	116.804	21.6583	2.4311	up	1.9306e-07	7.0671e-05
c20661_g1	425.655	142.24	1.5814	up	2.2475e-07	8.0373e-05
c9035_g2	511.726	140.428	1.8655	up	2.7313e-07	9.399e-05
c3066_g1	243.214	36.4255	2.7392	up	2.9785e-07	0.00010088
c562_g1	292.523	120.783	1.2761	up	3.1813e-07	0.00010423
c55261_g1	560.768	248.144	1.1762	up	3.3066e-07	0.00010769
c24457_g2	386.152	162.163	1.2517	up	3.8576e-07	0.000122
c8233_g1	203.663	20.1025	3.3407	up	3.8135e-07	0.000122
c27465_g3	595.469	236.135	1.3344	up	4.6673e-07	0.00014187
c24345_g1	513.23	233.791	1.1344	up	9.3768e-07	0.00024905
c39993_g1	84.6106	24.6712	1.778	up	1.0166e-06	0.00026872
c26644_g1	271.678	113.384	1.2607	up	1.2108e-06	0.00030112
c17052_g2	91.4909	28.5872	1.6783	up	1.2683e-06	0.0003098
c30979_g1	106.13	10.0143	3.4057	up	1.2676e-06	0.0003098
c35960_g1	14.2435	0	Inf	up	1.4582e-06	0.0003484
c24243_g3	126.687	45.6368	1.473	up	1.6646e-06	0.00038922
c11565_g1	31.1825	4.00046	2.9625	up	1.846e-06	0.00041566
c7473_g2	32.7237	4.67684	2.8067	up	2.5286e-06	0.00052208
c1417_g1	145.214	57.3572	1.3401	up	2.6359e-06	0.00054015
c9035_g1	35.3313	6.31476	2.4841	up	2.9598e-06	0.00059539
c20440_g1	1115.6	466.741	1.2571	up	5.3412e-06	0.00097891
c23382_g2	2563.42	962.903	1.4126	up	5.6954e-06	0.0010217
c55854_g1	63.2632	5.16057	3.6158	up	5.8715e-06	0.0010464
c27426_g4	157.909	63.6041	1.3119	up	5.9652e-06	0.0010563
c40125_g1	153.943	62.7185	1.2954	up	6.3811e-06	0.0011136
c9501_g1	33.5775	5.92538	2.5025	up	6.5696e-06	0.0011339
c34518_g1	309.644	85.5412	1.8559	up	7.5474e-06	0.0012739
c25051_g2	41.4893	8.90208	2.2205	up	7.6333e-06	0.0012772
c8624_g1	26.6884	3.08725	3.1118	up	7.7666e-06	0.0012916
c19361_g1	543.964	270.395	1.0084	up	8.4119e-06	0.001378
c49205_g1	2695	1352.03	0.99516	up	8.6298e-06	0.0013956
c9910_g1	286.592	37.9212	2.9179	up	9.5696e-06	0.0015003
c23379_g1	92.6029	32.7424	1.4999	up	9.6012e-06	0.0015009
c22363_g2	218.825	98.7783	1.1475	up	1.1994e-05	0.001793
c25141_g1	45.6362	12.2662	1.8955	up	1.3413e-05	0.0019772
c13996_g1	84.0512	27.9652	1.5876	up	1.357e-05	0.0019853
c14006_g1	506.665	221.266	1.1952	up	1.3959e-05	0.0020205
c24737_g2	213.387	97.9643	1.1231	up	1.5942e-05	0.002248
c21479_g2	14.0704	0.401442	5.1313	up	1.8805e-05	0.0025918
c19670_g1	127.376	51.143	1.3165	up	1.8958e-05	0.0026021
c19989_g2	137.125	56.5652	1.2775	up	1.9739e-05	0.0026733
c19812_g1	301.351	135.68	1.1512	up	2.135e-05	0.0028353
c28841_g1	13.474	0.401442	5.0688	up	2.1811e-05	0.0028756
c5931_g2	74.5044	12.8647	2.5339	up	2.2613e-05	0.00296
c26161_g1	5693.16	2768.75	1.04	up	2.2793e-05	0.0029764
c20833_g1	377.355	121.369	1.6365	up	2.358e-05	0.0030645
c13241_g1	106.892	41.8535	1.3527	up	2.3803e-05	0.0030862
c25709_g2	325.322	157.134	1.0499	up	2.4312e-05	0.00313
c18585_g2	143	45.5464	1.6506	up	2.5582e-05	0.0032477
c34010_g1	192.944	88.9316	1.1174	up	2.8787e-05	0.0035716
c55025_g1	183.629	22.2564	3.0445	up	3.1619e-05	0.003879
c20705_g1	39.4341	9.73321	2.0185	up	3.6787e-05	0.0043473
c21234_g1	296.847	147.389	1.0101	up	4.0525e-05	0.0046878
c11193_g2	15.6544	1.20433	3.7003	up	4.3976e-05	0.0049611
c25434_g2	450.794	203.095	1.1503	up	4.6462e-05	0.0051776
c24364_g1	115.23	47.5956	1.2756	up	4.8993e-05	0.0053828
c27404_g1	19241.8	10726.5	0.84306	up	4.8897e-05	0.0053828
c11317_g1	78.7446	28.4088	1.4708	up	5.1548e-05	0.0055961
c52977_g1	18.9919	2.0856	3.1869	up	5.4983e-05	0.005853
c20864_g2	24.8073	4.65271	2.4146	up	5.5794e-05	0.005906
c25673_g3	918.641	499.761	0.87826	up	6.3133e-05	0.0064931
c28693_g1	241.546	114.948	1.0713	up	6.5091e-05	0.0066434
c20549_g1	54.7072	7.57145	2.8531	up	6.9771e-05	0.0069957
c79_g1	12.062	0.319145	5.2401	up	7.0561e-05	0.0070068
c17871_g1	44.0132	12.6979	1.7934	up	7.4648e-05	0.0073196
c29457_g1	16.9393	1.06184	3.9957	up	7.4571e-05	0.0073196
c21490_g1	246.187	120.088	1.0357	up	7.4985e-05	0.0073396
c21802_g2	65.9993	24.1451	1.4507	up	7.8613e-05	0.0076372
c20811_g1	742.8	405.891	0.87188	up	8.4263e-05	0.0080885
c51273_g1	328.676	123.011	1.4179	up	9.3902e-05	0.0088128
c50518_g1	48.2055	7.55325	2.674	up	9.6298e-05	0.0089914
c22937_g1	223.831	109.494	1.0316	up	9.7815e-05	0.009102
c27095_g1	1338.68	756.809	0.82281	up	0.0001079	0.0098394
c26979_g1	430.769	232.506	0.88965	up	0.00010831	0.0098438
c9513_g2	24.5111	4.45003	2.4615	up	0.00010952	0.0099375
c45276_g1	15.0586	0	Inf	up	0.0001189	0.010578
c18637_g1	674.57	370.746	0.86354	up	0.00012765	0.011193
c22673_g1	260.322	132.355	0.97589	up	0.00013385	0.011643
c5915_g1	1275.08	711.928	0.84079	up	0.0001342	0.011655
c18439_g1	11.4638	0.319145	5.1667	up	0.00014087	0.012081
c24243_g1	227.366	96.1976	1.2409	up	0.000143	0.012206
c57011_g1	123.534	23.2681	2.4085	up	0.00014994	0.012722
c8745_g1	87.9447	33.828	1.3784	up	0.00016011	0.013334
c13818_g1	999.776	553.861	0.85208	up	0.00016066	0.013339
c26314_g1	316.253	167.012	0.92112	up	0.00016368	0.013512
c29256_g1	9.15228	0	Inf	up	0.00016428	0.013512
c22115_g1	77.2058	31.7426	1.2823	up	0.00017819	0.014402
c9513_g1	20.1901	3.328	2.6009	up	0.00019759	0.015714
c56244_g1	398.194	214.329	0.89364	up	0.00020031	0.015861
c27929_g1	1975.51	858.302	1.2027	up	0.00020155	0.015922
c28395_g1	18.0074	2.44282	2.882	up	0.00020871	0.01629
c49455_g1	134.776	48.4187	1.4769	up	0.0002189	0.016846
c20741_g1	1318.63	766.989	0.78176	up	0.00022588	0.017261
c8842_g1	234.159	67.219	1.8005	up	0.00022675	0.017304
c27653_g3	150.735	71.4183	1.0776	up	0.00023125	0.017525
c11939_g1	128.289	13.6454	3.2329	up	0.00023745	0.017855
c2569_g1	554.12	305.652	0.85831	up	0.00023848	0.017879
c6841_g1	19.844	1.74434	3.5079	up	0.00023854	0.017879
c27966_g1	656.626	313.635	1.066	up	0.00024026	0.017958
c14177_g1	37.1662	10.3435	1.8453	up	0.00026737	0.019534
c20878_g1	289.367	20.9457	3.7882	up	0.00026999	0.01966
c12622_g1	343.12	186.1	0.88263	up	0.00027457	0.019872
c27377_g2	27.9737	6.36712	2.1354	up	0.00027911	0.02012
c19071_g1	20.5317	3.60293	2.5106	up	0.00028829	0.020565
c34382_g1	424.103	234.721	0.85347	up	0.00030234	0.021263
c19658_g1	13.1315	1.12203	3.5489	up	0.00031004	0.021665
c29496_g1	10.437	0.401442	4.7004	up	0.00031945	0.022161
c8743_g1	46.9171	11.9552	1.9725	up	0.00032545	0.022483
c29469_g1	48.1623	16.9231	1.5089	up	0.00033418	0.023028
c39023_g1	2078.35	816.662	1.3476	up	0.00035196	0.024102
c14512_g2	268.615	83.2469	1.6901	up	0.00035317	0.024155
c18483_g1	979.341	566.586	0.78952	up	0.00035665	0.024362
c14512_g1	201.045	50.1028	2.0046	up	0.00035943	0.024491
c23400_g1	1255.88	744.324	0.75469	up	0.00036644	0.024845
c12371_g1	56.8022	21.9035	1.3748	up	0.0003723	0.02518
c29364_g1	8.38355	0	Inf	up	0.00037424	0.02528
c25941_g4	189.827	98.1514	0.95161	up	0.00039218	0.026252
c54907_g1	8077.87	4804.28	0.74965	up	0.0004054	0.026952
c33698_g1	502.35	284.239	0.82159	up	0.00040893	0.027121
c23580_g1	99.3612	44.8162	1.1487	up	0.00042639	0.028007
c25141_g2	46.2354	12.216	1.9202	up	0.00042917	0.028122
c16121_g1	634.199	231.485	1.454	up	0.00043918	0.028539
c23743_g1	79.6422	34.9584	1.1879	up	0.00043909	0.028539
c23101_g1	585.672	343.684	0.76901	up	0.00044318	0.028765
c17412_g1	44.4437	14.9441	1.5724	up	0.00045449	0.029221
c23593_g1	445.424	254.79	0.80587	up	0.00048032	0.030698
c22601_g2	448.615	251.628	0.83419	up	0.00048635	0.031015
c8509_g1	94.6968	44.2943	1.0962	up	0.00049726	0.03161
c6428_g1	2728.96	1518.55	0.84566	up	0.00049894	0.031646
c18089_g2	66.8425	2.48704	4.7483	up	0.00050091	0.031686
c18104_g1	71.5577	10.3633	2.7876	up	0.00051154	0.032097
c23131_g1	556.462	321.064	0.79342	up	0.00051784	0.032418
c6926_g1	56.4628	22.8686	1.3039	up	0.00058678	0.035872
c54637_g1	67.7979	26.3271	1.3647	up	0.00060124	0.036431
c23055_g1	486.073	286.187	0.76421	up	0.00060414	0.036566
c26602_g6	150.347	77.3877	0.95812	up	0.00061422	0.037012
c27728_g4	128.06	62.8291	1.0273	up	0.00061603	0.03708
c1669_g1	452.142	261.173	0.79177	up	0.00063501	0.037931
c25300_g2	71.8169	29.8559	1.2663	up	0.00065243	0.03876
c18585_g1	69.4672	29.2758	1.2466	up	0.00067448	0.039811
c49307_g1	605.071	350.751	0.78666	up	0.00067427	0.039811
c3161_g1	58.1295	10.6906	2.4429	up	0.00067612	0.039864
c6082_g2	60.6554	19.9303	1.6057	up	0.0007117	0.041514
c40944_g1	73.1379	32.7563	1.1588	up	0.00072362	0.041897
c25438_g2	948.533	570.583	0.73326	up	0.00073014	0.042069
c9317_g2	221.118	97.4962	1.1814	up	0.00072951	0.042069
c22051_g1	3282.78	1571.88	1.0624	up	0.00075076	0.043014
c19299_g1	2752.12	1675.9	0.71561	up	0.0007778	0.044147
c51691_g1	114.766	8.01097	3.8406	up	0.00079391	0.044968
c16243_g1	642.036	338.276	0.92445	up	0.00080578	0.045452
c28138_g1	876.117	531.495	0.72107	up	0.00082008	0.046116
c39113_g1	7.69972	0	Inf	up	0.0008278	0.046454
c11116_g1	44.7394	16.3632	1.4511	up	0.0008415	0.047029
c22146_g1	247.018	18.5972	3.7315	up	0.00085076	0.047355
c19361_g2	865.025	523.857	0.72357	up	0.00091072	0.049622
c17196_g2	10.0927	201.215	-4.3173	down	6.5032e-33	1.7791e-28
c21267_g1	7.61409	119.729	-3.975	down	1.4929e-23	1.6337e-19
c25152_g1	9.06774	128.067	-3.82	down	4.7963e-23	3.749e-19
c52293_g1	21.1307	185.879	-3.1369	down	2.148e-22	1.4691e-18
c26022_g1	21.945	189.382	-3.1093	down	2.7017e-21	1.6425e-17
c16649_g1	0	51.5705	#NAME?	down	6.5238e-21	3.5695e-17
c45368_g1	0	45.2556	#NAME?	down	6.3109e-16	2.6562e-12
c49739_g1	0	38.521	#NAME?	down	7.4725e-16	2.9204e-12
c33488_g1	479.427	1644.92	-1.7786	down	1.6347e-15	5.9628e-12
c25374_g1	3.42191	97.0518	-4.8259	down	1.0343e-13	3.329e-10
c16969_g1	2.82335	46.9637	-4.0561	down	1.2684e-12	3.4701e-09
c6714_g1	2.73684	46.6767	-4.0921	down	1.8939e-12	4.9346e-09
c56841_g1	21.7273	183.432	-3.0777	down	9.0341e-12	1.9012e-08
c16957_g1	0	38.4733	#NAME?	down	1.1633e-11	2.3575e-08
c28844_g1	0	74.1014	#NAME?	down	1.4959e-11	2.8223e-08
c15206_g1	12.3207	274.303	-4.4766	down	1.6654e-11	3.0374e-08
c27483_g1	161.966	1184.11	-2.87	down	2.3903e-11	4.2189e-08
c33749_g1	0	37.7884	#NAME?	down	2.6299e-11	4.4968e-08
c25524_g1	84.2262	276.849	-1.7168	down	2.7917e-11	4.6288e-08
c15317_g1	0.641595	3231.97	-12.298	down	3.2196e-11	5.1812e-08
c26525_g1	0.94102	431.792	-8.8419	down	3.3793e-11	5.2828e-08
c26289_g2	1.49669	1277.17	-9.737	down	3.9501e-11	6.0036e-08
c44089_g1	0.29928	126.899	-8.728	down	4.2847e-11	6.3362e-08
c25427_g1	6.54549	978.827	-7.2244	down	5.3931e-11	7.7654e-08
c35127_g1	0.29928	31.9131	-6.7365	down	1.8135e-10	2.5443e-07
c24845_g1	0.598851	41.508	-6.115	down	2.2992e-10	3.0683e-07
c16957_g2	0	99.6918	#NAME?	down	2.6365e-10	3.4347e-07
c27605_g4	5.77341	2473.34	-8.7428	down	3.0033e-10	3.7346e-07
c17010_g1	0.299426	871.583	-11.507	down	3.2767e-10	3.8975e-07
c20185_g1	2.22436	2140.56	-9.9104	down	3.2146e-10	3.8975e-07
c21279_g3	0	24.1574	#NAME?	down	5.021e-10	5.8452e-07
c27204_g1	13.1728	9508.28	-9.4955	down	5.9164e-10	6.6065e-07
c39633_g1	0.299426	1090.86	-11.831	down	6.9039e-10	7.555e-07
c49438_g1	1.79582	2057.47	-10.162	down	7.1939e-10	7.7179e-07
c24635_g1	1.19741	1555.06	-10.343	down	8.9281e-10	9.217e-07
c14285_g1	0	32.5958	#NAME?	down	9.3502e-10	9.474e-07
c55044_g1	3.67816	85.2895	-4.5353	down	9.6834e-10	9.6332e-07
c55000_g1	0.598705	533.396	-9.7991	down	1.2073e-09	1.1589e-06
c23819_g1	45.1122	224.366	-2.3143	down	1.4469e-09	1.365e-06
c14797_g1	0	190.357	#NAME?	down	1.5294e-09	1.4183e-06
c23413_g3	4.27701	1848.12	-8.7552	down	2.0141e-09	1.8367e-06
c3396_g1	0.29928	324.591	-10.083	down	2.0737e-09	1.86e-06
c27310_g1	0.94102	1056.97	-10.133	down	2.2651e-09	1.999e-06
c20397_g2	0	405.694	#NAME?	down	2.4505e-09	2.1282e-06
c20397_g1	2.7367	4836.64	-10.787	down	3.9534e-09	3.2775e-06
c40854_g1	0	96.7311	#NAME?	down	4.1117e-09	3.3577e-06
c17264_g1	3.46451	86.5104	-4.6422	down	4.2248e-09	3.3891e-06
c18463_g2	5.51855	44.2681	-3.0039	down	4.2739e-09	3.3891e-06
c3540_g1	0.598559	402.961	-9.3949	down	4.6216e-09	3.5616e-06
c21036_g1	371.233	984.201	-1.4066	down	6.1436e-09	4.6047e-06
c21927_g1	1.02694	32.0618	-4.9644	down	6.065e-09	4.6047e-06
c24207_g3	0.29928	1021.51	-11.737	down	6.8088e-09	5.0344e-06
c22783_g1	0.29928	103.317	-8.4314	down	7.9849e-09	5.8253e-06
c4967_g2	0.984056	189.215	-7.5871	down	8.1121e-09	5.8402e-06
c27153_g2	8.04138	2698.11	-8.3903	down	8.4978e-09	6.0384e-06
c13554_g3	0	165.32	#NAME?	down	1.0193e-08	7.0113e-06
c18594_g3	0	378.949	#NAME?	down	1.0024e-08	7.0113e-06
c23065_g1	0	18.8763	#NAME?	down	1.0277e-08	7.0113e-06
c29094_g1	0.342315	511.808	-10.546	down	1.038e-08	7.0113e-06
c13554_g1	0.598851	151.587	-7.9837	down	1.0631e-08	7.0933e-06
c18534_g2	0	47.8928	#NAME?	down	1.0779e-08	7.1055e-06
c34473_g1	0.29928	918.554	-11.584	down	1.2894e-08	8.3985e-06
c33212_g1	0.598705	1606.36	-11.39	down	1.3635e-08	8.7772e-06
c44950_g1	0	129.082	#NAME?	down	1.4037e-08	8.9309e-06
c25931_g1	0	106.858	#NAME?	down	1.517e-08	9.54e-06
c27204_g2	0.984056	115.279	-6.8722	down	1.5343e-08	9.54e-06
c25510_g2	0.342315	20.5565	-5.9081	down	1.6485e-08	1.0134e-05
c56028_g1	0	73.5874	#NAME?	down	2.0865e-08	1.2546e-05
c18362_g2	0.598705	712.536	-10.217	down	2.2925e-08	1.3634e-05
c27681_g2	95.3438	263.368	-1.4659	down	2.5541e-08	1.5027e-05
c21927_g2	0.299426	20.3997	-6.0902	down	2.6301e-08	1.5309e-05
c27610_g1	2.99324	4808.28	-10.65	down	3.0099e-08	1.7335e-05
c18594_g2	0	303.079	#NAME?	down	3.0651e-08	1.7469e-05
c55490_g1	0.342315	1440.39	-12.039	down	3.2478e-08	1.832e-05
c11734_g1	0	178.554	#NAME?	down	3.4476e-08	1.9156e-05
c22971_g1	0	63.967	#NAME?	down	3.4661e-08	1.9156e-05
c18614_g2	22.4157	85.9393	-1.9388	down	3.592e-08	1.9653e-05
c49447_g1	0.342315	1165.85	-11.734	down	3.7902e-08	2.0332e-05
c5582_g2	0.641741	175.025	-8.0914	down	3.7736e-08	2.0332e-05
c27126_g1	0.897839	784.754	-9.7716	down	4.034e-08	2.1429e-05
c54755_g1	3.03627	2629.53	-9.7583	down	4.1223e-08	2.1687e-05
c44522_g1	6.92822	8669.81	-10.289	down	4.4705e-08	2.3295e-05
c19476_g1	0.299426	379.675	-10.308	down	4.642e-08	2.3961e-05
c4967_g1	0.598559	179.323	-8.2269	down	5.0045e-08	2.5354e-05
c22279_g1	1.53958	2364.21	-10.585	down	5.2916e-08	2.6562e-05
c50142_g1	0.940874	219.495	-7.866	down	5.3588e-08	2.6655e-05
c11648_g1	0.598559	732.432	-10.257	down	5.4868e-08	2.7046e-05
c55119_g1	1.79568	1662.25	-9.8544	down	5.5451e-08	2.7089e-05
c25389_g1	0.342315	74.7377	-7.7704	down	5.7224e-08	2.7708e-05
c21379_g1	0.598559	1739.24	-11.505	down	6.6459e-08	3.1348e-05
c11815_g2	22.667	12178.6	-9.0695	down	7.0766e-08	3.3094e-05
c9558_g1	0	40.4879	#NAME?	down	7.3264e-08	3.3972e-05
c4012_g1	0	16.8349	#NAME?	down	7.4058e-08	3.4051e-05
c17867_g1	1.58247	2722.13	-10.748	down	7.8421e-08	3.5757e-05
c17408_g1	0.598851	41.2589	-6.1064	down	7.9375e-08	3.5893e-05
c4284_g1	2.52378	212.222	-6.3938	down	8.2793e-08	3.7131e-05
c47426_g1	10.7807	136.904	-3.6666	down	9.1548e-08	4.0724e-05
c25432_g5	71.6452	201.926	-1.4949	down	1.0154e-07	4.4806e-05
c19627_g1	4.49022	1805.89	-8.6517	down	1.0248e-07	4.4856e-05
c34320_g1	0	386.397	#NAME?	down	1.0598e-07	4.6021e-05
c27090_g2	0.29928	726.177	-11.245	down	1.074e-07	4.6271e-05
c25321_g2	17.7085	107.463	-2.6013	down	1.0858e-07	4.6414e-05
c26614_g1	2.39424	3970.87	-10.696	down	1.0995e-07	4.6482e-05
c49342_g1	0.68463	643.195	-9.8757	down	1.1044e-07	4.6482e-05
c24674_g1	1.92478	3126.92	-10.666	down	1.1801e-07	4.9289e-05
c17937_g1	0	391.742	#NAME?	down	1.338e-07	5.546e-05
c18377_g2	0	163.988	#NAME?	down	1.3639e-07	5.5518e-05
c39920_g1	1.79612	133.663	-6.2176	down	1.3698e-07	5.5518e-05
c5966_g1	0.342315	392.758	-10.164	down	1.3622e-07	5.5518e-05
c45505_g1	0.641595	111.025	-7.435	down	1.3959e-07	5.5751e-05
c49552_g1	1.49654	993.297	-9.3744	down	1.3913e-07	5.5751e-05
c50562_g1	0.598559	2138.5	-11.803	down	1.4934e-07	5.8786e-05
c29120_g1	258.202	666.269	-1.3676	down	1.5306e-07	5.9818e-05
c27023_g1	1.88189	427.224	-7.8267	down	1.6059e-07	6.2318e-05
c45369_g1	0.29928	259.039	-9.7575	down	1.6189e-07	6.2377e-05
c33638_g1	0.342315	728.249	-11.055	down	1.6905e-07	6.4683e-05
c8654_g1	0.598705	2234.2	-11.866	down	1.7453e-07	6.6316e-05
c3606_g1	4.06365	629.168	-7.2745	down	1.7772e-07	6.7061e-05
c172_g1	1.2403	359.93	-8.1809	down	1.7956e-07	6.7291e-05
c11180_g1	0.898131	1941.33	-11.078	down	1.8308e-07	6.8143e-05
c11404_g1	0.940874	324.684	-8.4308	down	1.9044e-07	7.0407e-05
c16900_g1	0.941166	753.024	-9.644	down	1.9374e-07	7.0671e-05
c39066_g1	13.1355	306.851	-4.546	down	1.956e-07	7.0878e-05
c16756_g1	0	51.6445	#NAME?	down	2.0473e-07	7.3695e-05
c9784_g1	1.2403	406.687	-8.3571	down	2.266e-07	8.0511e-05
c34252_g1	0	20.7289	#NAME?	down	2.2976e-07	8.1107e-05
c23317_g2	0.342315	100.404	-8.1963	down	2.4175e-07	8.479e-05
c18594_g5	0	184.847	#NAME?	down	2.5216e-07	8.7878e-05
c26655_g2	0	121.28	#NAME?	down	2.5728e-07	8.9095e-05
c39910_g1	0	245.325	#NAME?	down	2.8529e-07	9.7562e-05
c14431_g1	3.07945	1619.56	-9.0387	down	3.0421e-07	0.00010088
c21885_g2	0	17.4169	#NAME?	down	3.0152e-07	0.00010088
c26311_g1	0	75.2978	#NAME?	down	2.9876e-07	0.00010088
c38939_g1	0.342315	251.612	-9.5217	down	3.0256e-07	0.00010088
c33784_g1	0	187.325	#NAME?	down	3.1799e-07	0.00010423
c21521_g1	0.299426	52.2165	-7.4462	down	3.5019e-07	0.00011338
c10975_g1	0	41.2468	#NAME?	down	3.8443e-07	0.000122
c28407_g1	0.897985	1263.82	-10.459	down	3.7967e-07	0.000122
c25155_g2	0.898131	1558.78	-10.761	down	3.9293e-07	0.00012356
c25548_g1	0.897839	1033.16	-10.168	down	4.1277e-07	0.00012832
c25947_g1	2.39511	3617.11	-10.561	down	4.1129e-07	0.00012832
c23598_g1	0.98391	842.584	-9.7421	down	4.3818e-07	0.00013545
c23317_g1	0	173.451	#NAME?	down	4.533e-07	0.00013934
c33766_g1	0.29928	452.99	-10.564	down	4.6315e-07	0.00014157
c27874_g1	3.29251	5951.15	-10.82	down	4.7555e-07	0.00014376
c24661_g5	0	115.822	#NAME?	down	4.9539e-07	0.00014893
c23845_g2	28.317	96.0729	-1.7625	down	5.0482e-07	0.00015093
c24462_g1	11.4167	54.0455	-2.243	down	5.2127e-07	0.00015501
c12231_g2	0	710.986	#NAME?	down	5.4674e-07	0.00015995
c25620_g1	2.82306	3510.3	-10.28	down	5.4427e-07	0.00015995
c27551_g1	92.178	233.867	-1.3432	down	5.5387e-07	0.00015995
c35647_g1	0.299426	326.224	-10.089	down	5.5495e-07	0.00015995
c41519_g1	20.4895	75.4866	-1.8813	down	5.5545e-07	0.00015995
c55557_g1	0	1181.34	#NAME?	down	5.5414e-07	0.00015995
c14880_g2	404.838	880.659	-1.1212	down	5.7202e-07	0.00016386
c27280_g2	0.29928	172.059	-9.1672	down	6.192e-07	0.00017646
c9644_g1	0.98391	513.495	-9.0276	down	6.3992e-07	0.00018141
c686_g1	2.4806	219.866	-6.4698	down	6.5163e-07	0.00018378
c27265_g1	1.83901	2026.06	-10.106	down	6.6164e-07	0.00018565
c28695_g1	224.271	498.284	-1.1517	down	6.8407e-07	0.00019096
c33931_g1	1.83901	2392.06	-10.345	down	7.1928e-07	0.00019977
c13066_g2	0.299426	65.9521	-7.7831	down	7.4533e-07	0.00020596
c11274_g1	2.0954	2456.94	-10.195	down	7.6209e-07	0.00020954
c22004_g1	134.141	315.676	-1.2347	down	8.0214e-07	0.00021836
c26451_g1	0.641595	157.011	-7.935	down	8.0218e-07	0.00021836
c24661_g2	0	139.855	#NAME?	down	8.4717e-07	0.00022947
c26128_g1	20.8734	74.0861	-1.8275	down	8.6588e-07	0.00023338
c14116_g2	0	82.9937	#NAME?	down	9.2442e-07	0.00024794
c18594_g1	0.598559	187.792	-8.2934	down	9.3133e-07	0.00024857
c26301_g1	0.299426	250.779	-9.71	down	1.029e-06	0.00027069
c21697_g1	3.37815	3844.28	-10.152	down	1.0342e-06	0.00027075
c8087_g2	0.299426	143.827	-8.9079	down	1.0411e-06	0.00027124
c17589_g1	0	30.3496	#NAME?	down	1.124e-06	0.00028491
c22973_g1	1.79582	1206.7	-9.3922	down	1.1137e-06	0.00028491
c24154_g1	14.886	2548.79	-7.4197	down	1.1142e-06	0.00028491
c26214_g4	0	132.093	#NAME?	down	1.1028e-06	0.00028491
c2704_g1	0.342315	35.3777	-6.6914	down	1.1247e-06	0.00028491
c2704_g2	0.598851	66.2773	-6.7902	down	1.1214e-06	0.00028491
c25115_g1	19.7609	1751.6	-6.4699	down	1.1303e-06	0.00028499
c24589_g2	1.28319	139.537	-6.7648	down	1.1442e-06	0.00028588
c9138_g1	0.299426	375.767	-10.293	down	1.1401e-06	0.00028588
c4520_g1	0	191.255	#NAME?	down	1.2225e-06	0.00030266
c33051_g1	3.93367	1522.99	-8.5968	down	1.2421e-06	0.00030613
c22756_g1	3.33555	3951.51	-10.21	down	1.2754e-06	0.00031015
c21999_g1	0	44.0692	#NAME?	down	1.3131e-06	0.00031791
c23317_g3	0.598705	184.313	-8.2661	down	1.3733e-06	0.00033102
c17335_g1	2.77988	1207.08	-8.7623	down	1.4016e-06	0.00033636
c5497_g1	79.086	197.781	-1.3224	down	1.4888e-06	0.00035417
c21885_g1	3.97714	1354.67	-8.412	down	1.5611e-06	0.00036976
c21885_g3	0.641595	210.937	-8.3609	down	1.6189e-06	0.0003818
c25070_g2	2.52349	4228.03	-10.71	down	1.653e-06	0.00038817
c34720_g1	0.299426	629.542	-11.038	down	1.6721e-06	0.00038931
c27705_g1	119.767	365.455	-1.6095	down	1.7158e-06	0.0003978
c33526_g1	1.58247	712.714	-8.815	down	1.7326e-06	0.00039999
c10894_g1	106.766	251.208	-1.2344	down	1.7567e-06	0.00040264
c55482_g1	1.19741	730.624	-9.2531	down	1.7588e-06	0.00040264
c50207_g1	0.342315	443.134	-10.338	down	1.7747e-06	0.00040459
c19711_g1	0.342315	1061.85	-11.599	down	1.7833e-06	0.00040487
c17373_g1	0	125.272	#NAME?	down	1.8408e-06	0.00041566
c14431_g2	5.85919	2249.45	-8.5847	down	1.9094e-06	0.00042635
c20058_g1	0	71.1866	#NAME?	down	1.9169e-06	0.00042635
c24548_g1	13.5169	134.214	-3.3117	down	1.9089e-06	0.00042635
c14165_g2	102.489	241.95	-1.2392	down	1.9678e-06	0.00043415
c26713_g1	144.539	325.786	-1.1725	down	1.9675e-06	0.00043415
c5641_g1	0	23.3965	#NAME?	down	1.9899e-06	0.00043727
c40122_g1	0.342315	468.273	-10.418	down	2.0124e-06	0.00044043
c20016_g3	0	32.2646	#NAME?	down	2.0442e-06	0.00044561
c28560_g1	0	16.3993	#NAME?	down	2.0912e-06	0.00045405
c27681_g1	22.8425	76.2716	-1.7394	down	2.1146e-06	0.00045731
c18316_g3	1.83901	195.658	-6.7333	down	2.1441e-06	0.00046186
c24662_g1	8.12446	46.1407	-2.5057	down	2.2307e-06	0.00047681
c29347_g1	0	111.903	#NAME?	down	2.2309e-06	0.00047681
c26627_g1	35.4036	169.01	-2.2551	down	2.2429e-06	0.00047751
c40038_g1	0.29928	111.896	-8.5465	down	2.2576e-06	0.00047878
c44150_g1	1.92478	2584.88	-10.391	down	2.3684e-06	0.00050034
c14986_g1	0.29928	507.78	-10.728	down	2.4052e-06	0.00050565
c26533_g2	121.326	372.216	-1.6173	down	2.4121e-06	0.00050565
c21880_g1	1.79597	316.434	-7.461	down	2.4417e-06	0.00050797
c30304_g1	1.83886	697.579	-8.5674	down	2.4341e-06	0.00050797
c1189_g2	0.897985	292.33	-8.3467	down	2.4894e-06	0.00051593
c19057_g1	0.29928	201.121	-9.3924	down	2.552e-06	0.00052494
c8654_g2	4.02033	5084.46	-10.305	down	2.6495e-06	0.00054092
c29938_g1	0.299426	26.1081	-6.4462	down	2.7285e-06	0.00055498
c18946_g1	1.79582	493.555	-8.1024	down	2.8386e-06	0.00057524
c14135_g1	176.537	530.619	-1.5877	down	2.9016e-06	0.00058584
c14071_g1	0	342.485	#NAME?	down	2.9999e-06	0.00060125
c26884_g4	1080.87	2193.17	-1.0208	down	3.0258e-06	0.00060423
c18979_g1	3.29266	3105.12	-9.8812	down	3.1548e-06	0.00062768
c56340_g1	0	119.097	#NAME?	down	3.1855e-06	0.00063149
c33964_g1	1.2403	193.993	-7.2892	down	3.375e-06	0.00066665
c54930_g1	1242.04	2441.87	-0.97527	down	3.44e-06	0.00067706
c4912_g1	0	27.8687	#NAME?	down	3.7604e-06	0.00073746
c27951_g1	1.92522	532.294	-8.1111	down	3.8306e-06	0.00074854
c25268_g1	0.299426	140.926	-8.8785	down	3.9273e-06	0.0007647
c25919_g3	1.24015	841.754	-9.4067	down	4.046e-06	0.00078502
c1260_g1	0	14.5505	#NAME?	down	4.0828e-06	0.00078936
c27466_g4	6.07407	4435.97	-9.5124	down	4.1369e-06	0.00079143
c3381_g2	0	273.8	#NAME?	down	4.1365e-06	0.00079143
c51701_g1	0	51.9676	#NAME?	down	4.1293e-06	0.00079143
c19340_g1	0	52.7545	#NAME?	down	4.5182e-06	0.00086138
c21931_g1	0.342315	625.265	-10.835	down	4.6328e-06	0.00087752
c2805_g1	0	29.7334	#NAME?	down	4.6352e-06	0.00087752
c55671_g1	0.940874	462.375	-8.9408	down	4.651e-06	0.00087752
c54929_g1	3.63454	9191.57	-11.304	down	4.8182e-06	0.00090349
c58454_g1	0	45.2895	#NAME?	down	4.8217e-06	0.00090349
c44887_g1	0.299426	92.8484	-8.2765	down	4.9527e-06	0.00092487
c14922_g1	5844.16	12868.7	-1.1388	down	4.9878e-06	0.00092825
c13376_g2	0	209.063	#NAME?	down	5.0499e-06	0.00093662
c29242_g1	230.483	476.083	-1.0466	down	5.2192e-06	0.00096475
c35651_g1	113.4	251.294	-1.148	down	5.2747e-06	0.00097174
c26005_g2	0	188.472	#NAME?	down	5.3494e-06	0.00097891
c27137_g4	0	23.4346	#NAME?	down	5.397e-06	0.00098432
c23378_g1	0	146.613	#NAME?	down	5.5319e-06	0.0010056
c20115_g1	1.53958	381.897	-7.9545	down	5.6459e-06	0.0010207
c8971_g1	0.29928	96.4517	-8.3322	down	5.6524e-06	0.0010207
c25649_g1	0.299426	500.044	-10.706	down	5.6826e-06	0.0010217
c54819_g1	1.96782	61.6345	-4.9691	down	5.7812e-06	0.0010337
c18316_g2	0.29928	53.1115	-7.4714	down	5.9454e-06	0.0010562
c21940_g2	24.5109	135.954	-2.4716	down	6.1832e-06	0.0010878
c39564_g1	0	298.745	#NAME?	down	6.1642e-06	0.0010878
c722_g1	0	82.9473	#NAME?	down	6.3717e-06	0.0011136
c8252_g1	0	98.965	#NAME?	down	6.3906e-06	0.0011136
c11089_g1	0.29928	29.2935	-6.6129	down	6.4728e-06	0.0011208
c24824_g1	159.115	348.733	-1.1321	down	6.468e-06	0.0011208
c26817_g1	4.74828	1709.85	-8.4922	down	6.704e-06	0.0011535
c23276_g1	1.24015	446.616	-8.4924	down	6.9966e-06	0.0012001
c14902_g2	0	88.8103	#NAME?	down	7.0733e-06	0.0012094
c17398_g3	0.598559	120.108	-7.6486	down	7.3992e-06	0.0012612
c130_g1	31.4405	89.9593	-1.5166	down	7.5823e-06	0.0012739
c23704_g1	0	128.339	#NAME?	down	7.5724e-06	0.0012739
c25659_g1	174.518	369.504	-1.0822	down	7.5103e-06	0.0012739
c55090_g1	2.13829	1288.53	-9.2351	down	7.5901e-06	0.0012739
c24843_g1	77.6843	353.321	-2.1853	down	7.6807e-06	0.0012812
c14823_g1	0.940874	720.766	-9.5813	down	7.8296e-06	0.0012982
c28486_g1	2.82321	3195.57	-10.145	down	8.087e-06	0.0013368
c6810_g1	0	41.3072	#NAME?	down	8.2068e-06	0.0013525
c11742_g1	1.19741	1757.36	-10.519	down	8.3469e-06	0.0013715
c3643_g1	1.58261	1225.13	-9.5964	down	8.5136e-06	0.0013905
c17160_g1	1.19756	1159.61	-9.9193	down	8.5619e-06	0.0013942
c33972_g1	1.79612	1697.54	-9.8843	down	8.5915e-06	0.0013949
c26731_g1	37.2499	39264.8	-10.042	down	8.6713e-06	0.0013956
c55288_g1	4.61889	7189.18	-10.604	down	8.6722e-06	0.0013956
c24661_g1	0	11.9431	#NAME?	down	8.7118e-06	0.0013978
c23708_g1	0	60.346	#NAME?	down	8.9901e-06	0.0014341
c26214_g2	0	94.6194	#NAME?	down	8.9813e-06	0.0014341
c191_g1	0.598705	281.065	-8.8748	down	9.1677e-06	0.0014582
c22752_g1	0.897985	846.387	-9.8804	down	9.3244e-06	0.001477
c50510_g1	98.119	223.357	-1.1867	down	9.34e-06	0.001477
c23597_g1	0.641595	128.995	-7.6514	down	9.4019e-06	0.0014782
c56470_g1	0.598851	756.737	-10.303	down	9.3985e-06	0.0014782
c41319_g1	0.29928	429.577	-10.487	down	9.7059e-06	0.001513
c41852_g1	0	34.6291	#NAME?	down	9.7385e-06	0.0015138
c25216_g1	159.075	342.089	-1.1047	down	9.9122e-06	0.0015364
c43926_g1	2.13829	2390.15	-10.126	down	1.0131e-05	0.0015658
c707_g1	0.598705	2131.78	-11.798	down	1.0328e-05	0.0015919
c45634_g1	0.641741	977.152	-10.572	down	1.048e-05	0.0016107
c22410_g1	3.07887	2224.04	-9.4966	down	1.0702e-05	0.0016402
c14863_g1	0	105.327	#NAME?	down	1.0807e-05	0.0016517
c19057_g2	0	78.1941	#NAME?	down	1.0855e-05	0.0016544
c23598_g2	0.598559	408.062	-9.4131	down	1.1247e-05	0.0017094
c8850_g1	0.342315	286.086	-9.7069	down	1.1529e-05	0.0017474
c43903_g1	6.07283	3573.14	-9.2006	down	1.1771e-05	0.0017792
c33848_g1	171.139	607.092	-1.8267	down	1.1885e-05	0.0017915
c22687_g1	0	14.2375	#NAME?	down	1.1966e-05	0.001793
c26436_g1	0.641595	105.529	-7.3618	down	1.1968e-05	0.001793
c1149_g1	0.897985	431.283	-8.9077	down	1.2562e-05	0.0018728
c26107_g1	47.5131	36882.3	-9.6004	down	1.2733e-05	0.0018931
c25666_g2	0.29928	854.446	-11.479	down	1.2786e-05	0.0018959
c14988_g1	0.897985	205.467	-7.838	down	1.3334e-05	0.0019718
c19301_g2	0	22.3064	#NAME?	down	1.3443e-05	0.0019772
c25602_g1	26.0923	102.416	-1.9727	down	1.3561e-05	0.0019853
c28971_g1	1.24045	556.225	-8.8087	down	1.3653e-05	0.001992
c27506_g1	0.897985	222.987	-7.956	down	1.3751e-05	0.002001
c11384_g1	2.73699	1980.76	-9.4993	down	1.3949e-05	0.0020205
c12335_g1	0	16.371	#NAME?	down	1.4211e-05	0.0020474
c20853_g1	0.598705	60.978	-6.6703	down	1.422e-05	0.0020474
c15237_g1	0.29928	307.563	-10.005	down	1.4419e-05	0.0020707
c25894_g2	0	100.713	#NAME?	down	1.4584e-05	0.0020889
c27444_g1	5.55961	737.908	-7.0523	down	1.4772e-05	0.0021103
c26623_g2	80.7435	90156.5	-10.125	down	1.5112e-05	0.0021532
c18594_g4	12.3175	575.64	-5.5464	down	1.5185e-05	0.0021581
c5349_g1	0	44.645	#NAME?	down	1.5758e-05	0.0022337
c35553_g1	0	20.9095	#NAME?	down	1.5941e-05	0.002248
c17259_g1	2.52364	77.247	-4.9359	down	1.6079e-05	0.0022616
c13376_g1	0	184.63	#NAME?	down	1.6579e-05	0.0023259
c8885_g1	0	272.773	#NAME?	down	1.6649e-05	0.0023299
c25894_g1	0.598559	87.2069	-7.1868	down	1.7166e-05	0.002396
c41030_g1	1.88189	874.732	-8.8605	down	1.753e-05	0.0024406
c23517_g2	0.641741	233.55	-8.5075	down	1.7579e-05	0.0024412
c13428_g1	304.132	591.377	-0.95938	down	1.7703e-05	0.0024522
c52092_g1	0.29928	283.993	-9.8901	down	1.8665e-05	0.0025789
c9558_g2	0	34.0667	#NAME?	down	1.8975e-05	0.0026021
c24661_g3	0.299426	17.5213	-5.8708	down	1.9386e-05	0.0026517
c4928_g1	0	22.7742	#NAME?	down	1.956e-05	0.0026689
c20698_g1	0.598705	1002.46	-10.709	down	1.9638e-05	0.002672
c28299_g1	0	208.006	#NAME?	down	1.968e-05	0.002672
c1149_g2	0.299426	342.532	-10.16	down	1.9858e-05	0.0026828
c20541_g1	19.8028	9145.13	-8.8512	down	1.9907e-05	0.0026828
c36074_g1	0	12.0254	#NAME?	down	2.0125e-05	0.0027055
c5537_g1	0	19.4241	#NAME?	down	2.0194e-05	0.0027082
c24661_g4	0	91.4498	#NAME?	down	2.0639e-05	0.0027611
c1559_g1	0	31.905	#NAME?	down	2.1194e-05	0.0028283
c21974_g1	0.897839	334.289	-8.5404	down	2.1302e-05	0.0028353
c26590_g1	3.16538	1141.46	-8.4943	down	2.1483e-05	0.0028461
c9915_g1	0.29928	367.753	-10.263	down	2.1741e-05	0.0028733
c26032_g5	0	49.8759	#NAME?	down	2.2203e-05	0.0029202
c28795_g1	1.92493	1328.36	-9.4306	down	2.2385e-05	0.0029372
c44621_g1	2097.27	3879.03	-0.88719	down	2.3292e-05	0.0030343
c2756_g1	78.2334	173.49	-1.149	down	2.4138e-05	0.0031223
c22532_g1	0.299426	539.328	-10.815	down	2.4198e-05	0.0031226
c25311_g1	106.885	234.408	-1.133	down	2.4848e-05	0.0031913
c7839_g2	16.8115	54.417	-1.6946	down	2.4905e-05	0.0031913
c18497_g1	0	30.2454	#NAME?	down	2.5028e-05	0.0031995
c26335_g2	0.897985	957.394	-10.058	down	2.5375e-05	0.0032328
c33251_g1	0	27.2685	#NAME?	down	2.5406e-05	0.0032328
c33339_g1	0.342315	356.019	-10.022	down	2.5751e-05	0.0032615
c28820_g1	5.94511	30.6386	-2.3656	down	2.5986e-05	0.0032796
c38767_g1	7.91184	8007.12	-9.9831	down	2.6014e-05	0.0032796
c16575_g1	20.3174	104.96	-2.3691	down	2.6163e-05	0.0032909
c21800_g1	166.994	385.457	-1.2068	down	2.6468e-05	0.0033215
c26289_g1	0	10.7007	#NAME?	down	2.6555e-05	0.0033248
c24921_g1	0	157.55	#NAME?	down	2.8221e-05	0.0035253
c19428_g2	0.342315	12.6858	-5.2117	down	2.8474e-05	0.0035489
c15669_g3	0	56.295	#NAME?	down	2.8693e-05	0.003568
c38675_g1	0.29928	211.285	-9.4635	down	2.9801e-05	0.0036891
c33512_g1	235.602	460.086	-0.96555	down	3.0142e-05	0.0037228
c34086_g1	10.3487	42.0981	-2.0243	down	3.0326e-05	0.0037372
c34016_g1	3.20812	23.9764	-2.9018	down	3.1181e-05	0.0038338
c50114_g1	0	98.4666	#NAME?	down	3.1744e-05	0.0038856
c27616_g2	1.54002	54.4765	-5.1446	down	3.1926e-05	0.0038991
c12231_g1	3.89289	438.22	-6.8147	down	3.2254e-05	0.0039304
c44302_g1	14.0285	7996.33	-9.1548	down	3.3069e-05	0.0040208
c33801_g1	0.342315	437.21	-10.319	down	3.3432e-05	0.0040559
c22441_g2	14.2855	185.803	-3.7012	down	3.4086e-05	0.0041255
c45588_g1	0	24.3259	#NAME?	down	3.4156e-05	0.0041255
c19488_g1	1.2403	897.238	-9.4987	down	3.4295e-05	0.0041332
c6148_g1	1.92508	178.517	-6.535	down	3.4841e-05	0.0041897
c24781_g1	4.27715	39.0575	-3.1909	down	3.504e-05	0.0042044
c46909_g1	0	157.917	#NAME?	down	3.5319e-05	0.0042287
c23544_g1	0.598705	138.961	-7.8586	down	3.5433e-05	0.004233
c25745_g1	0	10.5019	#NAME?	down	3.5637e-05	0.0042481
c26590_g2	19.9315	4981.44	-7.9654	down	3.5971e-05	0.0042785
c27201_g5	0.342315	54.7519	-7.3214	down	3.6163e-05	0.0042921
c18398_g2	0.342315	102.277	-8.2229	down	3.6734e-05	0.0043473
c18037_g1	0.342315	27.1419	-6.3091	down	3.7242e-05	0.0043823
c21138_g1	0.29928	105.669	-8.4638	down	3.7244e-05	0.0043823
c15009_g1	0	141.248	#NAME?	down	3.7422e-05	0.0043845
c3527_g1	114.684	237.549	-1.0506	down	3.7404e-05	0.0043845
c26289_g3	0	57.7522	#NAME?	down	3.8417e-05	0.0044915
c8087_g1	0.598705	118.794	-7.6324	down	3.879e-05	0.0045254
c25097_g2	2.438	306.301	-6.9731	down	3.9237e-05	0.0045678
c27204_g3	0.598705	34.4141	-5.845	down	3.9704e-05	0.0046123
c49460_g1	0.598559	708.611	-10.209	down	4.0453e-05	0.0046878
c30769_g1	0	134.254	#NAME?	down	4.0907e-05	0.004722
c44815_g1	0	77.9132	#NAME?	down	4.1121e-05	0.0047367
c16941_g2	0.598559	42.2143	-6.1401	down	4.1754e-05	0.0047995
c15922_g1	0	36.1624	#NAME?	down	4.2086e-05	0.0048275
c49214_g1	1158.83	2251.38	-0.95814	down	4.2364e-05	0.0048492
c20541_g3	0	232.508	#NAME?	down	4.3268e-05	0.0049424
c27621_g4	194.602	388.36	-0.99687	down	4.3411e-05	0.004947
c44707_g1	0.598705	192.602	-8.3296	down	4.3489e-05	0.004947
c16259_g1	315.686	592.272	-0.90777	down	4.382e-05	0.0049611
c23236_g1	5.60323	1552.45	-8.1141	down	4.3882e-05	0.0049611
c276_g1	0	131.58	#NAME?	down	4.3959e-05	0.0049611
c20844_g1	0.897985	334.022	-8.539	down	4.5082e-05	0.0050755
c21681_g1	0	24.3419	#NAME?	down	4.5447e-05	0.005106
c2783_g1	0	83.0937	#NAME?	down	4.5984e-05	0.0051485
c7818_g1	7.7003	32.8711	-2.0938	down	4.6014e-05	0.0051485
c45331_g1	1.2403	1496.61	-10.237	down	4.6198e-05	0.0051586
c23598_g3	4.27686	189.479	-5.4693	down	4.6638e-05	0.0051865
c22088_g1	338.046	632.081	-0.90289	down	4.7389e-05	0.0052577
c6458_g1	0.641595	485.404	-9.5633	down	4.747e-05	0.0052577
c46415_g1	0.29928	234.574	-9.6143	down	4.8285e-05	0.0053372
c15767_g1	0.641741	29.3541	-5.5154	down	4.888e-05	0.0053828
c12408_g1	0	217.195	#NAME?	down	4.9415e-05	0.0054184
c1742_g1	0.940874	256.358	-8.0899	down	4.9818e-05	0.0054513
c50484_g1	1.19712	15.9337	-3.7344	down	4.9915e-05	0.0054513
c11980_g2	0	10.1226	#NAME?	down	5.1151e-05	0.0055691
c44553_g1	0.641741	405.227	-9.3025	down	5.1197e-05	0.0055691
c14331_g1	13.3895	77.5737	-2.5345	down	5.1734e-05	0.0056052
c26581_g1	3649.56	6657.5	-0.86726	down	5.2029e-05	0.005626
c56107_g1	2.82277	631.765	-7.8061	down	5.2303e-05	0.0056445
c51661_g1	0.29928	127.998	-8.7404	down	5.3106e-05	0.0057199
c49566_g1	2.43756	1617.97	-9.3745	down	5.3415e-05	0.0057418
c5966_g2	1.8393	126.783	-6.1071	down	5.376e-05	0.0057676
c19488_g2	1.28334	909.744	-9.4694	down	5.4048e-05	0.0057872
c14071_g2	0.342315	453.18	-10.371	down	5.48e-05	0.0058448
c15440_g1	0.299426	67.5177	-7.8169	down	5.4752e-05	0.0058448
c17280_g1	0	279.95	#NAME?	down	5.5806e-05	0.005906
c24154_g2	0.299426	127.18	-8.7305	down	5.5741e-05	0.005906
c44370_g1	0	76.9238	#NAME?	down	5.6273e-05	0.005944
c24899_g3	13.5175	48.4252	-1.8409	down	5.6571e-05	0.0059639
c18113_g1	0.342315	19.4302	-5.8268	down	5.7119e-05	0.0060101
c39997_g1	22.1143	92.3691	-2.0624	down	5.7624e-05	0.0060516
c23402_g2	0.299426	578.814	-10.917	down	5.7983e-05	0.0060776
c44463_g1	1.19741	435.889	-8.5079	down	5.8287e-05	0.0060979
c21367_g1	24.594	68.4098	-1.4759	down	5.843e-05	0.0061011
c21267_g2	0.941166	14.4803	-3.9435	down	5.898e-05	0.0061469
c17280_g2	0.29928	1108.61	-11.855	down	5.9692e-05	0.0062092
c5842_g1	0	816.988	#NAME?	down	6.0524e-05	0.0062838
c7448_g1	0	43.7699	#NAME?	down	6.1128e-05	0.0063345
c28735_g1	1.88175	2472.27	-10.36	down	6.193e-05	0.006394
c7331_g1	1.49684	330.741	-7.7876	down	6.1935e-05	0.006394
c19160_g1	11.0337	13013.2	-10.204	down	6.2156e-05	0.0064047
c18030_g1	0	97.5599	#NAME?	down	6.4143e-05	0.0065846
c21468_g1	1.24015	1257.03	-9.9853	down	6.4733e-05	0.0066327
c23840_g2	0.641595	301.672	-8.8771	down	6.4965e-05	0.0066434
c34226_g1	0	108.198	#NAME?	down	6.5202e-05	0.0066434
c16365_g2	0.641595	154.228	-7.9092	down	6.635e-05	0.0067409
c21547_g1	0.940874	362.581	-8.5901	down	6.6405e-05	0.0067409
c12911_g1	0	38.1536	#NAME?	down	6.7085e-05	0.0067974
c13057_g1	0.29928	206.226	-9.4285	down	6.9224e-05	0.0069807
c13491_g2	0	31.8671	#NAME?	down	6.9278e-05	0.0069807
c20517_g2	6.33075	1587.52	-7.9702	down	6.9268e-05	0.0069807
c13585_g1	34.4765	85.4848	-1.3101	down	6.943e-05	0.0069832
c11769_g1	248.326	594.025	-1.2583	down	7.0192e-05	0.0069957
c18372_g1	13.0452	44.9665	-1.7853	down	7.0168e-05	0.0069957
c21189_g1	0.897839	190.738	-7.7309	down	7.0194e-05	0.0069957
c22626_g1	14.6706	6116.55	-8.7036	down	6.9991e-05	0.0069957
c16785_g1	31.995	80.9586	-1.3393	down	7.0404e-05	0.007004
c12408_g3	0	103.417	#NAME?	down	7.1535e-05	0.0070906
c25155_g1	0	9.78134	#NAME?	down	7.2466e-05	0.0071694
c44667_g1	0.598851	509.813	-9.7336	down	7.2591e-05	0.0071694
c17548_g1	1.53943	16.303	-3.4047	down	7.2739e-05	0.007171
c21823_g2	234.277	443.099	-0.91941	down	7.4263e-05	0.0073081
c14038_g1	2.69425	40.083	-3.895	down	7.7272e-05	0.0075499
c2805_g2	0	83.5271	#NAME?	down	7.7912e-05	0.0075989
c22441_g1	3.80697	28.9708	-2.9279	down	7.8724e-05	0.0076372
c39593_g1	0	10.9636	#NAME?	down	7.862e-05	0.0076372
c5936_g1	0	9.79731	#NAME?	down	7.9955e-05	0.0077429
c26276_g2	0	10.9857	#NAME?	down	8.0406e-05	0.0077728
c20290_g1	0	80.7172	#NAME?	down	8.2758e-05	0.0079861
c20191_g1	1.53987	264.303	-7.4232	down	8.3165e-05	0.0080091
c24000_g1	202.065	384.885	-0.92961	down	8.329e-05	0.0080091
c23413_g2	0	91.7915	#NAME?	down	8.5211e-05	0.0081652
c28294_g1	1421.5	2513.71	-0.8224	down	8.5777e-05	0.0081908
c38981_g1	1527.94	2724.43	-0.83436	down	8.5769e-05	0.0081908
c27882_g1	4.57585	4783	-10.03	down	8.6599e-05	0.0082548
c44691_g1	245.604	466.986	-0.92704	down	8.6973e-05	0.0082761
c34678_g1	0	21.3048	#NAME?	down	8.7684e-05	0.0083292
c21937_g1	0.641595	245.377	-8.5791	down	8.9233e-05	0.0084563
c24021_g1	1.28319	495.798	-8.5939	down	8.9331e-05	0.0084563
c44563_g1	0	67.6357	#NAME?	down	8.9993e-05	0.0085042
c26543_g1	14.4096	94.0151	-2.7059	down	9.2294e-05	0.0086917
c5135_g1	1.88189	640.097	-8.41	down	9.2248e-05	0.0086917
c54985_g1	0.29928	438.803	-10.518	down	9.2508e-05	0.0086969
c917_g1	0	31.0962	#NAME?	down	9.4558e-05	0.0088591
c21150_g1	0.342315	74.0916	-7.7578	down	9.6125e-05	0.0089906
c14758_g1	68.2619	149.859	-1.1345	down	9.7573e-05	0.0090949
c2725_g1	0	46.5481	#NAME?	down	9.8493e-05	0.0091495
c33649_g1	0.29928	183.951	-9.2636	down	0.00010077	0.0093453
c2289_g1	0	55.954	#NAME?	down	0.00010129	0.0093779
c45314_g1	0.598559	491.848	-9.6825	down	0.00010203	0.0094303
c9785_g1	0.342315	14.2756	-5.3821	down	0.00010266	0.0094718
c27013_g1	0.598705	330.551	-9.1088	down	0.00010304	0.0094914
c7378_g1	3.63541	208.738	-5.8434	down	0.00010334	0.0095026
c18784_g1	2309.94	4041.74	-0.80712	down	0.00010481	0.0096217
c16463_g2	0.598559	77.8086	-7.0223	down	0.00010546	0.0096653
c46950_g1	0.299426	12.0475	-5.3304	down	0.00010708	0.0097971
c38833_g1	0.598559	597.689	-9.9637	down	0.00010764	0.0098321
c55463_g1	0	23.6594	#NAME?	down	0.00010829	0.0098438
c20680_g2	883.199	1556.51	-0.8175	down	0.00011217	0.010161
c11815_g1	11.3755	2449.32	-7.7503	down	0.00011264	0.01018
c27201_g2	2.18132	34.7075	-3.992	down	0.00011274	0.01018
c22178_g1	0.68463	145.142	-7.7279	down	0.00011324	0.01019
c25565_g3	15.9971	49.3168	-1.6243	down	0.00011312	0.01019
c16822_g1	80.2035	167.417	-1.0617	down	0.00011378	0.010223
c6488_g2	0.29928	22.8184	-6.2526	down	0.00011399	0.010225
c5582_g1	2.2671	147.597	-6.0247	down	0.00011485	0.010285
c29848_g1	0	9.09492	#NAME?	down	0.00011693	0.010454
c12218_g2	0	83.6475	#NAME?	down	0.00011769	0.010488
c38997_g1	237.445	452.55	-0.93048	down	0.00011755	0.010488
c27705_g2	129.434	251.827	-0.96022	down	0.00011912	0.010581
c10991_g2	0.342315	65.7894	-7.5864	down	0.00011997	0.010633
c3572_g1	5964.55	10418.8	-0.80471	down	0.0001201	0.010633
c25022_g1	182.088	2497.28	-3.7776	down	0.0001227	0.010846
c30276_g1	249.046	493.018	-0.98523	down	0.00012563	0.011086
c34612_g1	171.701	325.252	-0.92166	down	0.00012692	0.011146
c47634_g1	0	34.563	#NAME?	down	0.00012657	0.011146
c7772_g1	24.8931	68.2482	-1.455	down	0.0001267	0.011146
c17591_g1	0	24.8035	#NAME?	down	0.00012879	0.011275
c13253_g1	0	70.6163	#NAME?	down	0.00012939	0.011309
c3540_g2	0.29928	12.3003	-5.3611	down	0.0001312	0.011449
c40063_g1	0	22.9388	#NAME?	down	0.00013325	0.01161
c34378_g1	211.35	419.47	-0.98893	down	0.00013469	0.011679
c12911_g2	1.24045	267.288	-7.7514	down	0.00013491	0.01168
c31236_g1	0	25.8813	#NAME?	down	0.00013534	0.011698
c55432_g1	0.299426	64.2819	-7.7461	down	0.00013615	0.01175
c15388_g1	1.58261	15.9315	-3.3315	down	0.00013743	0.011842
c12408_g2	0	45.8434	#NAME?	down	0.00013984	0.012012
c20058_g2	0.29928	25.249	-6.3986	down	0.00013977	0.012012
c33086_g1	0.299426	12.7239	-5.4092	down	0.00014217	0.012173
c45935_g1	0.299426	11.1562	-5.2195	down	0.00014263	0.012194
c26542_g1	47.3493	11095.8	-7.8725	down	0.00014561	0.01241
c20689_g1	0	115.38	#NAME?	down	0.00014997	0.012722
c29406_g1	2.0954	162.874	-6.2804	down	0.00014973	0.012722
c17398_g1	0	26.7125	#NAME?	down	0.00015286	0.012947
c27026_g1	656.036	1998.14	-1.6068	down	0.00015339	0.012972
c1118_g1	0	50.1989	#NAME?	down	0.00015387	0.012993
c14135_g2	2.09569	525.501	-7.9701	down	0.00015418	0.012999
c22746_g1	15.1398	47.0261	-1.6351	down	0.00015494	0.013042
c20783_g1	123.613	243.939	-0.98069	down	0.00015619	0.013096
c31292_g1	0	8.91213	#NAME?	down	0.0001563	0.013096
c50165_g1	0	18.6753	#NAME?	down	0.00015601	0.013096
c18815_g1	1.24045	14.2555	-3.5226	down	0.00015707	0.013141
c6177_g1	63.098	136.453	-1.1127	down	0.00015778	0.01318
c38961_g1	6.67234	2112.44	-8.3065	down	0.0001583	0.013203
c29119_g1	89.4035	178.632	-0.99858	down	0.0001605	0.013339
c25666_g3	40.7629	1895.01	-5.5388	down	0.0001622	0.013447
c33637_g1	0	58.2521	#NAME?	down	0.00016263	0.013462
c17868_g1	8.89633	127.368	-3.8396	down	0.0001642	0.013512
c22558_g3	1.28334	57.2229	-5.4786	down	0.00016447	0.013512
c23666_g2	51.5435	113.395	-1.1375	down	0.00016379	0.013512
c27302_g4	3.46451	36.8629	-3.4114	down	0.0001672	0.013716
c13062_g1	0	48.8241	#NAME?	down	0.0001729	0.014153
c24471_g1	47.0531	104.975	-1.1577	down	0.00017305	0.014153
c23413_g1	0.641595	187.513	-8.1911	down	0.00017346	0.014165
c10326_g1	319.818	573.012	-0.84131	down	0.00017557	0.014298
c24947_g1	582.6	1024.07	-0.81374	down	0.0001756	0.014298
c12201_g1	45.1299	102.679	-1.186	down	0.00017692	0.014343
c23506_g1	0	280.082	#NAME?	down	0.00017675	0.014343
c34064_g1	0	255.246	#NAME?	down	0.00017716	0.014343
c55380_g1	1321.8	2913.15	-1.1401	down	0.00017721	0.014343
c5493_g1	2.13829	17.0739	-2.9973	down	0.00018105	0.014611
c11758_g2	0	17.0032	#NAME?	down	0.00018177	0.014624
c19928_g1	158.861	299.259	-0.91363	down	0.00018174	0.014624
c28537_g1	94.1052	229.504	-1.2862	down	0.00018201	0.014624
c39760_g1	1.53973	448.686	-8.1869	down	0.00018289	0.014673
c17421_g1	0.29928	44.4905	-7.2159	down	0.00019117	0.015314
c25229_g1	13.1729	3355.31	-7.9927	down	0.0001919	0.015351
c10360_g1	0	22.5754	#NAME?	down	0.00019372	0.015474
c12136_g1	0.29928	130.551	-8.7689	down	0.0001955	0.015581
c39317_g1	0	100.225	#NAME?	down	0.00019563	0.015581
c34190_g1	0	27.4711	#NAME?	down	0.00019947	0.01584
c21443_g1	3.55043	1167.02	-8.3606	down	0.00020018	0.015861
c24507_g4	40.0356	92.5511	-1.209	down	0.00020166	0.015922
c16500_g1	0.342315	130.952	-8.5795	down	0.00020254	0.015968
c13066_g1	0.598559	34.2596	-5.8389	down	0.00020539	0.016084
c3396_g2	0	61.2106	#NAME?	down	0.00020439	0.016084
c36206_g1	0	8.77969	#NAME?	down	0.00020548	0.016084
c39361_g1	8.51149	1024.23	-6.9109	down	0.00020534	0.016084
c6081_g2	0	8.80179	#NAME?	down	0.00020505	0.016084
c4142_g1	0	63.3185	#NAME?	down	0.0002066	0.016149
c19530_g1	10.2211	40.1329	-1.9732	down	0.00021105	0.016427
c27295_g1	573.192	1012.08	-0.82023	down	0.00021136	0.016427
c5050_g1	2759.45	4740.45	-0.78065	down	0.00021114	0.016427
c18998_g1	0	13.8017	#NAME?	down	0.00021304	0.01651
c6879_g1	0	11.7345	#NAME?	down	0.00021289	0.01651
c15938_g1	0	83.1517	#NAME?	down	0.00021433	0.016587
c23812_g1	343.883	644.021	-0.90519	down	0.00021464	0.016588
c56204_g1	1.24045	62.072	-5.645	down	0.00021506	0.016597
c34172_g1	12.1898	2783.91	-7.8353	down	0.00021597	0.016644
c19900_g1	57.6998	123.741	-1.1007	down	0.00022021	0.016923
c39024_g1	342.452	617.539	-0.85063	down	0.00022065	0.016932
c56261_g1	0	51.9152	#NAME?	down	0.00022114	0.016946
c44432_g1	2096	3556.91	-0.76299	down	0.00022171	0.016966
c24207_g1	2.52393	320.257	-6.9874	down	0.00022719	0.017313
c25930_g2	0	56.4254	#NAME?	down	0.00022758	0.017318
c9026_g1	178.069	328.68	-0.88425	down	0.00022789	0.017318
c17591_g2	0	8.49471	#NAME?	down	0.00022849	0.01734
c3580_g1	17.9203	7431.95	-8.696	down	0.00023338	0.017637
c51276_g1	0.342315	135.563	-8.6294	down	0.00023322	0.017637
c19343_g1	6.0298	10325.6	-10.742	down	0.00023508	0.017741
c44635_g1	0	23.2988	#NAME?	down	0.00023757	0.017855
c56286_g1	0	117.407	#NAME?	down	0.00023733	0.017855
c55726_g1	0	29.7594	#NAME?	down	0.00023975	0.017945
c26291_g2	85.3403	258.024	-1.5962	down	0.0002437	0.018191
c28652_g1	0.598559	298.916	-8.964	down	0.00024586	0.018327
c15167_g1	0.29928	18.4065	-5.9426	down	0.00024658	0.018356
c21162_g1	1877.23	3220.49	-0.77868	down	0.00025118	0.018673
c18460_g1	1.28348	261.926	-7.673	down	0.00025255	0.018749
c27368_g1	54.1093	1433.62	-4.7276	down	0.00025358	0.018775
c39294_g1	35.464	86.1713	-1.2809	down	0.00025334	0.018775
c15669_g1	0	31.915	#NAME?	down	0.00025521	0.018845
c19173_g2	0	16.6462	#NAME?	down	0.0002552	0.018845
c34349_g1	0	25.9636	#NAME?	down	0.00025569	0.018854
c18426_g1	2.99294	19.2455	-2.6849	down	0.00025688	0.018892
c44133_g1	5.17441	1970.16	-8.5727	down	0.00025675	0.018892
c13126_g1	13.9	4310.68	-8.2767	down	0.00026073	0.019149
c44248_g1	1.28348	205.863	-7.3255	down	0.00026317	0.019302
c25960_g1	19.3735	409.737	-4.4025	down	0.00026527	0.01943
c44764_g1	0	68.6034	#NAME?	down	0.00026741	0.019534
c44781_g1	2.39482	316.813	-7.0476	down	0.00026897	0.019622
c23634_g1	19.2474	60.7572	-1.6584	down	0.00027021	0.01966
c14116_g1	0	33.9345	#NAME?	down	0.0002717	0.019743
c19469_g2	0.299426	73.3785	-7.937	down	0.00027214	0.019748
c49775_g1	0	47.7999	#NAME?	down	0.00027301	0.019785
c14269_g1	2.77988	1640.84	-9.2052	down	0.00027702	0.020023
c40293_g1	6.63003	27.8326	-2.0697	down	0.00027882	0.02012
c24121_g1	11262.5	19043	-0.75774	down	0.00027995	0.020155
c8834_g1	0.641595	35.8273	-5.8033	down	0.00028072	0.020183
c9365_g1	1.19741	740.398	-9.2722	down	0.0002812	0.020192
c33661_g1	107.789	210.573	-0.9661	down	0.00028265	0.020269
c22163_g1	1.2403	13.3322	-3.4262	down	0.00028433	0.020313
c52839_g1	0	174.22	#NAME?	down	0.00028438	0.020313
c54631_g1	3997.91	6700.52	-0.74503	down	0.00028377	0.020313
c20202_g1	0	28.2298	#NAME?	down	0.0002892	0.020595
c49669_g1	0.29928	180.565	-9.2368	down	0.00028945	0.020595
c9433_g1	230.669	417.357	-0.85546	down	0.00029039	0.020635
c22642_g1	0	9.6708	#NAME?	down	0.00029103	0.020654
c14165_g1	94.0631	185.029	-0.97605	down	0.00029275	0.020748
c26430_g1	112.629	302.123	-1.4236	down	0.00029316	0.020751
c37266_g1	0	46.3653	#NAME?	down	0.00029447	0.020817
c15683_g1	0	56.4635	#NAME?	down	0.00029679	0.020953
c55251_g1	0	9.90172	#NAME?	down	0.00029731	0.020963
c17621_g1	31.7794	76.3967	-1.2654	down	0.00029889	0.021048
c33546_g1	0.598559	133.912	-7.8056	down	0.00030407	0.021357
c25755_g1	0.598559	439.086	-9.5188	down	0.00030449	0.021359
c27896_g1	1.88204	886.578	-8.8798	down	0.00030568	0.021415
c44016_g1	1835.89	3192.5	-0.79821	down	0.00030704	0.021483
c19956_g2	6.45833	30.693	-2.2487	down	0.00031088	0.021696
c51822_g1	0.299426	106.672	-8.4768	down	0.00031187	0.021737
c3612_g1	0	21.1564	#NAME?	down	0.00031619	0.02201
c4581_g1	0	112.786	#NAME?	down	0.00031792	0.022103
c24313_g1	0.299426	56.7188	-7.5655	down	0.00031957	0.022161
c34430_g1	3.42162	91.7833	-4.7455	down	0.00032096	0.022229
c56210_g1	152.62	313.407	-1.0381	down	0.00032346	0.022374
c33523_g1	0	54.7093	#NAME?	down	0.00032942	0.022729
c28141_g1	0.299426	88.2903	-8.2039	down	0.00034115	0.023479
c12827_g1	0	84.0307	#NAME?	down	0.00034499	0.023684
c22907_g1	45.3837	132.813	-1.5491	down	0.00034493	0.023684
c56867_g1	0	30.9699	#NAME?	down	0.00035098	0.024065
c19581_g1	0.299426	52.427	-7.452	down	0.00035727	0.024374
c9389_g1	226.756	405.174	-0.8374	down	0.0003601	0.024506
c29997_g1	0.299426	48.4066	-7.3369	down	0.00036306	0.024677
c44187_g1	3.29281	1013.97	-8.2665	down	0.00036382	0.024698
c26399_g4	1.83901	15.5743	-3.0822	down	0.00036851	0.024954
c19921_g2	0	10.1766	#NAME?	down	0.00037926	0.025587
c26846_g3	4.57643	1104.14	-7.9145	down	0.00038401	0.025876
c11952_g1	0.342315	67.9992	-7.6341	down	0.00038589	0.02597
c11083_g1	0.98391	481.381	-8.9344	down	0.00038758	0.026052
c1458_g2	487.159	843.282	-0.79162	down	0.00038833	0.02607
c46289_g1	0.29928	9.81942	-5.0361	down	0.00039112	0.026225
c28489_g1	78.5717	156.948	-0.99821	down	0.00039248	0.026252
c27616_g1	57.8724	2919.83	-5.6569	down	0.0003954	0.026415
c25518_g1	2.48075	78.6076	-4.9858	down	0.00039759	0.026509
c33690_g1	0.598559	185.055	-8.2722	down	0.00039777	0.026509
c23002_g1	0	9.94593	#NAME?	down	0.00040415	0.026901
c25956_g1	6.88642	3617.23	-9.0369	down	0.00040822	0.027106
c3504_g1	873.389	1606.85	-0.87954	down	0.00040984	0.027148
c15119_g1	6.587	26.6846	-2.0183	down	0.0004113	0.027212
c56499_g1	87.7676	171.103	-0.9631	down	0.00041225	0.027242
c35896_g1	0.299426	15.4357	-5.6879	down	0.00041307	0.027263
c50156_g1	0.29928	64.6995	-7.7561	down	0.00041652	0.027458
c14911_g1	598.137	1237.43	-1.0488	down	0.00041957	0.027625
c50843_g1	1.28334	348.99	-8.0871	down	0.00042402	0.027885
c24533_g1	3.46466	370.976	-6.7425	down	0.00042802	0.028081
c41074_g1	0	7.99891	#NAME?	down	0.00043105	0.028212
c53885_g1	0.342315	18.814	-5.7803	down	0.00043406	0.028375
c13495_g3	0	7.9768	#NAME?	down	0.0004346	0.028376
c27538_g1	233.103	39530	-7.4058	down	0.00043816	0.028539
c46425_g1	19.0792	50.8821	-1.4152	down	0.00043885	0.028539
c26388_g1	1.49669	193.082	-7.0113	down	0.00044472	0.028831
c26917_g4	0.342315	30.448	-6.4749	down	0.00044538	0.028839
c56339_g1	0	101.405	#NAME?	down	0.00044632	0.028866
c16895_g1	0.29928	17.3287	-5.8555	down	0.00044771	0.028921
c12898_g1	121.948	227.726	-0.90103	down	0.00045082	0.029088
c20429_g2	1.58247	416.042	-8.0384	down	0.00045146	0.029095
c14269_g2	0.29928	233.924	-9.6103	down	0.000452	0.029096
c41363_g1	0	31.2546	#NAME?	down	0.00046184	0.029659
c40001_g1	0	45.7491	#NAME?	down	0.00046525	0.029843
c58549_g1	0	20.8151	#NAME?	down	0.00046627	0.029874
c25127_g2	43.8014	565.033	-3.6893	down	0.00047602	0.030462
c3564_g1	0.29928	42.8567	-7.1619	down	0.00048083	0.030698
c3123_g1	3047.53	5200.17	-0.77092	down	0.00048804	0.031086
c25708_g1	44.655	97.5995	-1.1281	down	0.00049742	0.03161
c20998_g2	0	16.8707	#NAME?	down	0.00049914	0.031646
c8464_g1	1.62565	140.561	-6.434	down	0.00050092	0.031686
c26067_g1	6.33075	294.469	-5.5396	down	0.0005066	0.032008
c5921_g1	0	26.4977	#NAME?	down	0.00050789	0.032052
c34897_g1	0.29928	64.81	-7.7586	down	0.00050917	0.032059
c44211_g1	479.599	816.307	-0.76728	down	0.00050891	0.032059
c27583_g4	0.68463	150.425	-7.7795	down	0.00050984	0.032064
c50248_g1	0	97.9127	#NAME?	down	0.00051082	0.032089
c27583_g7	4.61918	661.322	-7.1616	down	0.00051445	0.032243
c33484_g1	0.29928	185.035	-9.2721	down	0.00051993	0.032477
c3624_g1	31.1845	242.16	-2.9571	down	0.00051996	0.032477
c20493_g2	148.853	268.903	-0.8532	down	0.00052427	0.032709
c13174_g1	0	17.395	#NAME?	down	0.0005257	0.03276
c10991_g1	0.342315	9.46219	-4.7888	down	0.00053475	0.033287
c12964_g3	34.6886	80.3062	-1.211	down	0.00053698	0.03337
c44626_g1	0.29928	360.026	-10.232	down	0.00053731	0.03337
c51179_g1	0.299426	9.4843	-4.9853	down	0.00053814	0.033384
c34225_g1	546.308	933.795	-0.77339	down	0.00054912	0.034026
c20874_g1	4322.76	7179.01	-0.73183	down	0.00055317	0.034238
c7951_g1	0	21.1945	#NAME?	down	0.00055818	0.034509
c49792_g1	0.342315	117.738	-8.426	down	0.00056322	0.034782
c16682_g1	0	75.7186	#NAME?	down	0.00056547	0.034803
c20321_g1	83.7523	883.472	-3.399	down	0.00056496	0.034803
c21561_g1	3.977	196.306	-5.6253	down	0.00056543	0.034803
c20541_g2	0.29928	44.0512	-7.2015	down	0.00056724	0.034873
c19469_g1	0	30.4898	#NAME?	down	0.00057689	0.035426
c26985_g1	1862.04	3127.45	-0.74811	down	0.00057878	0.035502
c3810_g1	10.9933	34.6413	-1.6559	down	0.00058341	0.035746
c43997_g1	846.957	1408.98	-0.73429	down	0.00058566	0.035844
c26799_g3	905.321	1499.94	-0.72841	down	0.0005888	0.035955
c46280_g1	1.66869	354.71	-7.7318	down	0.00059056	0.036023
c14514_g1	3536.74	5788.03	-0.71065	down	0.00059157	0.036044
c14760_g1	0	15.1767	#NAME?	down	0.00059309	0.036097
c9654_g1	73.9637	179.59	-1.2798	down	0.00059535	0.036194
c16365_g1	0.94102	46.4152	-5.6242	down	0.00059615	0.036203
c12987_g1	0	30.9355	#NAME?	down	0.00060062	0.036431
c14644_g1	0	9.18726	#NAME?	down	0.00060648	0.036667
c20290_g2	1.19741	202.549	-7.4022	down	0.00060771	0.036701
c20731_g1	1.88175	557.792	-8.2115	down	0.00060953	0.03677
c22641_g1	0.897985	44.8317	-5.6417	down	0.00061705	0.037101
c27551_g5	0	28.0273	#NAME?	down	0.0006185	0.037125
c2872_g2	863.041	1425.2	-0.72367	down	0.00061881	0.037125
c2615_g1	0	24.5827	#NAME?	down	0.00062037	0.037178
c9441_g1	0	11.0901	#NAME?	down	0.00062848	0.037623
c19094_g1	0	7.59133	#NAME?	down	0.00062929	0.03763
c50507_g1	87.0448	166.1	-0.93223	down	0.00063622	0.037962
c17436_g1	0	9.92996	#NAME?	down	0.00064381	0.038291
c22997_g1	36.4022	80.7475	-1.1494	down	0.00064384	0.038291
c27345_g1	375.644	771.392	-1.0381	down	0.00064281	0.038291
c40083_g1	366.767	621.165	-0.76011	down	0.00065416	0.038801
c7070_g1	0.29928	29.358	-6.6161	down	0.00065454	0.038801
c52165_g1	0	141.341	#NAME?	down	0.0006635	0.039289
c5842_g2	0.299426	171.381	-9.1608	down	0.00067085	0.039681
c12890_g1	0.29928	10.2491	-5.0979	down	0.00068766	0.040501
c49533_g1	1.19756	521.201	-8.7656	down	0.00069418	0.040841
c25259_g1	33.4896	422.037	-3.6556	down	0.00070239	0.041279
c23752_g1	0.299426	302.85	-9.9822	down	0.00070616	0.041398
c23879_g1	0	49.2134	#NAME?	down	0.00070667	0.041398
c8389_g1	57.0183	116.493	-1.0307	down	0.0007063	0.041398
c56954_g1	0	16.343	#NAME?	down	0.0007092	0.041501
c13763_g3	2.52378	53.4972	-4.4058	down	0.00071144	0.041514
c18897_g1	2.13799	604.26	-8.1428	down	0.00071022	0.041514
c18188_g1	339.036	581.525	-0.7784	down	0.00071384	0.041595
c25274_g1	2185.57	4358.35	-0.99577	down	0.00071496	0.041616
c11305_g1	0	10.3474	#NAME?	down	0.00071737	0.041675
c26332_g2	2.86624	140.826	-5.6186	down	0.0007175	0.041675
c2925_g1	0.94102	1124.71	-10.223	down	0.00071879	0.041706
c12003_g2	0	23.1476	#NAME?	down	0.00072209	0.041853
c17408_g2	3.07945	77.9754	-4.6623	down	0.00072966	0.042069
c45044_g1	0	99.3002	#NAME?	down	0.00072786	0.042069
c51739_g1	0.641595	136.512	-7.7332	down	0.00073043	0.042069
c11098_g1	0.641741	48.3845	-6.2364	down	0.00073791	0.042455
c21456_g1	370.938	626.11	-0.75524	down	0.00073944	0.042498
c33620_g1	1.2403	223.002	-7.4902	down	0.000746	0.04283
c24623_g1	3.80682	1908.12	-8.9693	down	0.00074795	0.042898
c17449_g1	0	9.58257	#NAME?	down	0.00075668	0.043307
c26289_g4	0	18.8178	#NAME?	down	0.00075815	0.043346
c11481_g1	2.8658	30.0145	-3.3886	down	0.000763	0.043487
c22894_g1	0.29928	70.2435	-7.8747	down	0.0007625	0.043487
c29004_g1	0	12.9769	#NAME?	down	0.00076252	0.043487
c26450_g2	121.225	444.79	-1.8754	down	0.00076497	0.043554
c23801_g1	4.96178	1069.09	-7.7513	down	0.0007671	0.04363
c4084_g1	207.8	415.96	-1.0013	down	0.00076929	0.043709
c35991_g1	2.0954	14.8618	-2.8263	down	0.00078326	0.04441
c34859_g1	0.29928	153.249	-9.0002	down	0.00079956	0.045237
c40231_g1	0.29928	18.8681	-5.9783	down	0.00080031	0.045237
c31674_g1	2.82306	63.9269	-4.5011	down	0.00080541	0.045452
c29130_g1	0	38.9604	#NAME?	down	0.00081099	0.045699
c4108_g1	0	74.2776	#NAME?	down	0.00081877	0.04609
c11824_g2	0.641595	15.0785	-4.5547	down	0.00082156	0.046152
c9641_g1	0.299426	10.2872	-5.1025	down	0.00083519	0.046821
c19094_g2	0	352.424	#NAME?	down	0.00083853	0.04696
c14293_g3	0.94102	101.881	-6.7584	down	0.00084236	0.047029
c16755_g1	0	12.5976	#NAME?	down	0.00084199	0.047029
c34153_g1	0	26.7383	#NAME?	down	0.0008432	0.047029
c22893_g1	51.03	102.511	-1.0064	down	0.00084497	0.04708
c51740_g1	0	12.2342	#NAME?	down	0.00085179	0.047363
c14902_g1	0.68463	21.8768	-4.9979	down	0.00085515	0.047393
c2067_g1	0	9.60468	#NAME?	down	0.00085428	0.047393
c20827_g1	41.278	91.0566	-1.1414	down	0.00085579	0.047393
c25685_g1	143.211	6169.77	-5.429	down	0.0008545	0.047393
c17044_g1	0	12.6778	#NAME?	down	0.00085931	0.047444
c26510_g1	4.32004	218.171	-5.6583	down	0.00085871	0.047444
c3798_g2	1.83886	117.6	-5.9989	down	0.00085908	0.047444
c17182_g1	0.342315	31.2387	-6.5119	down	0.00086457	0.047638
c20807_g1	49.5356	222.029	-2.1642	down	0.00086451	0.047638
c19173_g1	0	12.5693	#NAME?	down	0.00086578	0.047657
c4008_g1	0	42.728	#NAME?	down	0.00086731	0.047693
c59561_g1	4.14929	19.1532	-2.2067	down	0.00086941	0.047761
c12852_g1	10.6502	187.9	-4.141	down	0.00087838	0.048205
c14461_g2	0	8.10332	#NAME?	down	0.00088081	0.04829
c23805_g1	48.6751	102.595	-1.0757	down	0.00088769	0.048619
c48611_g1	0	7.73996	#NAME?	down	0.00090477	0.049505
c39848_g1	0.299426	11.4092	-5.2519	down	0.00090767	0.049614
c13763_g4	5.64612	34.9382	-2.6295	down	0.00091309	0.049622
c25641_g1	33.2776	451.087	-3.7608	down	0.00091156	0.049622
c25781_g1	1309.29	2137.44	-0.7071	down	0.00091041	0.049622
c46524_g1	20.1898	50.1635	-1.313	down	0.00091326	0.049622
c51557_g1	0.598559	140.788	-7.8778	down	0.00091304	0.049622
