# Supplementary material for: Normal and Abortive Buds Transcriptomic Profiling of Broccoli ogu Cytoplasmic Male Sterile Line and Its Maintainer
Source: Int J Mol Sci. 2018 Aug 24;19(9):2501. doi: 10.3390/ijms19092501 (PMC6165216; doi:10.3390/ijms19092501)
Supplement: Supplementary file 1 [file ijms-19-02501-s001.zip › ijms-329487-supplementary/Supplementary Materials/Supplementary Material 4 Table S4.xlsx]

## Sheet: Sheet1
Table S4 Unigenes expression fold change of CMS_ABvsML_NB
gene_id	CMS_AB_readcount	ML_NB_readcount	log2FoldChange	up/down	pval	padj
c24866_g1	5945.73	54.8771	6.7595	up	4.0176e-90	3.3233e-87
c7808_g1	906.386	1.6122	9.135	up	8.947e-89	6.8867e-86
c26193_g1	1322.14	8.05427	7.3589	up	1.7637e-86	1.2694e-83
c40694_g1	610.607	0	Inf	up	2.9508e-83	1.9239e-80
c33860_g1	1531.93	2.1646	9.467	up	5.5731e-82	3.5098e-79
c34722_g1	707.633	2.61141	8.082	up	3.2433e-78	1.9122e-75
c40428_g1	596.765	2.99763	7.6372	up	6.3093e-72	3.0672e-69
c33630_g1	2534.98	2.54125	9.9622	up	2.9444e-68	1.2748e-65
c49721_g1	5948.71	132.3	5.4907	up	2.2453e-63	8.7631e-61
c16934_g1	490.619	0.929055	9.0446	up	7.5325e-62	2.879e-59
c21654_g1	2576.83	1.75251	10.522	up	3.9512e-61	1.4696e-58
c49212_g1	18694.4	229.277	6.3494	up	4.0036e-61	1.4792e-58
c21802_g3	617.977	0	Inf	up	1.1605e-60	4.2312e-58
c18050_g1	882.98	7.5378	6.8721	up	2.7139e-60	9.7664e-58
c44079_g1	1396.09	39.3964	5.1472	up	3.0171e-60	1.0788e-57
c54591_g1	142190	94.1651	10.56	up	1.7816e-58	6.0575e-56
c14693_g2	842.738	21.8232	5.2712	up	6.3382e-57	2.0542e-54
c22341_g2	621.228	0.683141	9.8287	up	6.7484e-57	2.1744e-54
c49204_g1	966.657	11.5856	6.3826	up	3.948e-56	1.2155e-53
c55734_g1	662.932	11.5851	5.8385	up	4.0561e-56	1.2419e-53
c19917_g1	466.306	0.929055	8.9713	up	5.9736e-56	1.809e-53
c38697_g1	1666.59	21.5545	6.2728	up	6.1259e-56	1.8451e-53
c39037_g1	855.662	5.6282	7.2482	up	2.5141e-55	7.3333e-53
c44297_g1	5263.66	8.59709	9.258	up	9.9738e-55	2.8201e-52
c899_g1	1254.27	5.01521	7.9663	up	3.6988e-54	1.0251e-51
c1171_g1	488.721	9.04774	5.7553	up	6.5352e-54	1.7841e-51
c49395_g1	1122.94	9.32239	6.9124	up	7.771e-54	2.1111e-51
c28153_g1	443.325	4.81432	6.5249	up	1.7636e-52	4.7446e-50
c10254_g1	1118.11	10.3082	6.7611	up	2.123e-52	5.6565e-50
c56397_g1	271.515	1.53246	7.469	up	4.0649e-52	1.0626e-49
c25880_g1	2416.99	8.64859	8.1265	up	6.9411e-52	1.7976e-49
c23382_g2	2652.04	127.975	4.3732	up	1.9658e-50	4.7783e-48
c25326_g1	2269.13	73.3914	4.9504	up	2.2292e-50	5.3948e-48
c7168_g1	453.618	11.0615	5.3579	up	4.9052e-50	1.1568e-47
c17995_g1	11520.1	623.684	4.2072	up	5.3781e-50	1.263e-47
c39431_g1	2526.74	10.3245	7.9351	up	1.0219e-49	2.3598e-47
c55436_g1	2342.51	7.32684	8.3206	up	3.18e-49	7.1932e-47
c54907_g1	8361.24	180.751	5.5316	up	9.8409e-49	2.1903e-46
c14500_g1	1658.16	33.8875	5.6127	up	1.2729e-48	2.8217e-46
c28997_g1	312.312	1.22597	7.9929	up	3.7937e-48	8.2129e-46
c33208_g1	3526.81	4.55883	9.5955	up	1.1569e-47	2.4565e-45
c8582_g1	204.573	0.612984	8.3826	up	1.3939e-47	2.9373e-45
c11543_g1	2622.65	11.1671	7.8756	up	1.8336e-46	3.7498e-44
c26831_g1	527.495	17.0754	4.9492	up	1.8932e-46	3.8574e-44
c12345_g1	236.334	0.919476	8.0058	up	2.0383e-46	4.1227e-44
c38661_g1	32631.3	626.53	5.7027	up	5.5805e-46	1.1085e-43
c24836_g3	199.846	1.06937	7.546	up	8.7412e-46	1.724e-43
c38614_g1	133660	8429.48	3.987	up	9.5071e-46	1.8684e-43
c24727_g1	24892.7	166.252	7.2262	up	2.0719e-45	3.987e-43
c46324_g1	261.888	0.612984	8.7389	up	2.8092e-45	5.387e-43
c25013_g1	309.433	0.938633	8.3649	up	4.5563e-45	8.6477e-43
c21586_g1	502.073	18.3055	4.7775	up	5.6696e-45	1.0724e-42
c33337_g1	4932.86	5.8358	9.7233	up	1.093e-44	2.0395e-42
c18679_g1	2909.74	27.0439	6.7494	up	1.6596e-44	3.0658e-42
c40403_g1	194.948	1.32486	7.2011	up	3.7594e-44	6.8761e-42
c20496_g1	6664.4	207.889	5.0026	up	6.6547e-44	1.2052e-41
c15180_g1	550.654	2.92748	7.5553	up	9.6625e-44	1.733e-41
c22435_g2	959.206	52.3488	4.1956	up	2.0013e-43	3.5549e-41
c26338_g3	12141.4	852.104	3.8328	up	2.8619e-43	5.0512e-41
c38630_g1	4470.26	17.7471	7.9766	up	3.374e-43	5.9172e-41
c23793_g1	11857.5	553.808	4.4203	up	4.1244e-43	7.2105e-41
c16990_g1	816.747	4.067	7.6498	up	1.0243e-42	1.7685e-40
c22031_g1	1179.3	9.93153	6.8917	up	1.9178e-42	3.2503e-40
c20515_g1	7085.14	266.955	4.7301	up	2.411e-42	4.0613e-40
c55332_g1	1967.9	15.2188	7.0147	up	8.3757e-42	1.3733e-39
c56257_g1	814.773	16.5139	5.6246	up	1.1641e-41	1.8974e-39
c26119_g1	1066.17	16.9969	5.971	up	1.7758e-41	2.8609e-39
c40259_g1	1460.83	95.6571	3.9328	up	1.9886e-41	3.1945e-39
c27872_g1	283.647	0	Inf	up	1.1745e-40	1.8386e-38
c27411_g1	1514.14	69.169	4.4522	up	1.5353e-40	2.3834e-38
c19969_g1	8446.73	87.8564	6.5871	up	2.2578e-40	3.4854e-38
c19163_g1	1489.6	103.456	3.8478	up	2.3202e-40	3.5718e-38
c40224_g1	260.224	1.12995	7.8474	up	5.1229e-40	7.7998e-38
c44364_g1	3059.95	52.8026	5.8568	up	1.5863e-39	2.389e-37
c21302_g1	1517.63	110.668	3.7775	up	3.1435e-39	4.6581e-37
c26071_g1	750.987	45.9424	4.0309	up	3.4275e-39	5.0519e-37
c19290_g1	661.87	4.69914	7.138	up	4.4906e-39	6.5665e-37
c19993_g1	3598.95	291.656	3.6252	up	7.3854e-39	1.0743e-36
c26432_g1	4658.19	39.1654	6.894	up	9.9934e-39	1.4498e-36
c6175_g1	18050.9	396.952	5.507	up	1.5038e-38	2.1591e-36
c22413_g1	2083.53	10.2093	7.673	up	1.55e-38	2.2196e-36
c33327_g1	618.038	2.63056	7.8762	up	2.0586e-38	2.9178e-36
c55341_g1	717.632	20.7921	5.1091	up	3.0932e-38	4.3407e-36
c21232_g2	7715.17	117.419	6.038	up	3.7692e-38	5.2484e-36
c33669_g1	2953.81	127.87	4.5298	up	4.3065e-38	5.9667e-36
c21572_g1	123.855	0	Inf	up	1.1809e-37	1.6041e-35
c44012_g1	13033.5	93.6335	7.121	up	1.2031e-37	1.6302e-35
c33361_g1	289.053	1.74293	7.3737	up	1.5699e-37	2.1067e-35
c33588_g1	398.632	3.45402	6.8506	up	1.7165e-37	2.2978e-35
c9673_g1	602.549	0	Inf	up	1.8713e-37	2.493e-35
c24088_g2	1611.06	56.389	4.8365	up	1.9761e-37	2.6263e-35
c49419_g1	4677.97	402.481	3.5389	up	2.0803e-37	2.7582e-35
c12153_g2	1866.07	24.2138	6.268	up	2.2942e-37	3.0272e-35
c33539_g1	16750.6	85.1617	7.6198	up	2.9663e-37	3.8956e-35
c33296_g1	821.05	10.9439	6.2293	up	3.0027e-37	3.934e-35
c6432_g1	2361.38	159.86	3.8848	up	8.2175e-37	1.064e-34
c14539_g1	376.653	13.7785	4.7727	up	9.372e-37	1.2051e-34
c19138_g1	955.568	13.3382	6.1627	up	1.2758e-36	1.6254e-34
c40127_g1	1796.98	56.7867	4.9839	up	1.4785e-36	1.8751e-34
c6979_g1	2168.72	183.508	3.5629	up	1.5277e-36	1.933e-34
c23626_g1	26850	822.188	5.0293	up	1.7254e-36	2.1782e-34
c25536_g1	2444.7	153.575	3.9926	up	2.2993e-36	2.8895e-34
c35520_g1	714.686	8.79872	6.3439	up	4.3164e-36	5.3636e-34
c38896_g1	2475.91	219.894	3.4931	up	5.4697e-36	6.7064e-34
c20932_g1	975.093	30.6181	4.9931	up	5.5431e-36	6.7815e-34
c49297_g1	141.468	1.38544	6.674	up	7.0476e-36	8.6031e-34
c25468_g1	372.965	0.683141	9.0926	up	7.0714e-36	8.6131e-34
c22835_g1	2232.87	118.881	4.2313	up	9.7294e-36	1.1825e-33
c54757_g1	379.378	3.78638	6.6467	up	1.3204e-35	1.5942e-33
c24742_g2	112.7	0	Inf	up	1.8408e-35	2.2082e-33
c24985_g1	2149.44	63.4795	5.0815	up	5.4793e-35	6.4885e-33
c18969_g1	5445.52	479.248	3.5062	up	6.11e-35	7.1893e-33
c26195_g5	195.185	5.50704	5.1474	up	7.2885e-35	8.5578e-33
c8714_g1	12539.6	167.646	6.2249	up	7.4005e-35	8.6709e-33
c54684_g1	4799.36	155.007	4.9524	up	8.2841e-35	9.6857e-33
c56072_g1	635.475	9.3025	6.0941	up	1.2848e-34	1.4959e-32
c18715_g1	451.887	21.2301	4.4118	up	1.5534e-34	1.8048e-32
c3507_g1	1700.64	155.406	3.452	up	2.3402e-34	2.6908e-32
c5458_g1	180.927	4.12758	5.454	up	2.4896e-34	2.8507e-32
c11875_g1	222.359	4.74417	5.5506	up	5.8041e-34	6.5511e-32
c23028_g1	89812.9	1518.18	5.8865	up	6.5842e-34	7.3865e-32
c56244_g1	413.502	2.93706	7.1374	up	7.8733e-34	8.815e-32
c50247_g1	1506.32	119.521	3.6557	up	9.3364e-34	1.0432e-31
c25796_g1	2613.13	215.366	3.6009	up	1.4818e-33	1.6425e-31
c50439_g1	1563.76	148.217	3.3992	up	1.9985e-33	2.2019e-31
c11914_g1	739.815	14.5323	5.6698	up	2.7007e-33	2.9232e-31
c13060_g1	324.309	18.9053	4.1005	up	2.8653e-33	3.0894e-31
c10480_g1	101.36	0	Inf	up	3.6392e-33	3.9162e-31
c12022_g1	2809.1	5.71464	8.9412	up	3.75e-33	4.0198e-31
c39081_g1	247.591	0.683141	8.5016	up	4.8079e-33	5.134e-31
c54723_g1	6216.33	378.747	4.0368	up	5.3974e-33	5.7413e-31
c19177_g1	15801.1	240.27	6.0392	up	6.314e-33	6.6906e-31
c24227_g3	1000.57	40.7337	4.6184	up	1.028e-32	1.079e-30
c20819_g1	1239.51	86.7657	3.8365	up	1.4316e-32	1.4914e-30
c33290_g1	3559.27	120.152	4.8886	up	1.7611e-32	1.8243e-30
c12153_g1	683.756	3.85653	7.47	up	1.8736e-32	1.9372e-30
c33287_g1	8811.98	491.677	4.1637	up	2.0045e-32	2.0688e-30
c10295_g1	558.249	9.78451	5.8343	up	2.1711e-32	2.2323e-30
c28348_g1	180.744	1.98884	6.5059	up	2.3419e-32	2.4035e-30
c28058_g1	18708.9	187.501	6.6407	up	2.4135e-32	2.4724e-30
c27826_g1	2489.2	152.158	4.032	up	2.4618e-32	2.5172e-30
c39211_g1	940.205	19.5827	5.5853	up	2.7364e-32	2.7929e-30
c22114_g2	110.505	0.692719	7.3176	up	3.1144e-32	3.1728e-30
c20661_g1	441.825	8.6517	5.6743	up	4.0148e-32	4.0603e-30
c28748_g1	3696.59	209.44	4.1416	up	4.6281e-32	4.6549e-30
c38596_g1	3782.46	85.0989	5.474	up	6.2849e-32	6.2758e-30
c3567_g1	444.903	0.632141	9.459	up	6.3542e-32	6.3336e-30
c25434_g2	466.173	29.2238	3.9957	up	6.6602e-32	6.6267e-30
c26225_g1	7101.63	236.812	4.9063	up	7.7908e-32	7.6963e-30
c3023_g1	440.616	5.45915	6.3347	up	7.9048e-32	7.7951e-30
c51639_g1	256.809	13.7148	4.2269	up	9.8331e-32	9.6281e-30
c54838_g1	1705.51	43.3724	5.2973	up	1.0221e-31	9.9727e-30
c25379_g4	17546.9	539.254	5.0241	up	1.1194e-31	1.0903e-29
c21389_g2	1503.04	155.866	3.2695	up	2.0461e-31	1.9721e-29
c401_g1	145.297	3.63935	5.3192	up	2.1984e-31	2.1152e-29
c12506_g2	746.322	5.10166	7.1927	up	2.2135e-31	2.126e-29
c44131_g1	6564.13	113.885	5.8489	up	3.8499e-31	3.6597e-29
c49143_g1	6025.35	684.292	3.1384	up	3.8732e-31	3.6755e-29
c26056_g1	447.936	11.0387	5.3426	up	3.9319e-31	3.7248e-29
c24063_g1	2125.01	194.568	3.4491	up	7.1058e-31	6.6973e-29
c11199_g1	280.362	17.5294	3.9994	up	9.351e-31	8.7539e-29
c20724_g1	709.748	53.9775	3.7169	up	1.0007e-30	9.3523e-29
c16134_g1	777.27	15.7223	5.6275	up	1.1263e-30	1.0508e-28
c55166_g1	977.319	24.3901	5.3245	up	1.2125e-30	1.1294e-28
c18053_g1	366.027	5.27381	6.117	up	1.2167e-30	1.1314e-28
c5374_g1	409.861	3.09366	7.0497	up	1.393e-30	1.2931e-28
c50340_g1	402.411	31.2928	3.6848	up	1.9937e-30	1.8415e-28
c22182_g1	3302.55	320.067	3.3671	up	2.1161e-30	1.9384e-28
c26892_g1	1085.85	108.551	3.3224	up	2.2317e-30	2.0409e-28
c28693_g1	250.266	14.4813	4.1112	up	2.7863e-30	2.5397e-28
c38628_g1	29408.8	2539.26	3.5338	up	2.964e-30	2.6973e-28
c23194_g2	303.026	10.4583	4.8567	up	3.1263e-30	2.8403e-28
c22812_g1	2420.39	14.2512	7.408	up	3.2655e-30	2.957e-28
c1217_g2	8701.64	163.472	5.7342	up	3.4922e-30	3.1572e-28
c22341_g1	378.174	1.98884	7.571	up	3.7872e-30	3.4128e-28
c18521_g1	17816.2	20.8407	9.7396	up	4.5551e-30	4.0981e-28
c23462_g1	720.296	11.8658	5.9237	up	4.9133e-30	4.4061e-28
c22161_g1	108.225	0.632141	7.4196	up	5.5651e-30	4.9745e-28
c15980_g1	230.938	5.95385	5.2775	up	7.6702e-30	6.7797e-28
c54556_g1	29164.4	191.882	7.2478	up	8.2486e-30	7.2447e-28
c21571_g1	359.908	21.5227	4.0637	up	8.7698e-30	7.6781e-28
c12628_g1	2772.26	327.478	3.0816	up	9.2371e-30	8.049e-28
c22834_g1	370.881	29.2235	3.6658	up	9.5511e-30	8.2966e-28
c23106_g1	4729.39	74.6796	5.9848	up	1.0044e-29	8.6841e-28
c2677_g1	427.748	36.3327	3.5574	up	1.0996e-29	9.4823e-28
c49490_g1	1402.99	36.8092	5.2523	up	1.1002e-29	9.4823e-28
c21338_g1	2654.72	19.2659	7.1064	up	1.3458e-29	1.1564e-27
c9874_g1	4010.8	13.3029	8.236	up	1.3613e-29	1.1678e-27
c6073_g1	5313.3	648.438	3.0346	up	1.5121e-29	1.2952e-27
c55261_g1	580.775	55.5349	3.3865	up	1.6345e-29	1.3936e-27
c21389_g1	591.395	55.1671	3.4222	up	1.6646e-29	1.4128e-27
c37650_g1	84.9446	0	Inf	up	2.3904e-29	2.0072e-27
c17290_g2	18393.6	917.125	4.3259	up	2.4875e-29	2.0824e-27
c14415_g1	1487.09	173.2	3.102	up	2.8471e-29	2.3656e-27
c23624_g1	2669.11	65.7069	5.3442	up	3.5968e-29	2.9751e-27
c12171_g1	19328.7	2444.53	2.9831	up	5.6211e-29	4.622e-27
c26294_g2	208.632	0	Inf	up	5.9143e-29	4.8558e-27
c11537_g2	6564.96	51.9351	6.9819	up	5.9674e-29	4.8922e-27
c17073_g1	1003.21	112.214	3.1603	up	6.1231e-29	5.0051e-27
c39527_g1	486.078	45.3069	3.4234	up	6.9347e-29	5.6517e-27
c26453_g1	7763.6	138.289	5.811	up	7.9324e-29	6.4271e-27
c44124_g1	991.675	21.9678	5.4964	up	8.6811e-29	7.0132e-27
c14933_g1	5295.5	63.0949	6.3911	up	1.0982e-28	8.7948e-27
c54845_g1	6124.71	26.9727	7.827	up	1.1445e-28	9.1525e-27
c16692_g1	372.42	31.5347	3.5619	up	1.2157e-28	9.6665e-27
c20368_g1	4596.84	330.384	3.7984	up	1.823e-28	1.4371e-26
c38599_g1	88827.6	542.183	7.3561	up	1.9159e-28	1.5082e-26
c636_g1	829.116	24.1439	5.1018	up	1.9975e-28	1.5702e-26
c1169_g1	4049.02	507.338	2.9966	up	2.1737e-28	1.7063e-26
c23760_g1	2991.24	369.918	3.0155	up	2.2574e-28	1.767e-26
c13413_g1	355.182	6.55725	5.7593	up	2.308e-28	1.8041e-26
c20475_g1	4220.6	438.113	3.2681	up	2.4947e-28	1.9418e-26
c19762_g2	157.258	6.40736	4.6173	up	2.8349e-28	2.2004e-26
c20203_g1	5106.74	155.879	5.0339	up	4.1751e-28	3.2226e-26
c38702_g1	3519.22	153.182	4.5219	up	5.035e-28	3.8756e-26
c46225_g1	202.545	3.3647	5.9116	up	5.1549e-28	3.9624e-26
c20614_g1	1175.52	5.0825	7.8535	up	5.6396e-28	4.3289e-26
c51273_g1	340.961	0	Inf	up	5.7197e-28	4.3843e-26
c26786_g8	85.1685	0.316071	8.0739	up	6.7341e-28	5.1476e-26
c27911_g1	3382.48	87.7932	5.2678	up	8.5106e-28	6.4788e-26
c39857_g1	947.003	28.0121	5.0792	up	9.8348e-28	7.4663e-26
c8138_g1	1959.22	3.23397	9.2428	up	1.012e-27	7.6621e-26
c33052_g1	4299.41	124.732	5.1072	up	1.2855e-27	9.6795e-26
c25879_g1	327.374	4.21402	6.2796	up	1.4187e-27	1.0653e-25
c18858_g1	93.2803	0.999211	6.5446	up	1.5345e-27	1.1492e-25
c1417_g1	150.189	6.69756	4.487	up	1.6748e-27	1.2526e-25
c3594_g1	1094.3	14.379	6.2499	up	1.8191e-27	1.3569e-25
c9100_g1	713.231	16.4823	5.4354	up	1.8492e-27	1.3774e-25
c23952_g3	355.877	31.2385	3.51	up	2.0375e-27	1.5157e-25
c8600_g1	935.669	46.2673	4.3379	up	2.2813e-27	1.6948e-25
c24449_g2	948.948	112.242	3.0797	up	2.4516e-27	1.8164e-25
c44087_g1	13442.8	1022.83	3.7162	up	2.6843e-27	1.9835e-25
c13369_g1	131.219	0.306492	8.7419	up	2.8497e-27	2.1002e-25
c23573_g2	1656.86	40.8796	5.3409	up	3.1165e-27	2.2907e-25
c38569_g1	27697.9	119.124	7.8612	up	4.2625e-27	3.1206e-25
c27383_g1	10227.6	465.489	4.4576	up	5.8423e-27	4.2491e-25
c33331_g1	1892.8	214.496	3.1415	up	6.2965e-27	4.5674e-25
c13972_g1	1230.02	153.237	3.0048	up	7.2596e-27	5.2523e-25
c9336_g1	13819.7	522.072	4.7263	up	7.8874e-27	5.6842e-25
c16955_g1	2448.3	73.978	5.0485	up	8.0432e-27	5.789e-25
c49616_g1	661.786	48.9556	3.7568	up	8.9726e-27	6.4495e-25
c54914_g1	1315.02	166.943	2.9776	up	9.2103e-27	6.6118e-25
c892_g1	401.509	41.1551	3.2863	up	1.1041e-26	7.9158e-25
c21591_g1	296	25.5425	3.5346	up	1.2538e-26	8.9771e-25
c11661_g1	1199.06	10.9885	6.7698	up	1.4607e-26	1.0419e-24
c22877_g1	3519.6	109.678	5.0041	up	1.4982e-26	1.0673e-24
c19027_g1	780.532	64.8286	3.5898	up	1.6566e-26	1.1785e-24
c26351_g4	1539.56	110.152	3.8049	up	1.7495e-26	1.243e-24
c17038_g2	97.3085	0	Inf	up	1.8698e-26	1.3251e-24
c39695_g1	142.387	3.43486	5.3734	up	2.1907e-26	1.5486e-24
c29881_g1	192.735	12.7151	3.922	up	2.6322e-26	1.8536e-24
c23444_g1	6629.28	358.607	4.2084	up	2.7123e-26	1.9076e-24
c28179_g1	154.903	7.82464	4.3072	up	2.7601e-26	1.9387e-24
c13440_g1	112.606	0	Inf	up	2.7709e-26	1.9438e-24
c1586_g1	303.954	0	Inf	up	2.9946e-26	2.0954e-24
c20425_g2	3291.05	460.387	2.8376	up	3.0589e-26	2.1378e-24
c33084_g1	15205.6	306.715	5.6316	up	3.0681e-26	2.1415e-24
c3014_g1	183.473	11.2217	4.0312	up	3.1054e-26	2.1648e-24
c41042_g1	136.619	6.05584	4.4957	up	3.1303e-26	2.1794e-24
c26651_g7	3816.2	500.388	2.931	up	3.2209e-26	2.2368e-24
c22012_g2	82.6743	0.622563	7.0531	up	3.6345e-26	2.5178e-24
c22832_g2	144.99	6.73301	4.4286	up	3.7289e-26	2.5768e-24
c28072_g1	2840.27	298.174	3.2518	up	5.4283e-26	3.7371e-24
c19334_g1	407.61	9.97656	5.3525	up	5.6424e-26	3.8749e-24
c9218_g1	165.435	4.85574	5.0904	up	5.7672e-26	3.9557e-24
c21642_g2	340.508	6.63699	5.681	up	6.3001e-26	4.3105e-24
c6348_g1	71.0284	0	Inf	up	7.6519e-26	5.2161e-24
c3285_g1	70.212	0	Inf	up	1.032e-25	6.9747e-24
c1652_g1	213.903	16.0293	3.7382	up	1.4266e-25	9.5716e-24
c33258_g1	15578.2	508.559	4.937	up	2.0049e-25	1.3291e-23
c18732_g2	81.1078	0.632141	7.0035	up	2.1699e-25	1.4367e-23
c27184_g1	1040.93	60.9435	4.0943	up	2.2505e-25	1.4865e-23
c5484_g1	107.423	3.16381	5.0855	up	2.5037e-25	1.6499e-23
c18655_g1	69.0086	0	Inf	up	2.9093e-25	1.9103e-23
c45620_g1	546.301	29.4653	4.2126	up	3.4255e-25	2.244e-23
c27877_g1	4956.64	73.3957	6.0775	up	3.4932e-25	2.2857e-23
c34448_g1	535.114	17.8905	4.9026	up	3.7375e-25	2.4368e-23
c16361_g1	7979.3	21.112	8.5621	up	3.7751e-25	2.4585e-23
c13252_g1	516.524	60.6303	3.0907	up	3.8225e-25	2.4806e-23
c27964_g1	15461.6	556.698	4.7956	up	4.6016e-25	2.9688e-23
c14241_g1	719.885	91.3449	2.9784	up	4.69e-25	3.0223e-23
c44015_g1	2755.49	99.3375	4.7938	up	5.8855e-25	3.772e-23
c50563_g1	117.207	1.70151	6.1061	up	6.0822e-25	3.8923e-23
c21805_g1	104.805	3.23397	5.0183	up	6.3625e-25	4.067e-23
c45871_g1	146.62	0.929055	7.3021	up	6.8549e-25	4.3767e-23
c24836_g5	483.988	29.463	4.038	up	6.8741e-25	4.3839e-23
c55767_g1	1238.17	37.2804	5.0536	up	7.392e-25	4.698e-23
c20172_g2	108.426	3.55004	4.9327	up	7.5739e-25	4.8081e-23
c49164_g1	30328.8	3162.12	3.2617	up	7.9411e-25	5.0354e-23
c45085_g1	135.567	4.62899	4.8722	up	7.9886e-25	5.0598e-23
c23981_g1	408.678	21.7942	4.2289	up	8.5882e-25	5.4206e-23
c28515_g1	914.323	3.55004	8.0087	up	8.5974e-25	5.4206e-23
c10645_g1	495.875	43.995	3.4946	up	8.6704e-25	5.4604e-23
c54610_g1	3540.28	371.56	3.2522	up	8.7471e-25	5.4962e-23
c39072_g1	802.784	105.344	2.9299	up	8.8237e-25	5.538e-23
c20828_g1	13694.8	17.6386	9.6007	up	9.552e-25	5.9816e-23
c34518_g1	321.474	0	Inf	up	9.7278e-25	6.0848e-23
c29730_g1	165.921	5.5293	4.9073	up	1.0387e-24	6.4681e-23
c49415_g1	423.17	7.06463	5.9045	up	1.1971e-24	7.4461e-23
c13637_g1	144.021	0.622563	7.8538	up	1.2018e-24	7.4666e-23
c33987_g1	87.8646	1.62177	5.7596	up	1.2502e-24	7.7587e-23
c17596_g1	204.51	3.44444	5.8918	up	1.2701e-24	7.8735e-23
c44024_g1	3512.12	253.191	3.794	up	1.3924e-24	8.593e-23
c3287_g1	224.662	0.306492	9.5177	up	1.468e-24	9.0397e-23
c21636_g2	930.141	52.8194	4.1383	up	1.4808e-24	9.0979e-23
c21623_g1	876.262	58.3652	3.9082	up	1.492e-24	9.1571e-23
c19083_g1	2858.44	143.194	4.3192	up	1.604e-24	9.8226e-23
c24591_g1	267.807	5.25752	5.6707	up	1.7696e-24	1.0801e-22
c9651_g1	5884.49	274.321	4.423	up	1.8512e-24	1.1274e-22
c33145_g1	934.573	50.1718	4.2194	up	1.9172e-24	1.1663e-22
c19707_g1	128.685	6.48349	4.3109	up	1.9538e-24	1.1873e-22
c24957_g3	532.961	65.0175	3.0351	up	2.0339e-24	1.2346e-22
c18975_g1	4882.94	530.854	3.2014	up	2.054e-24	1.2454e-22
c6253_g1	7311.33	1117.49	2.7099	up	2.1229e-24	1.283e-22
c22413_g2	866.776	4.58109	7.5638	up	2.6926e-24	1.615e-22
c16565_g1	300.514	5.29657	5.8262	up	2.7336e-24	1.636e-22
c14692_g1	129.315	0.376649	8.4235	up	2.7458e-24	1.6415e-22
c16811_g2	350.072	5.26113	6.0561	up	3.3474e-24	1.9905e-22
c13872_g1	1731.24	151.145	3.5178	up	3.3563e-24	1.9937e-22
c27770_g1	627.552	8.42494	6.2189	up	3.4005e-24	2.0177e-22
c14292_g1	402.039	2.8669	7.1317	up	3.42e-24	2.0272e-22
c18653_g2	350.994	23.0652	3.9277	up	3.5353e-24	2.0932e-22
c44687_g1	593.987	0.938633	9.3057	up	4.3129e-24	2.5455e-22
c27878_g1	1646.7	81.2541	4.341	up	4.4133e-24	2.602e-22
c21824_g1	259.791	21.51	3.5943	up	4.531e-24	2.6657e-22
c38752_g1	1008.84	4.39265	7.8434	up	4.6907e-24	2.7567e-22
c19291_g1	514.613	49.3773	3.3816	up	4.7897e-24	2.8119e-22
c40354_g1	69.1645	0.376649	7.5207	up	4.859e-24	2.8436e-22
c24668_g2	3207.27	239.284	3.7446	up	4.9865e-24	2.9121e-22
c25483_g3	414.467	12.1272	5.0949	up	5.0771e-24	2.9587e-22
c11913_g1	561.214	71.2204	2.9782	up	5.3217e-24	3.0883e-22
c25288_g1	6155.34	966.492	2.671	up	5.3867e-24	3.1195e-22
c20845_g1	535.597	25.9996	4.3646	up	5.6393e-24	3.2623e-22
c4084_g1	215.658	9.03792	4.5766	up	5.9248e-24	3.4203e-22
c23501_g2	4426.27	256.673	4.1081	up	6.1397e-24	3.5407e-22
c39041_g1	900.427	10.1774	6.4672	up	6.733e-24	3.8788e-22
c1741_g1	194.667	0.612984	8.3109	up	6.9503e-24	3.9998e-22
c2219_g1	227.811	20.5558	3.4702	up	7.0726e-24	4.066e-22
c26887_g1	1294.03	57.0901	4.5025	up	7.2137e-24	4.1428e-22
c4688_g1	219.892	19.9679	3.461	up	7.3815e-24	4.2348e-22
c54889_g1	807.906	3.62977	7.7982	up	8.0592e-24	4.6188e-22
c21027_g1	13928.1	465.746	4.9023	up	8.2434e-24	4.7195e-22
c25292_g3	1886.13	288.87	2.7069	up	8.2635e-24	4.7261e-22
c15070_g1	5616.03	240.787	4.5437	up	8.3733e-24	4.7791e-22
c12919_g1	629.714	85.4202	2.882	up	8.7924e-24	5.008e-22
c56060_g1	1119.69	26.871	5.3809	up	1.0187e-23	5.7846e-22
c50911_g1	296.323	26.5769	3.4789	up	1.1152e-23	6.3131e-22
c33071_g1	4986	784.54	2.668	up	1.1296e-23	6.3814e-22
c18850_g1	352.612	25.814	3.7719	up	1.1357e-23	6.4096e-22
c44353_g1	929.899	132.093	2.8155	up	1.1902e-23	6.7101e-22
c29448_g1	226.55	20.7347	3.4497	up	1.2633e-23	7.1148e-22
c22979_g1	496.787	9.73662	5.6731	up	1.2732e-23	7.1636e-22
c56355_g1	135.373	7.4547	4.1827	up	1.2884e-23	7.2414e-22
c33928_g1	938.995	71.2151	3.7209	up	1.3044e-23	7.324e-22
c22436_g2	176.309	3.13795	5.8121	up	1.3146e-23	7.3742e-22
c33865_g1	96.0768	2.94663	5.027	up	1.4487e-23	8.1014e-22
c21550_g2	192.697	12.2017	3.9812	up	1.4866e-23	8.3054e-22
c22399_g1	1946.86	295.44	2.7202	up	1.5157e-23	8.4592e-22
c26108_g3	2088.27	230.495	3.1795	up	1.6126e-23	8.9728e-22
c25450_g4	12624.4	524.671	4.5887	up	1.7424e-23	9.666e-22
c18090_g1	2548.9	183.228	3.7982	up	1.9352e-23	1.0725e-21
c22943_g1	47242	1319.66	5.1618	up	1.9937e-23	1.1027e-21
c2970_g1	288.046	30.7332	3.2284	up	2.0752e-23	1.1466e-21
c56799_g1	66.5285	0.306492	7.762	up	2.1189e-23	1.1685e-21
c23698_g1	303.963	11.0423	4.7828	up	2.7555e-23	1.512e-21
c6708_g1	3081.25	58.5246	5.7183	up	2.7589e-23	1.5123e-21
c55050_g1	2121.19	156.795	3.7579	up	2.7776e-23	1.5211e-21
c38780_g1	251.547	25.9189	3.2788	up	3.782e-23	2.0529e-21
c22091_g1	769.552	25.1917	4.933	up	3.9299e-23	2.1311e-21
c39657_g1	1266.83	189.478	2.7411	up	4.2136e-23	2.2804e-21
c33505_g1	1269.78	192.333	2.7229	up	4.7883e-23	2.5789e-21
c26240_g1	806.506	115.935	2.7984	up	4.8941e-23	2.6308e-21
c5916_g1	316.782	1.94742	7.3458	up	4.962e-23	2.6647e-21
c26837_g3	21730.7	2083.3	3.3828	up	5.067e-23	2.7184e-21
c25057_g1	250.997	1.2547	7.6442	up	5.2265e-23	2.7986e-21
c52801_g1	196.925	0.683141	8.1712	up	5.9673e-23	3.1799e-21
c18181_g1	260.869	27.3214	3.2552	up	6.0068e-23	3.1979e-21
c15737_g2	383.69	12.077	4.9896	up	6.2399e-23	3.3188e-21
c33606_g1	188.927	0	Inf	up	6.2963e-23	3.3455e-21
c27003_g8	172.066	2.25392	6.2544	up	7.1158e-23	3.7666e-21
c14544_g1	451.616	0.316071	10.481	up	7.2771e-23	3.8482e-21
c17431_g1	379.295	1.2547	8.2398	up	7.7545e-23	4.0851e-21
c20145_g1	237.526	3.29455	6.1719	up	8.1005e-23	4.2633e-21
c7323_g1	379.659	48.1532	2.979	up	8.3674e-23	4.3997e-21
c25554_g1	4488.75	730.725	2.6189	up	8.5678e-23	4.5007e-21
c49924_g1	117.226	0.316071	8.5348	up	9.2267e-23	4.8377e-21
c21736_g2	2911.45	130.305	4.4818	up	9.4288e-23	4.9321e-21
c44659_g1	389.388	48.7384	2.9981	up	9.4899e-23	4.9523e-21
c49236_g1	1599.63	55.4559	4.8503	up	9.565e-23	4.9868e-21
c28878_g1	962.29	30.5282	4.9783	up	9.7183e-23	5.0619e-21
c21091_g1	93363.5	2235.09	5.3845	up	9.7528e-23	5.0751e-21
c21157_g1	1410.11	215.018	2.7133	up	1.2128e-22	6.2933e-21
c24330_g1	843.022	72.4528	3.5405	up	1.3678e-22	7.0779e-21
c34250_g1	103.678	3.37428	4.9414	up	1.4169e-22	7.3248e-21
c45243_g1	738.088	39.3358	4.2299	up	1.8313e-22	9.4499e-21
c55272_g1	2577.74	407.999	2.6595	up	1.9743e-22	1.0169e-20
c23303_g1	5765.47	351.75	4.0348	up	2.4055e-22	1.2344e-20
c20706_g1	71.3305	0.929055	6.2626	up	2.412e-22	1.2366e-20
c20767_g2	62.3847	0.376649	7.3718	up	2.4847e-22	1.2727e-20
c21232_g3	2304.05	100.095	4.5247	up	2.5384e-22	1.299e-20
c19615_g2	206.999	16.0228	3.6914	up	2.817e-22	1.4389e-20
c2125_g1	586.071	85.3402	2.7798	up	2.8419e-22	1.4503e-20
c33293_g1	7171.71	391.52	4.1952	up	2.8914e-22	1.4741e-20
c34089_g1	143.734	3.86611	5.2164	up	2.9092e-22	1.4819e-20
c17988_g1	2493.23	59.0729	5.3994	up	3.0787e-22	1.5625e-20
c27186_g9	142.706	10.1583	3.8123	up	3.2862e-22	1.6617e-20
c44457_g1	6805.61	869.344	2.9687	up	3.9081e-22	1.9726e-20
c18870_g1	1756.94	29.8458	5.8794	up	4.062e-22	2.0484e-20
c21128_g1	153.211	12.5135	3.614	up	4.1429e-22	2.0854e-20
c24613_g1	2132.94	319.161	2.7405	up	4.3396e-22	2.1824e-20
c21798_g1	360.058	30.3051	3.5706	up	4.3645e-22	2.1929e-20
c50745_g1	314.121	37.6803	3.0594	up	4.7573e-22	2.386e-20
c55004_g1	208.491	0.622563	8.3876	up	5.0688e-22	2.5376e-20
c22946_g1	10101.8	1279.18	2.9813	up	5.1212e-22	2.5615e-20
c54569_g1	11617.1	593.109	4.2918	up	5.4372e-22	2.7172e-20
c25322_g1	3278.06	120.659	4.7638	up	5.8754e-22	2.9335e-20
c49169_g1	10935.2	504.542	4.4379	up	6.378e-22	3.1758e-20
c33423_g1	13226.2	685.885	4.2693	up	6.6613e-22	3.308e-20
c24226_g1	3356.76	400.324	3.0678	up	6.6697e-22	3.3092e-20
c3066_g1	252.425	0	Inf	up	6.9717e-22	3.4528e-20
c1557_g1	126.777	8.63181	3.8765	up	7.7051e-22	3.8059e-20
c39348_g1	1501.68	30.1401	5.6387	up	9.1852e-22	4.5208e-20
c39993_g1	87.933	0	Inf	up	9.9269e-22	4.8772e-20
c27577_g3	11435.1	1154.82	3.3077	up	1.0246e-21	5.0297e-20
c21802_g2	68.2534	0.919476	6.2139	up	1.064e-21	5.2184e-20
c28420_g1	1407.34	136.254	3.3686	up	1.1125e-21	5.4515e-20
c17685_g1	5678.09	665.615	3.0926	up	1.2748e-21	6.2191e-20
c49487_g1	1146.58	177.983	2.6875	up	1.3541e-21	6.5943e-20
c44868_g1	391.004	35.3534	3.4673	up	1.3673e-21	6.647e-20
c21938_g2	196.977	19.9392	3.3043	up	1.4861e-21	7.2055e-20
c27770_g2	403.309	31.5818	3.6747	up	1.5193e-21	7.36e-20
c22953_g1	400.003	44.6003	3.1649	up	1.5341e-21	7.4251e-20
c44903_g1	887.145	104.568	3.0847	up	1.7305e-21	8.3685e-20
c24509_g1	429.724	60.3518	2.8319	up	1.7329e-21	8.3731e-20
c24688_g4	259.226	30.0597	3.1083	up	1.7471e-21	8.434e-20
c49618_g1	96.2801	4.02271	4.581	up	1.8011e-21	8.6874e-20
c10342_g1	785.012	35.2087	4.4787	up	1.8726e-21	9.0165e-20
c23888_g1	5004.27	460.759	3.4411	up	1.9241e-21	9.2484e-20
c682_g1	13876.9	362.972	5.2567	up	1.9661e-21	9.4422e-20
c24085_g2	7735.46	242.874	4.9932	up	2.0819e-21	9.9558e-20
c21938_g1	143.525	11.3361	3.6623	up	2.1123e-21	1.0092e-19
c27049_g2	1382.78	232.577	2.5718	up	2.2827e-21	1.0887e-19
c17130_g1	444.351	8.94788	5.634	up	2.3278e-21	1.1092e-19
c27811_g1	1429.05	56.6529	4.6568	up	2.4109e-21	1.1479e-19
c22317_g1	58.9443	0.306492	7.5874	up	2.7522e-21	1.3081e-19
c27850_g1	6026.69	1066.23	2.4989	up	2.791e-21	1.3243e-19
c15672_g1	3994.2	429.256	3.218	up	3.2776e-21	1.5486e-19
c38585_g1	3903.13	297.9	3.7117	up	3.2843e-21	1.5504e-19
c21733_g1	3356.99	378.139	3.1502	up	3.3948e-21	1.5985e-19
c8932_g1	90.5314	2.44523	5.2104	up	3.4245e-21	1.6111e-19
c9342_g1	4925.67	685.735	2.8446	up	3.9661e-21	1.858e-19
c22965_g3	1273.75	214.937	2.5671	up	4.4686e-21	2.0881e-19
c20396_g1	84.6416	0.376649	7.812	up	4.5061e-21	2.1038e-19
c25373_g1	398.754	18.4681	4.4324	up	4.8424e-21	2.2552e-19
c14552_g1	2617.78	195.106	3.746	up	5.2558e-21	2.4415e-19
c15923_g1	1097.71	183.77	2.5785	up	5.3733e-21	2.494e-19
c39746_g1	83.4281	0	Inf	up	5.383e-21	2.4964e-19
c34612_g1	178.266	2.45194	6.184	up	5.402e-21	2.5032e-19
c17645_g1	234.077	26.7682	3.1284	up	5.5629e-21	2.5734e-19
c12078_g1	92.5891	3.06779	4.9156	up	5.9269e-21	2.7373e-19
c19792_g1	53.1546	0	Inf	up	5.9401e-21	2.741e-19
c31502_g1	101.787	3.66162	4.7969	up	5.9852e-21	2.7596e-19
c8492_g1	462.355	24.0507	4.2648	up	6.0521e-21	2.7881e-19
c24525_g2	337.785	12.6232	4.742	up	6.1221e-21	2.818e-19
c23666_g2	53.4484	0	Inf	up	6.3897e-21	2.9387e-19
c23936_g2	1131.27	186.261	2.6025	up	6.4529e-21	2.9653e-19
c27646_g6	968.131	156.786	2.6264	up	6.5628e-21	3.0133e-19
c3700_g1	2153.99	242.047	3.1537	up	6.6215e-21	3.0378e-19
c20923_g1	138.605	0	Inf	up	7.4418e-21	3.3973e-19
c56555_g1	109.913	5.43328	4.3384	up	8.1728e-21	3.7248e-19
c11436_g1	104.459	1.32486	6.301	up	8.5102e-21	3.8754e-19
c16259_g1	328.074	5.6792	5.8522	up	8.7653e-21	3.9883e-19
c25729_g1	6195.88	402.01	3.946	up	9.1106e-21	4.142e-19
c12019_g1	640.318	7.28181	6.4583	up	9.1499e-21	4.1565e-19
c49432_g1	5009.85	235.277	4.4123	up	9.3422e-21	4.2369e-19
c19096_g1	2637.46	467.597	2.4958	up	9.3628e-21	4.2427e-19
c14758_g1	70.1652	1.60262	5.4523	up	9.8314e-21	4.4478e-19
c481_g1	959.681	115.07	3.06	up	1.0383e-20	4.6935e-19
c27928_g1	740.964	104.021	2.8325	up	1.1067e-20	4.9903e-19
c54864_g1	4403.19	15.8981	8.1136	up	1.1092e-20	4.9934e-19
c21585_g2	2915.56	305.697	3.2536	up	1.2711e-20	5.7088e-19
c24534_g2	371.133	25.6023	3.8576	up	1.2841e-20	5.7623e-19
c26712_g1	631.897	100.254	2.656	up	1.4023e-20	6.2776e-19
c26956_g6	2610.11	179.578	3.8614	up	1.5265e-20	6.8005e-19
c8336_g1	103.396	5.92511	4.1252	up	1.5534e-20	6.9092e-19
c28254_g1	533.819	37.4526	3.8332	up	1.5961e-20	7.0878e-19
c8435_g1	52.0375	0	Inf	up	1.6136e-20	7.16e-19
c6186_g1	63.6161	0.938633	6.0827	up	1.6395e-20	7.2689e-19
c14160_g1	286.147	6.76175	5.4032	up	1.7012e-20	7.5365e-19
c14895_g2	61.1793	0.622563	6.6187	up	1.8429e-20	8.1509e-19
c44034_g1	4261.21	119.391	5.1575	up	1.8616e-20	8.2207e-19
c33617_g1	481.951	73.7568	2.708	up	1.9424e-20	8.5639e-19
c9035_g2	527.141	57.8798	3.1871	up	1.9782e-20	8.715e-19
c39569_g1	180.703	0.612984	8.2036	up	2.0294e-20	8.9333e-19
c12771_g1	710.194	116.914	2.6028	up	2.2081e-20	9.7121e-19
c26270_g1	4669.93	866.092	2.4308	up	2.5048e-20	1.1009e-18
c24080_g2	21635.9	620.64	5.1235	up	2.6872e-20	1.1801e-18
c8826_g1	51.0763	0	Inf	up	2.7426e-20	1.2025e-18
c6357_g1	1205.45	49.0913	4.618	up	3.0301e-20	1.3254e-18
c6005_g1	354.344	7.81196	5.5033	up	3.0574e-20	1.3363e-18
c28546_g1	2754.17	268.745	3.3573	up	3.5828e-20	1.5585e-18
c23119_g1	194.552	21.3194	3.1899	up	3.8146e-20	1.6581e-18
c6261_g1	33199.8	1715.16	4.2748	up	4.0641e-20	1.7624e-18
c16182_g1	153.74	0.306492	8.9704	up	4.1069e-20	1.7795e-18
c44583_g1	74.8961	0	Inf	up	4.2313e-20	1.8306e-18
c16445_g1	81.7954	3.3137	4.6255	up	4.3384e-20	1.8755e-18
c57618_g1	179.992	18.8069	3.2586	up	4.5044e-20	1.9442e-18
c38580_g1	1518.03	25.2088	5.9121	up	4.7851e-20	2.0621e-18
c27016_g1	9610.38	984	3.2879	up	4.9243e-20	2.1205e-18
c33174_g1	4911.52	511.916	3.2622	up	4.9782e-20	2.1387e-18
c19328_g1	1880	127.863	3.8781	up	5.2974e-20	2.2723e-18
c54552_g1	1363.52	155.02	3.1368	up	5.473e-20	2.3458e-18
c14501_g1	24357.6	4171.75	2.5456	up	5.5921e-20	2.395e-18
c50687_g1	897.078	154.032	2.542	up	5.813e-20	2.4877e-18
c38748_g1	674.237	1.31528	9.0017	up	5.8731e-20	2.5115e-18
c14491_g1	50639.5	3029.1	4.0633	up	5.8956e-20	2.5191e-18
c17554_g1	254.334	2.06858	6.9419	up	6.4787e-20	2.7577e-18
c33099_g1	7355.67	1349.77	2.4461	up	6.6778e-20	2.8402e-18
c15654_g1	925.01	159.242	2.5383	up	6.6887e-20	2.8427e-18
c49206_g1	2898.2	3.79595	9.5765	up	6.9596e-20	2.9556e-18
c44204_g1	852.01	147.292	2.5322	up	7.2706e-20	3.0782e-18
c39468_g1	73.2637	0	Inf	up	7.4901e-20	3.1663e-18
c28214_g1	1179.97	46.3162	4.6711	up	7.7029e-20	3.2513e-18
c22979_g2	6015.14	569.073	3.4019	up	7.7319e-20	3.261e-18
c13283_g1	49845.3	3527.29	3.8208	up	7.875e-20	3.3189e-18
c18386_g1	285.449	38.8708	2.8765	up	8.3578e-20	3.5117e-18
c44405_g1	382.543	30.0628	3.6696	up	8.6663e-20	3.6385e-18
c9569_g1	528.777	15.5442	5.0882	up	9.2144e-20	3.8599e-18
c39055_g1	1516.8	273.055	2.4738	up	9.2265e-20	3.862e-18
c8555_g1	1005.06	37.5144	4.7437	up	9.563e-20	3.9999e-18
c23037_g1	5378.2	596.364	3.1729	up	9.8811e-20	4.1298e-18
c44426_g1	49.3522	0	Inf	up	1.0243e-19	4.2746e-18
c2552_g1	121.005	0.683141	7.4687	up	1.0551e-19	4.3965e-18
c27875_g1	7462.83	1018.94	2.8727	up	1.0797e-19	4.4957e-18
c33419_g1	6220.81	750.063	3.052	up	1.087e-19	4.5226e-18
c39489_g1	222.194	5.39857	5.3631	up	1.1434e-19	4.7536e-18
c13818_g1	1037.21	124.263	3.0612	up	1.1483e-19	4.767e-18
c8496_g1	176.754	13.4117	3.7202	up	1.1757e-19	4.8771e-18
c49456_g1	2699.97	490.449	2.4608	up	1.1874e-19	4.9217e-18
c8932_g2	386.13	16.9061	4.5135	up	1.4255e-19	5.8956e-18
c15200_g1	7757.71	890.313	3.1232	up	1.4722e-19	6.0843e-18
c54785_g1	4866.5	610.334	2.9952	up	1.5389e-19	6.3552e-18
c1318_g1	3810.34	218.323	4.1254	up	1.5657e-19	6.4609e-18
c10992_g1	3793.56	100.446	5.2391	up	1.606e-19	6.6223e-18
c20171_g2	481.725	55.7815	3.1104	up	1.6516e-19	6.7903e-18
c24052_g1	251.901	33.8903	2.8939	up	1.7965e-19	7.3641e-18
c25038_g3	5825.92	1076.26	2.4365	up	1.8618e-19	7.6261e-18
c12984_g1	6538.35	523.893	3.6416	up	1.8872e-19	7.7245e-18
c19721_g1	1042.39	146.382	2.8321	up	1.9025e-19	7.7813e-18
c28193_g1	439.418	16.4564	4.7389	up	1.9563e-19	7.9955e-18
c18226_g1	75599.5	5105.72	3.8882	up	1.9704e-19	8.0412e-18
c43906_g1	2068.05	230.445	3.1658	up	2.0805e-19	8.4717e-18
c16882_g1	10775.4	1119.62	3.2667	up	2.2296e-19	9.0654e-18
c23081_g1	539.158	89.5722	2.5896	up	2.234e-19	9.0767e-18
c22417_g1	52.6459	0.376649	7.127	up	2.5567e-19	1.0335e-17
c1759_g1	62.5229	1.29612	5.5921	up	2.6306e-19	1.0603e-17
c14943_g1	990.56	180.473	2.4565	up	2.8487e-19	1.1465e-17
c15232_g1	470.028	59.7149	2.9766	up	2.9041e-19	1.168e-17
c18639_g1	693.113	119.786	2.5326	up	2.9348e-19	1.1795e-17
c8104_g2	80.0943	3.60104	4.4752	up	2.9586e-19	1.1882e-17
c15225_g1	253.492	2.22518	6.8319	up	3.1719e-19	1.2729e-17
c3041_g1	102.932	0.306492	8.3916	up	3.3827e-19	1.3565e-17
c38783_g1	4776.2	65.42	6.19	up	3.6939e-19	1.4781e-17
c6086_g1	96.3285	3.3137	4.8614	up	3.8285e-19	1.5308e-17
c33313_g1	487.907	79.6546	2.6148	up	3.9236e-19	1.5678e-17
c20991_g1	2504.05	433.646	2.5297	up	4.0248e-19	1.607e-17
c17805_g1	51.8888	0.316071	7.359	up	4.1419e-19	1.6514e-17
c21912_g1	159.641	16.6454	3.2616	up	4.1561e-19	1.6559e-17
c38637_g1	3571.83	650.96	2.456	up	4.1924e-19	1.6691e-17
c11911_g1	3617.86	712.221	2.3447	up	4.3777e-19	1.7404e-17
c38852_g1	2660.72	114.616	4.5369	up	4.6464e-19	1.8459e-17
c17923_g1	1526.27	282.474	2.4338	up	4.8304e-19	1.9162e-17
c22360_g1	125.6	3.94585	4.9924	up	5.2016e-19	2.062e-17
c24199_g1	8824.95	1103.55	2.9994	up	5.2707e-19	2.088e-17
c21132_g2	29780.6	4580.03	2.7009	up	5.4208e-19	2.1443e-17
c22832_g3	116.181	9.32813	3.6386	up	5.4697e-19	2.1621e-17
c53162_g1	270.615	35.4515	2.9323	up	5.7329e-19	2.2629e-17
c18738_g1	7818.54	266.897	4.8725	up	6.1378e-19	2.4193e-17
c22907_g1	47.0034	0	Inf	up	6.1975e-19	2.4376e-17
c16835_g1	1138.22	53.0658	4.4229	up	6.52e-19	2.5627e-17
c20649_g5	3272.64	58.8496	5.7973	up	6.6794e-19	2.6235e-17
c45724_g1	802.407	125.453	2.6772	up	6.9534e-19	2.7292e-17
c38651_g1	1155.7	2.68156	8.7515	up	6.9799e-19	2.7376e-17
c24345_g1	529.593	90.8779	2.5429	up	7.1831e-19	2.8114e-17
c38592_g1	1895.29	365.647	2.3739	up	7.5695e-19	2.9603e-17
c562_g1	302.092	46.5185	2.6991	up	7.5744e-19	2.9603e-17
c23093_g1	107.818	4.13716	4.7038	up	7.7303e-19	3.017e-17
c24139_g1	290.726	34.2502	3.0855	up	7.8758e-19	3.0716e-17
c23823_g1	499.124	52.7806	3.2413	up	8.747e-19	3.409e-17
c26182_g1	34919.1	7108.48	2.2964	up	8.845e-19	3.4423e-17
c22949_g1	1057.36	162.879	2.6986	up	8.9721e-19	3.4894e-17
c34893_g1	152.72	1.86769	6.3535	up	9.6252e-19	3.7355e-17
c49142_g1	21610.6	1600.4	3.7552	up	9.8407e-19	3.8111e-17
c11227_g1	2590.54	175.392	3.8846	up	1.0379e-18	4.0027e-17
c32399_g1	109.598	8.06098	3.7651	up	1.0375e-18	4.0027e-17
c33352_g1	2428.32	158.43	3.938	up	1.0372e-18	4.0027e-17
c23548_g2	484.631	84.2955	2.5234	up	1.0397e-18	4.0068e-17
c26247_g1	1165.12	50.6045	4.5251	up	1.0718e-18	4.1248e-17
c26012_g1	38130.4	3782.85	3.3334	up	1.0809e-18	4.1571e-17
c26859_g1	7624.55	312.561	4.6084	up	1.1152e-18	4.2801e-17
c26348_g1	2857.15	248.046	3.5259	up	1.1849e-18	4.5382e-17
c10134_g1	585.795	14.0948	5.3772	up	1.188e-18	4.5467e-17
c35158_g1	116.741	0.612984	7.5732	up	1.2035e-18	4.6029e-17
c18782_g1	174.667	20.2081	3.1116	up	1.2065e-18	4.6114e-17
c11352_g2	7858.13	1107.37	2.827	up	1.3418e-18	5.1213e-17
c17747_g1	193.057	5.39186	5.1621	up	1.3509e-18	5.1525e-17
c7054_g1	56.4671	0.999211	5.8205	up	1.3784e-18	5.2539e-17
c33806_g1	551.242	95.9128	2.5229	up	1.4347e-18	5.4534e-17
c9340_g1	593.877	84.899	2.8063	up	1.4718e-18	5.5904e-17
c50199_g1	1503.88	75.5505	4.3151	up	1.4893e-18	5.6532e-17
c38821_g1	4674.05	943.402	2.3087	up	1.4929e-18	5.663e-17
c3494_g1	6427.69	1325.04	2.2783	up	1.6163e-18	6.127e-17
c14232_g1	114.564	6.64009	4.1088	up	1.6853e-18	6.3842e-17
c25668_g1	468.223	79.5258	2.5577	up	1.6923e-18	6.4062e-17
c26341_g1	32945.5	4587.64	2.8443	up	1.7797e-18	6.7325e-17
c11669_g1	203.923	26.4488	2.9468	up	1.843e-18	6.9625e-17
c9598_g1	11605.9	1340.33	3.1142	up	1.9889e-18	7.5034e-17
c14585_g4	2640.89	525.219	2.33	up	2.0252e-18	7.6352e-17
c675_g1	2401.75	383.051	2.6485	up	2.1301e-18	8.0196e-17
c22677_g1	451.234	51.5677	3.1293	up	2.2084e-18	8.309e-17
c16252_g1	8489.28	622.301	3.77	up	2.2505e-18	8.4614e-17
c23161_g1	249.644	36.6349	2.7686	up	2.2616e-18	8.4974e-17
c57511_g1	77.3415	1.2547	5.9458	up	2.506e-18	9.4034e-17
c6462_g1	1120.41	21.883	5.6781	up	2.5407e-18	9.5137e-17
c54582_g1	68133.5	5740.32	3.5692	up	2.7514e-18	1.0289e-16
c10568_g1	244.941	11.0555	4.4696	up	3.0785e-18	1.1474e-16
c28215_g1	7780.29	1574.97	2.3045	up	3.1698e-18	1.1806e-16
c21864_g1	809.158	152	2.4123	up	3.5854e-18	1.3345e-16
c28573_g1	2089.7	415.745	2.3295	up	3.6102e-18	1.3428e-16
c51204_g1	133.959	8.71825	3.9416	up	3.7622e-18	1.3965e-16
c2558_g1	1057.26	176.957	2.5789	up	3.9812e-18	1.4757e-16
c43954_g1	44.5633	0	Inf	up	3.9835e-18	1.4757e-16
c20589_g1	771.167	141.524	2.446	up	4.0597e-18	1.5029e-16
c49202_g1	1275.16	227.48	2.4869	up	4.1189e-18	1.5238e-16
c33115_g1	5412.45	393.088	3.7834	up	4.2053e-18	1.5547e-16
c11042_g1	83.1579	4.10842	4.3392	up	4.2814e-18	1.5818e-16
c23472_g1	535.148	48.3374	3.4687	up	4.3395e-18	1.6022e-16
c26100_g1	301.095	14.04	4.4226	up	4.5879e-18	1.6883e-16
c22315_g1	1378.07	38.7913	5.1508	up	4.8315e-18	1.7756e-16
c33256_g1	24866	2887.88	3.1061	up	4.8622e-18	1.7843e-16
c21714_g1	1296.04	180.696	2.8425	up	4.8739e-18	1.7864e-16
c55085_g1	67.1784	1.91869	5.1298	up	4.9855e-18	1.8249e-16
c22054_g1	5280.52	354.614	3.8964	up	5.7157e-18	2.0812e-16
c54734_g1	3361.52	160.989	4.3841	up	6.0374e-18	2.1955e-16
c19362_g1	3099.59	559.246	2.4705	up	6.1565e-18	2.2344e-16
c21310_g1	54.5992	0.929055	5.877	up	6.3456e-18	2.297e-16
c28363_g1	728.119	21.2234	5.1004	up	6.4089e-18	2.3184e-16
c50939_g1	692.874	15.9622	5.4399	up	6.5387e-18	2.3638e-16
c44147_g1	3930.33	378.388	3.3767	up	6.9917e-18	2.5227e-16
c24507_g3	101.67	0.376649	8.0765	up	7.058e-18	2.5449e-16
c21206_g1	69.1184	2.8669	4.5915	up	7.0876e-18	2.5539e-16
c22489_g1	344.205	19.4445	4.1458	up	7.1089e-18	2.56e-16
c20025_g1	221.126	31.6778	2.8033	up	7.652e-18	2.752e-16
c26632_g2	118.04	11.3266	3.3815	up	7.6933e-18	2.765e-16
c26203_g1	16449.2	1455.09	3.4988	up	7.9389e-18	2.8514e-16
c25297_g1	3543.74	475.148	2.8988	up	8.1819e-18	2.9349e-16
c44511_g1	2771.58	522.668	2.4067	up	8.3575e-18	2.9959e-16
c38965_g1	1386.22	159.928	3.1157	up	8.7434e-18	3.1302e-16
c16845_g1	67.6265	0.306492	7.7856	up	9.0151e-18	3.2254e-16
c44792_g1	51.7706	0.683141	6.2438	up	9.0519e-18	3.2365e-16
c20444_g2	70.3214	2.93706	4.5815	up	9.4585e-18	3.3797e-16
c34728_g1	54.0382	0.929055	5.8621	up	9.4869e-18	3.3876e-16
c27799_g1	1063.35	211.521	2.3297	up	9.5928e-18	3.4233e-16
c17787_g1	564.065	105.211	2.4226	up	9.7346e-18	3.4716e-16
c649_g1	83.7609	5.24197	3.9981	up	9.8696e-18	3.5175e-16
c9703_g2	1057.88	210.527	2.3291	up	1.0655e-17	3.79e-16
c18259_g1	289.492	46.4646	2.6393	up	1.0968e-17	3.8989e-16
c24184_g1	6545.89	791.654	3.0476	up	1.1057e-17	3.9279e-16
c44432_g1	2176.09	151.578	3.8436	up	1.1318e-17	4.018e-16
c24075_g1	520.904	41.0294	3.6663	up	1.1512e-17	4.0845e-16
c27312_g1	923.745	184.282	2.3256	up	1.1969e-17	4.2437e-16
c38586_g1	1531.17	175.322	3.1266	up	1.2127e-17	4.2972e-16
c12506_g1	129.967	1.05979	6.9382	up	1.2484e-17	4.4208e-16
c24165_g2	63.4929	2.31449	4.7778	up	1.2519e-17	4.4306e-16
c16613_g1	477.109	14.5385	5.0364	up	1.2876e-17	4.5539e-16
c26759_g1	1687.13	348.544	2.2752	up	1.3312e-17	4.7019e-16
c34322_g1	153.601	15.3174	3.3259	up	1.3477e-17	4.7543e-16
c39357_g1	109.54	9.9538	3.4601	up	1.4399e-17	5.0665e-16
c44756_g1	77.331	2.48067	4.9622	up	1.4584e-17	5.1286e-16
c23529_g1	180.779	7.32323	4.6256	up	1.6039e-17	5.6293e-16
c33045_g1	8377.54	1792.01	2.225	up	1.6575e-17	5.8103e-16
c19471_g1	32315	3482.55	3.214	up	1.6716e-17	5.8521e-16
c51990_g1	87.5537	0	Inf	up	1.7708e-17	6.1955e-16
c13049_g1	1667.33	162.103	3.3626	up	1.7833e-17	6.2354e-16
c24742_g1	3523.47	589.871	2.5785	up	1.7874e-17	6.2457e-16
c19100_g1	1144.35	172.365	2.731	up	1.7998e-17	6.2811e-16
c54672_g1	11928.7	1026.83	3.5382	up	1.8703e-17	6.5189e-16
c28409_g1	1149.72	42.6414	4.7529	up	1.9923e-17	6.9356e-16
c44845_g1	425.888	58.0283	2.8756	up	2.0553e-17	7.1503e-16
c55059_g1	841.313	35.7145	4.5581	up	2.097e-17	7.2818e-16
c23182_g1	1716.57	341.311	2.3304	up	2.1151e-17	7.3401e-16
c11915_g1	5229.94	237.863	4.4586	up	2.1724e-17	7.534e-16
c27328_g2	49.4503	0.612984	6.334	up	2.2339e-17	7.7329e-16
c49427_g1	6120.15	955.788	2.6788	up	2.3702e-17	8.1943e-16
c28442_g1	1824.78	335.112	2.445	up	2.5394e-17	8.7685e-16
c17836_g1	2146.32	117.812	4.1873	up	2.5452e-17	8.783e-16
c26161_g1	5906.63	908.274	2.7011	up	2.6161e-17	9.0166e-16
c5148_g1	535.051	34.8178	3.9418	up	2.6969e-17	9.2892e-16
c20729_g1	863.002	32.844	4.7157	up	2.8014e-17	9.6431e-16
c17871_g1	45.4657	0.376649	6.9154	up	2.8074e-17	9.6576e-16
c39277_g1	478.121	34.7145	3.7838	up	2.9413e-17	1.0106e-15
c14523_g1	1815.99	341.736	2.4098	up	3.0605e-17	1.0506e-15
c16005_g1	99.5269	0.938633	6.7284	up	3.0617e-17	1.0506e-15
c21557_g1	2024.47	244.206	3.0514	up	3.1166e-17	1.0688e-15
c33267_g1	577.572	110.034	2.3921	up	3.168e-17	1.0851e-15
c21622_g1	206.988	4.03229	5.6818	up	3.1858e-17	1.0892e-15
c15089_g1	6255.66	317.487	4.3004	up	3.3531e-17	1.145e-15
c52372_g1	119.772	5.8904	4.3458	up	3.5549e-17	1.2109e-15
c26916_g3	2500.94	553.02	2.1771	up	3.6209e-17	1.2326e-15
c3568_g1	19365.9	1351.69	3.8407	up	3.6484e-17	1.2412e-15
c14801_g1	417.983	75.8802	2.4616	up	3.6598e-17	1.2443e-15
c33171_g1	3364.76	555.815	2.5978	up	3.6944e-17	1.2545e-15
c26810_g5	1985.7	421.975	2.2344	up	3.7711e-17	1.279e-15
c27327_g7	2983.16	428.11	2.8008	up	3.9811e-17	1.3478e-15
c22770_g1	375.932	16.5589	4.5048	up	4.0123e-17	1.3575e-15
c19690_g1	328.364	43.4591	2.9176	up	4.3633e-17	1.4736e-15
c28244_g1	1584.13	335.835	2.2379	up	4.4005e-17	1.4852e-15
c33105_g1	4468.22	590.965	2.9186	up	4.4095e-17	1.4874e-15
c28026_g1	2422.45	337.868	2.8419	up	4.4414e-17	1.4963e-15
c26621_g3	1438.05	302.464	2.2493	up	4.5511e-17	1.5323e-15
c56145_g1	48.0953	0.692719	6.1175	up	4.6731e-17	1.5715e-15
c18878_g1	534.251	101.114	2.4015	up	4.7791e-17	1.6052e-15
c1155_g2	175.678	24.0574	2.8684	up	4.8493e-17	1.6278e-15
c28089_g1	6226.1	1063.79	2.5491	up	4.9081e-17	1.6465e-15
c22447_g1	119.392	7.8948	3.9187	up	4.9616e-17	1.6625e-15
c20242_g1	942.437	195.104	2.2722	up	5.21e-17	1.7446e-15
c18259_g2	228.567	35.3778	2.6917	up	5.2428e-17	1.7546e-15
c23137_g2	1350.9	206.484	2.7098	up	5.4715e-17	1.8278e-15
c39947_g1	952.798	151.872	2.6493	up	5.4913e-17	1.8333e-15
c9597_g1	74.5582	4.01313	4.2156	up	6.0756e-17	2.0223e-15
c18888_g1	1302.83	199.464	2.7074	up	6.2429e-17	2.0767e-15
c26592_g2	3292.58	196.075	4.0697	up	6.4017e-17	2.1283e-15
c44016_g1	1910.04	15.439	6.9509	up	6.7931e-17	2.2543e-15
c19261_g1	8913.7	1950.61	2.1921	up	6.9825e-17	2.3138e-15
c27963_g1	5506.54	517.903	3.4104	up	6.9849e-17	2.3138e-15
c20365_g1	1151.77	11.531	6.6422	up	7.6125e-17	2.5157e-15
c27938_g1	3415.71	608.48	2.4889	up	7.7978e-17	2.5747e-15
c44049_g1	12070.7	861.443	3.8086	up	7.8002e-17	2.5747e-15
c20745_g2	291.142	6.09416	5.5782	up	7.871e-17	2.5965e-15
c8992_g1	165.396	22.3179	2.8896	up	8.2775e-17	2.7241e-15
c12088_g2	2133.61	166.27	3.6817	up	8.5769e-17	2.8176e-15
c29869_g1	50.4236	0.938633	5.7474	up	8.668e-17	2.8459e-15
c50967_g1	136.342	5.33128	4.6766	up	8.7399e-17	2.8678e-15
c23624_g2	3559.07	432.362	3.0412	up	9.685e-17	3.1704e-15
c55138_g1	1206.13	158.356	2.9291	up	9.8014e-17	3.2066e-15
c44382_g1	73.0563	4.28418	4.0919	up	1.0263e-16	3.3536e-15
c17338_g1	10690.8	2401.14	2.1546	up	1.1034e-16	3.5994e-15
c11976_g2	75.9542	0	Inf	up	1.1061e-16	3.6037e-15
c20060_g1	4219.01	860.181	2.2942	up	1.106e-16	3.6037e-15
c18195_g1	5168.68	1070.27	2.2718	up	1.1107e-16	3.6166e-15
c23933_g1	11881.7	2685.23	2.1456	up	1.1543e-16	3.7543e-15
c19607_g1	1341.97	30.2256	5.4724	up	1.1951e-16	3.8845e-15
c12811_g2	1076.81	56.1831	4.2605	up	1.2315e-16	4.0007e-15
c19435_g1	909.486	186.779	2.2837	up	1.2544e-16	4.0727e-15
c18319_g2	484.945	22.4333	4.4341	up	1.3004e-16	4.2146e-15
c6791_g1	533.592	17.2105	4.9544	up	1.3643e-16	4.4139e-15
c40636_g1	148.851	4.09287	5.1846	up	1.3669e-16	4.4197e-15
c22652_g1	334.458	38.7279	3.1104	up	1.3689e-16	4.4235e-15
c21456_g1	384.102	70.2841	2.4502	up	1.3834e-16	4.4678e-15
c38941_g1	2636.71	149.29	4.1425	up	1.3912e-16	4.4905e-15
c27194_g3	635.61	125.614	2.3392	up	1.3966e-16	4.5054e-15
c13165_g1	305.818	52.6017	2.5395	up	1.4011e-16	4.5154e-15
c49220_g1	2589.1	570.882	2.1812	up	1.4014e-16	4.5154e-15
c23773_g1	798.076	114.215	2.8048	up	1.4509e-16	4.6668e-15
c54848_g1	103.877	9.94111	3.3853	up	1.4877e-16	4.7796e-15
c50548_g1	46.868	0.753297	5.9592	up	1.4963e-16	4.8046e-15
c49306_g1	12286.7	1605.71	2.9358	up	1.5589e-16	4.9967e-15
c3970_g1	69.8147	2.95621	4.5617	up	1.6268e-16	5.1994e-15
c26411_g2	368.12	68.2971	2.4303	up	1.6326e-16	5.215e-15
c52903_g1	67.2698	1.75251	5.2625	up	1.6437e-16	5.2475e-15
c55165_g1	1740.43	226.074	2.9446	up	1.6479e-16	5.2578e-15
c33629_g1	46.4573	0.753297	5.9465	up	1.6491e-16	5.2586e-15
c25292_g4	340.18	59.6326	2.5121	up	1.6508e-16	5.2609e-15
c15825_g1	130.595	0.622563	7.7127	up	1.7327e-16	5.5125e-15
c25516_g1	2435.6	540.171	2.1728	up	1.734e-16	5.5134e-15
c10304_g1	54.1919	0.612984	6.4661	up	1.9225e-16	6.1092e-15
c27314_g2	1128.2	240.055	2.2326	up	1.9321e-16	6.1363e-15
c33357_g1	1701.63	337.844	2.3325	up	2.0307e-16	6.4455e-15
c2819_g1	505.809	98.5055	2.3603	up	2.0807e-16	6.6005e-15
c50295_g1	42.9378	0.306492	7.1303	up	2.1431e-16	6.7946e-15
c44080_g1	2767.81	401.991	2.7835	up	2.2769e-16	7.2024e-15
c14546_g2	3947.63	904.137	2.1264	up	2.4079e-16	7.6126e-15
c25512_g1	8912.18	2030.43	2.134	up	2.4202e-16	7.6425e-15
c6225_g1	183.991	26.9471	2.7714	up	2.4697e-16	7.7945e-15
c20711_g1	30207.7	4681.32	2.6899	up	2.5007e-16	7.8834e-15
c2933_g1	120.305	13.3317	3.1738	up	2.5902e-16	8.147e-15
c28201_g1	385.602	71.6576	2.4279	up	2.8546e-16	8.9685e-15
c18585_g2	148.701	4.62899	5.0056	up	2.8911e-16	9.078e-15
c7779_g1	240.869	39.5985	2.6047	up	2.9198e-16	9.1577e-15
c24537_g2	418.633	45.039	3.2164	up	3.0178e-16	9.4523e-15
c11708_g1	27293.9	2316.84	3.5583	up	3.0666e-16	9.591e-15
c16828_g1	94.8531	8.71825	3.4436	up	3.1205e-16	9.7538e-15
c25879_g4	59.3226	0.999211	5.8916	up	3.1511e-16	9.8385e-15
c38815_g1	543.285	95.3132	2.511	up	3.1532e-16	9.8396e-15
c20825_g2	45.7089	0	Inf	up	3.1591e-16	9.8468e-15
c29823_g1	65.6673	0	Inf	up	3.1578e-16	9.8468e-15
c28013_g1	3481.48	803.055	2.1161	up	3.2422e-16	1.0095e-14
c27893_g1	3412.63	674.683	2.3386	up	3.2851e-16	1.0222e-14
c27920_g1	989.825	215.085	2.2023	up	3.3517e-16	1.0424e-14
c6163_g1	601.534	86.5686	2.7967	up	3.625e-16	1.1261e-14
c20803_g1	550.13	110.72	2.3129	up	3.6529e-16	1.1341e-14
c33291_g1	2460.88	323.419	2.9277	up	3.7218e-16	1.1542e-14
c8567_g1	4962.87	1142.57	2.1189	up	3.9008e-16	1.2077e-14
c26526_g6	4524.05	783.684	2.5293	up	3.9663e-16	1.2273e-14
c23231_g2	287.83	52.326	2.4596	up	4.0756e-16	1.2597e-14
c27879_g1	328.917	59.7365	2.461	up	4.086e-16	1.2622e-14
c25716_g1	2123.6	414.599	2.3567	up	4.1242e-16	1.2726e-14
c8335_g1	706.824	12.588	5.8112	up	4.2339e-16	1.3043e-14
c27289_g1	11810.2	2764.01	2.0952	up	4.2888e-16	1.3205e-14
c55023_g1	972.31	210.512	2.2075	up	4.3298e-16	1.3309e-14
c19394_g1	3319.62	308.341	3.4284	up	4.4034e-16	1.3527e-14
c49448_g1	119.522	13.8008	3.1145	up	4.5599e-16	1.3993e-14
c21069_g1	3516.69	601.541	2.5475	up	4.5698e-16	1.4016e-14
c26784_g1	684.754	24.2624	4.8188	up	4.8721e-16	1.4918e-14
c54621_g1	16201.8	3773.49	2.1022	up	5.351e-16	1.6321e-14
c27793_g1	510.696	38.1673	3.7421	up	5.451e-16	1.6617e-14
c9837_g1	2028.67	390.871	2.3758	up	5.5405e-16	1.688e-14
c29469_g1	49.8169	1.37586	5.1782	up	5.6417e-16	1.7179e-14
c23952_g1	121.005	14.2763	3.0834	up	5.7883e-16	1.7616e-14
c54550_g1	41442.1	5658.03	2.8727	up	6.1349e-16	1.865e-14
c20083_g1	728.234	123.837	2.556	up	6.1741e-16	1.8759e-14
c49226_g1	75.3508	0.306492	7.9416	up	6.2403e-16	1.895e-14
c15840_g1	94.9614	7.46044	3.67	up	6.2621e-16	1.9006e-14
c38779_g1	4078.92	745.564	2.4518	up	6.6513e-16	2.0154e-14
c26639_g2	593.74	123.278	2.2679	up	7.5066e-16	2.2684e-14
c4032_g1	63.4456	3.35512	4.2411	up	7.6738e-16	2.3176e-14
c27941_g1	4614.31	1069.21	2.1096	up	8.8112e-16	2.6553e-14
c16659_g1	212.518	25.6605	3.05	up	8.8648e-16	2.67e-14
c39924_g1	203.813	33.3219	2.6127	up	8.9966e-16	2.7068e-14
c33338_g1	545.847	34.6575	3.9773	up	9.0462e-16	2.7202e-14
c17747_g4	267.679	6.64967	5.3311	up	9.1299e-16	2.7439e-14
c56787_g1	511.104	103.956	2.2976	up	9.2816e-16	2.7865e-14
c19407_g1	3410.27	602.737	2.5003	up	9.7336e-16	2.9206e-14
c27682_g1	3444.21	713.866	2.2704	up	1.0008e-15	3.0013e-14
c17835_g2	90.8822	3.99684	4.5071	up	1.0088e-15	3.0203e-14
c22671_g1	102.939	5.7338	4.1662	up	1.0135e-15	3.0327e-14
c14412_g1	4367.8	713.197	2.6145	up	1.0203e-15	3.0517e-14
c25431_g2	7580.04	865.906	3.1299	up	1.0818e-15	3.2285e-14
c38722_g1	15487.6	1481.35	3.3861	up	1.1019e-15	3.2867e-14
c13284_g1	2891.76	347.808	3.0556	up	1.1316e-15	3.3717e-14
c23453_g1	2026.16	319.262	2.6659	up	1.138e-15	3.3871e-14
c9930_g1	629.956	66.9945	3.2331	up	1.2592e-15	3.7379e-14
c27003_g9	156.951	23.2337	2.756	up	1.3364e-15	3.9648e-14
c55192_g1	341.114	6.5927	5.6932	up	1.3591e-15	4.0257e-14
c55532_g1	1114.41	100.764	3.4672	up	1.4417e-15	4.266e-14
c28109_g1	210.675	35.2533	2.5792	up	1.502e-15	4.4419e-14
c24962_g3	823.348	28.7985	4.8374	up	1.5673e-15	4.6301e-14
c3377_g1	179.14	6.41694	4.8031	up	1.6364e-15	4.8317e-14
c24057_g1	36.4134	0	Inf	up	1.702e-15	5.0198e-14
c23768_g1	4723.15	1004.45	2.2333	up	1.7559e-15	5.1735e-14
c24245_g1	4249.11	822.465	2.3691	up	1.7712e-15	5.2157e-14
c14005_g1	36.2253	0	Inf	up	1.7971e-15	5.2892e-14
c27028_g2	1661.9	262.516	2.6624	up	1.8289e-15	5.38e-14
c49327_g1	10253.4	324.475	4.9819	up	1.8705e-15	5.4934e-14
c33053_g1	20728.6	1480.73	3.8072	up	1.94e-15	5.6887e-14
c25298_g1	138.829	12.2209	3.5059	up	2.1706e-15	6.3412e-14
c49626_g1	221.472	9.50339	4.5425	up	2.2038e-15	6.4348e-14
c23530_g1	524.278	33.546	3.9661	up	2.3096e-15	6.7331e-14
c25418_g1	9094.37	1891.53	2.2654	up	2.3722e-15	6.9049e-14
c945_g1	1877.94	181.749	3.3691	up	2.4205e-15	7.038e-14
c20028_g1	1262.7	253.811	2.3147	up	2.634e-15	7.6428e-14
c3486_g1	47.2499	1.05979	5.4785	up	2.8517e-15	8.2614e-14
c23714_g2	3167.39	190.841	4.0529	up	2.8709e-15	8.3128e-14
c55856_g1	82.4041	7.23081	3.5105	up	2.8837e-15	8.3455e-14
c19744_g1	99.2791	7.24637	3.7762	up	3.069e-15	8.8679e-14
c27862_g1	1157.28	265.953	2.1215	up	3.1027e-15	8.9604e-14
c49192_g1	8229.87	2009.05	2.0344	up	3.207e-15	9.2522e-14
c17076_g1	562.633	120.332	2.2252	up	3.2173e-15	9.277e-14
c14829_g1	6415.33	1559.51	2.0404	up	3.2979e-15	9.4996e-14
c25820_g1	12176.2	1281.06	3.2487	up	3.4178e-15	9.8398e-14
c11601_g1	1358.69	320.81	2.0824	up	3.451e-15	9.9302e-14
c13831_g1	212.263	0.306492	9.4358	up	3.479e-15	1e-13
c14475_g1	1141.85	260.988	2.1293	up	3.5952e-15	1.0329e-13
c44041_g1	3132.78	578.282	2.4376	up	3.7619e-15	1.0797e-13
c55971_g1	177.952	28.1992	2.6578	up	3.8059e-15	1.0917e-13
c54749_g1	1653.03	384.931	2.1024	up	3.8321e-15	1.0981e-13
c24613_g2	1666.07	390.372	2.0935	up	3.9504e-15	1.1308e-13
c24259_g5	66.9243	0	Inf	up	3.9795e-15	1.1386e-13
c21341_g1	192.865	2.25392	6.419	up	4.0193e-15	1.1488e-13
c12999_g2	25829.8	6432.88	2.0055	up	4.0529e-15	1.1578e-13
c33585_g1	1981.78	152.546	3.6995	up	4.0677e-15	1.1614e-13
c21586_g2	58.2817	2.04942	4.8298	up	4.1961e-15	1.1975e-13
c27732_g1	1305.33	267.917	2.2846	up	4.3025e-15	1.2272e-13
c55682_g1	281.679	25.8876	3.4437	up	4.3863e-15	1.2498e-13
c44084_g1	1268.62	208.934	2.6021	up	4.7646e-15	1.3562e-13
c22574_g1	1959.85	470.143	2.0596	up	4.787e-15	1.3612e-13
c7869_g1	133.389	15.6043	3.0956	up	4.9887e-15	1.4178e-13
c10167_g1	217.236	25.5135	3.0899	up	5.0572e-15	1.4366e-13
c44331_g1	508.724	34.7933	3.87	up	5.106e-15	1.4497e-13
c18585_g1	72.1767	4.08616	4.1427	up	5.1176e-15	1.4522e-13
c16329_g1	95.074	2.49025	5.2547	up	5.2768e-15	1.4951e-13
c14585_g2	1479.72	299.341	2.3055	up	5.309e-15	1.5027e-13
c9295_g1	834.153	51.1746	4.0268	up	5.3619e-15	1.5169e-13
c25431_g1	11552.8	2172.43	2.4109	up	5.4709e-15	1.5461e-13
c18784_g1	2396.11	310.396	2.9485	up	5.5118e-15	1.5567e-13
c24409_g1	130.338	17.5809	2.8902	up	5.5139e-15	1.5567e-13
c56058_g1	634.315	45.1032	3.8139	up	5.7316e-15	1.6165e-13
c19744_g2	156.805	10.3975	3.9147	up	5.911e-15	1.6654e-13
c44103_g1	851.254	79.2746	3.4247	up	5.9863e-15	1.6858e-13
c13556_g1	199.296	0	Inf	up	6.2445e-15	1.7567e-13
c39024_g1	354.664	72.6802	2.2868	up	6.3346e-15	1.7812e-13
c52146_g1	100.021	11.1065	3.1708	up	6.4912e-15	1.8242e-13
c27402_g5	3131.35	742.578	2.0762	up	6.5491e-15	1.8396e-13
c22862_g1	2036.87	364.481	2.4824	up	6.6622e-15	1.8695e-13
c23582_g1	13097.9	1802.94	2.8609	up	6.7968e-15	1.9053e-13
c51197_g1	658.106	31.011	4.4075	up	6.9382e-15	1.9439e-13
c22344_g1	5105.26	521.501	3.2912	up	7.0107e-15	1.9633e-13
c27135_g4	1231.95	288.079	2.0964	up	7.1164e-15	1.9919e-13
c13798_g1	60.8775	3.66162	4.0554	up	7.3067e-15	2.042e-13
c4221_g1	53.1221	2.37507	4.4833	up	7.4003e-15	2.0661e-13
c35898_g1	205.908	25.8555	2.9935	up	7.711e-15	2.1518e-13
c27977_g1	671.901	149.848	2.1647	up	7.7767e-15	2.169e-13
c20936_g2	133.706	19.1605	2.8029	up	7.8878e-15	2.1978e-13
c20617_g1	20775.4	3511.04	2.5649	up	8.0061e-15	2.2296e-13
c29894_g1	57.721	0.999211	5.8522	up	8.1006e-15	2.2548e-13
c25048_g1	6046.53	1193.49	2.3409	up	8.3049e-15	2.3094e-13
c25898_g1	3217.2	788.076	2.0294	up	8.4633e-15	2.3511e-13
c21622_g2	164.578	7.22794	4.509	up	8.7601e-15	2.4323e-13
c8745_g1	91.06	3.88527	4.5507	up	8.7676e-15	2.4331e-13
c25373_g2	277.432	53.3356	2.379	up	9.1589e-15	2.5392e-13
c25860_g1	1762.2	423.268	2.0577	up	9.2808e-15	2.5717e-13
c22088_g1	350.341	72.4602	2.2735	up	9.6397e-15	2.6672e-13
c25458_g1	13008.2	2118.02	2.6186	up	9.9295e-15	2.7432e-13
c24151_g1	917.509	211.308	2.1184	up	1.0325e-14	2.8497e-13
c17695_g1	264.438	52.9246	2.3209	up	1.0418e-14	2.8739e-13
c33942_g1	34.1352	0	Inf	up	1.0473e-14	2.8877e-13
c24352_g1	389.83	47.9104	3.0244	up	1.0676e-14	2.9408e-13
c14512_g2	278.265	3.47988	6.3213	up	1.0683e-14	2.9413e-13
c24588_g1	45.6194	1.31528	5.1162	up	1.0788e-14	2.9685e-13
c55208_g1	4771.09	449.549	3.4078	up	1.0798e-14	2.9698e-13
c3617_g1	45.6817	1.24513	5.1973	up	1.0807e-14	2.9708e-13
c49867_g1	761.814	1.55162	8.9395	up	1.0859e-14	2.9835e-13
c16361_g2	2078.83	4.19176	8.954	up	1.0897e-14	2.9921e-13
c21506_g1	3392.69	790.194	2.1022	up	1.1208e-14	3.0736e-13
c24636_g1	634.344	91.1552	2.7989	up	1.203e-14	3.294e-13
c23411_g1	9476.74	1071.85	3.1443	up	1.2064e-14	3.3016e-13
c40029_g1	34.1163	0	Inf	up	1.2441e-14	3.4014e-13
c33416_g1	3976.87	57.7778	6.105	up	1.2783e-14	3.4916e-13
c24181_g1	1650.34	363.169	2.184	up	1.3049e-14	3.5572e-13
c28180_g1	1553.1	372.867	2.0584	up	1.3128e-14	3.5769e-13
c55214_g1	3084.17	423.404	2.8648	up	1.3835e-14	3.7658e-13
c56903_g1	994.377	139.416	2.8344	up	1.482e-14	4.028e-13
c23357_g1	182.802	32.2583	2.5025	up	1.551e-14	4.2093e-13
c54669_g1	3738.27	239.511	3.9642	up	1.5708e-14	4.2612e-13
c19407_g2	537.996	103.596	2.3766	up	1.5765e-14	4.2743e-13
c18975_g2	4159.5	445.878	3.2217	up	1.6862e-14	4.5608e-13
c24390_g1	3893.86	645.603	2.5925	up	1.7195e-14	4.6463e-13
c24322_g3	1791.53	290.116	2.6265	up	1.7796e-14	4.8039e-13
c34508_g1	319.467	32.2341	3.309	up	1.793e-14	4.8377e-13
c40125_g1	159.431	24.9559	2.6755	up	1.8157e-14	4.8965e-13
c27808_g1	11190.6	1000.54	3.4834	up	1.9064e-14	5.1337e-13
c20171_g1	301.86	48.8608	2.6271	up	2.0762e-14	5.5774e-13
c20652_g1	56.9112	3.3647	4.0802	up	2.2411e-14	6.0058e-13
c3937_g1	649.722	149.574	2.119	up	2.3047e-14	6.1703e-13
c21600_g1	1041.65	248.515	2.0675	up	2.3383e-14	6.2542e-13
c23778_g1	583.9	73.5693	2.9885	up	2.4763e-14	6.6107e-13
c44146_g1	622.668	143.336	2.1191	up	2.4937e-14	6.6539e-13
c26383_g2	3444.71	392.548	3.1334	up	2.5056e-14	6.6824e-13
c25633_g1	757.162	152.441	2.3124	up	2.5303e-14	6.7419e-13
c1932_g1	121.442	5.26113	4.5287	up	2.5571e-14	6.8099e-13
c54775_g1	326.399	33.4023	3.2886	up	2.6308e-14	7.0027e-13
c55141_g1	1139.94	60.4826	4.2363	up	2.7438e-14	7.293e-13
c25846_g1	996.194	242.555	2.0381	up	2.7889e-14	7.4059e-13
c27061_g1	4323.88	1095.93	1.9802	up	2.8256e-14	7.4996e-13
c15915_g1	17699.2	4338.43	2.0284	up	3.0631e-14	8.1183e-13
c44013_g1	17651.9	2031.75	3.119	up	3.1825e-14	8.4268e-13
c25195_g3	310.836	63.3603	2.2945	up	3.1992e-14	8.4669e-13
c22769_g1	2586.38	645.061	2.0034	up	3.2765e-14	8.6634e-13
c49200_g1	7508.43	1922.91	1.9652	up	3.3149e-14	8.7565e-13
c19041_g2	5006.8	556.557	3.1693	up	3.3517e-14	8.8494e-13
c28605_g1	2734.55	28.9867	6.5598	up	3.354e-14	8.8513e-13
c16826_g2	471.88	87.3727	2.4332	up	3.4472e-14	9.0843e-13
c21018_g3	4215.22	493.087	3.0957	up	3.5396e-14	9.3144e-13
c13649_g1	163.626	0.306492	9.0603	up	3.5687e-14	9.3866e-13
c11920_g1	458.747	67.6399	2.7618	up	3.6297e-14	9.5425e-13
c19263_g1	2712.8	22.5506	6.9105	up	3.7152e-14	9.7627e-13
c25924_g1	56.3062	3.23397	4.1219	up	3.7473e-14	9.8426e-13
c50267_g1	997.879	241.638	2.046	up	3.8257e-14	1.0043e-12
c25686_g1	816.577	34.1461	4.5798	up	3.8515e-14	1.0107e-12
c51912_g1	40.4907	0	Inf	up	3.8773e-14	1.0169e-12
c25673_g7	217.907	41.9218	2.3779	up	3.9667e-14	1.0399e-12
c24753_g1	6403.47	1303.28	2.2967	up	3.9858e-14	1.0444e-12
c33537_g1	1640.45	47.8153	5.1005	up	4.0405e-14	1.0572e-12
c24344_g1	153.588	24.6362	2.6402	up	4.0583e-14	1.0614e-12
c25895_g2	2080.15	362.07	2.5223	up	4.0818e-14	1.067e-12
c10678_g1	48.421	1.91869	4.6574	up	4.1069e-14	1.0731e-12
c50243_g1	57.4064	0.999211	5.8443	up	4.1765e-14	1.0908e-12
c14055_g1	198.83	28.0572	2.8251	up	4.1857e-14	1.0927e-12
c2223_g1	415.634	56.3457	2.8829	up	4.444e-14	1.1579e-12
c49172_g1	387.386	50.3281	2.9443	up	4.5599e-14	1.187e-12
c21709_g1	856.934	197.234	2.1193	up	4.572e-14	1.1896e-12
c40093_g1	584.899	3.3137	7.4636	up	4.5821e-14	1.1916e-12
c12152_g1	2583.46	665.82	1.9561	up	4.6006e-14	1.1959e-12
c12320_g2	84.3237	9.02164	3.2245	up	4.6336e-14	1.2039e-12
c28425_g1	220.092	41.1027	2.4208	up	4.6385e-14	1.2046e-12
c18071_g1	566.366	115.556	2.2931	up	4.6706e-14	1.2124e-12
c24863_g1	1574.4	395.625	1.9926	up	4.6925e-14	1.2175e-12
c19926_g1	67.7748	5.40815	3.6475	up	4.7125e-14	1.2221e-12
c17307_g1	1633.04	407	2.0045	up	4.7668e-14	1.2345e-12
c21441_g1	321.821	39.4769	3.0272	up	4.8009e-14	1.2427e-12
c22584_g1	400.129	50.4967	2.9862	up	4.9101e-14	1.269e-12
c24552_g1	1149.62	284.574	2.0143	up	4.9138e-14	1.269e-12
c51566_g1	486.445	20.0041	4.6039	up	4.9115e-14	1.269e-12
c26474_g4	157.578	17.4083	3.1782	up	5.0323e-14	1.2984e-12
c8108_g1	334.487	48.9154	2.7736	up	5.1174e-14	1.3191e-12
c56560_g1	297.616	61.5177	2.2744	up	5.1416e-14	1.3247e-12
c17430_g1	32.04	0	Inf	up	5.3448e-14	1.3752e-12
c22639_g2	834.105	202.935	2.0392	up	5.4858e-14	1.4101e-12
c3587_g1	817.335	89.4389	3.192	up	5.8069e-14	1.4906e-12
c54570_g1	986.958	207.12	2.2525	up	5.9735e-14	1.5326e-12
c19690_g2	516.691	68.6789	2.9114	up	6.3152e-14	1.6181e-12
c49167_g1	72.5437	3.99684	4.1819	up	6.5178e-14	1.6692e-12
c18397_g1	380.739	17.6218	4.4334	up	6.5673e-14	1.6803e-12
c26291_g2	88.9229	0	Inf	up	6.6214e-14	1.6934e-12
c23668_g1	31045.4	6540.7	2.2469	up	6.6259e-14	1.6938e-12
c49740_g1	4299.88	1009.67	2.0904	up	6.7483e-14	1.7235e-12
c22183_g1	346.054	38.2574	3.1772	up	6.8861e-14	1.7578e-12
c37135_g1	410.411	30.8419	3.7341	up	7.2659e-14	1.8539e-12
c26108_g6	307.866	42.2477	2.8654	up	7.3638e-14	1.8766e-12
c21823_g2	242.804	42.196	2.5246	up	7.5195e-14	1.9134e-12
c14395_g1	1674.43	390.308	2.101	up	7.5519e-14	1.9207e-12
c27397_g2	3490.95	799.979	2.1256	up	7.7807e-14	1.9753e-12
c12839_g1	419.651	18.4271	4.5093	up	8.1453e-14	2.066e-12
c14911_g1	620.888	7.74204	6.3255	up	8.2007e-14	2.0781e-12
c9343_g1	969.755	124.258	2.9643	up	8.3608e-14	2.1177e-12
c8762_g2	249.916	35.4815	2.8163	up	8.5897e-14	2.1727e-12
c24291_g1	1648.81	312.719	2.3985	up	8.774e-14	2.2183e-12
c11829_g2	7130.16	1902.41	1.9061	up	8.7842e-14	2.2193e-12
c23307_g1	98.7094	12.5429	2.9763	up	8.8333e-14	2.2292e-12
c15444_g1	1397.44	179.903	2.9575	up	8.9264e-14	2.2517e-12
c3679_g1	220.181	7.94629	4.7923	up	8.9398e-14	2.2541e-12
c20598_g1	3073.28	808.862	1.9258	up	8.968e-14	2.2601e-12
c25372_g4	2892.72	543.697	2.4116	up	9.0645e-14	2.2824e-12
c22592_g1	2534.56	313.55	3.015	up	9.5312e-14	2.3945e-12
c23714_g1	6264.52	843.615	2.8925	up	9.8984e-14	2.4845e-12
c49307_g1	625.303	149.326	2.0661	up	9.9279e-14	2.4907e-12
c24895_g1	799.348	196.372	2.0252	up	1.0066e-13	2.523e-12
c11947_g1	57.6104	1.05979	5.7645	up	1.0116e-13	2.5345e-12
c54572_g1	6492.66	1491.44	2.1221	up	1.0301e-13	2.5786e-12
c14295_g1	2368.73	145.284	4.0272	up	1.0493e-13	2.6253e-12
c19245_g2	3961.53	1035.69	1.9355	up	1.052e-13	2.6297e-12
c34378_g1	219.381	27.6398	2.9886	up	1.0526e-13	2.63e-12
c27829_g1	6828.83	1517.57	2.1699	up	1.0622e-13	2.653e-12
c27723_g1	376.186	65.9379	2.5123	up	1.0715e-13	2.6735e-12
c40151_g1	108.022	15.2209	2.8272	up	1.1047e-13	2.7529e-12
c20440_g1	1157.14	212.502	2.445	up	1.1178e-13	2.7829e-12
c24915_g1	1178.72	296.075	1.9932	up	1.15e-13	2.8579e-12
c49535_g1	1236.48	159.601	2.9537	up	1.157e-13	2.874e-12
c23333_g1	48.7591	2.35591	4.3713	up	1.1833e-13	2.9381e-12
c16316_g2	103.757	11.5533	3.1668	up	1.2391e-13	3.0753e-12
c24348_g1	4017.39	1058.14	1.9247	up	1.2469e-13	3.0919e-12
c25510_g3	214.709	28.391	2.9189	up	1.2911e-13	3.1973e-12
c6082_g2	63.08	0.376649	7.3878	up	1.2926e-13	3.1995e-12
c55035_g1	41.7872	1.31528	4.9896	up	1.3018e-13	3.2208e-12
c29270_g1	134.906	21.2935	2.6635	up	1.3085e-13	3.2358e-12
c11755_g1	2579.37	18.7096	7.1071	up	1.3389e-13	3.3097e-12
c28312_g1	359.264	43.599	3.0427	up	1.3525e-13	3.3417e-12
c33877_g1	456.317	106.651	2.0971	up	1.3715e-13	3.3842e-12
c17804_g1	10579.8	2060.76	2.3601	up	1.3787e-13	3.4005e-12
c26862_g1	224.495	44.7571	2.3265	up	1.3825e-13	3.4082e-12
c6652_g1	277.707	7.6362	5.1846	up	1.4154e-13	3.4862e-12
c2107_g1	2766.9	474.359	2.5442	up	1.4628e-13	3.6e-12
c8406_g1	858.935	75.0541	3.5165	up	1.4882e-13	3.6606e-12
c21840_g1	1366.91	212.38	2.6862	up	1.5366e-13	3.7715e-12
c16751_g1	1354.09	258.834	2.3872	up	1.5485e-13	3.799e-12
c15032_g1	386.892	88.3908	2.13	up	1.5688e-13	3.847e-12
c49231_g1	2864.26	547.241	2.3879	up	1.5998e-13	3.9195e-12
c39091_g1	628.924	3.87569	7.3423	up	1.6177e-13	3.9616e-12
c11890_g2	190.971	35.5351	2.426	up	1.6193e-13	3.9638e-12
c49279_g1	6576.74	824.282	2.9962	up	1.62e-13	3.9638e-12
c3678_g1	4334.99	540.574	3.0035	up	1.6559e-13	4.0499e-12
c24208_g1	16665.9	4410.24	1.918	up	1.6704e-13	4.0834e-12
c44072_g1	12693.8	2016.27	2.6544	up	1.6861e-13	4.1201e-12
c21891_g1	166.08	30.8153	2.4302	up	1.7676e-13	4.3136e-12
c2735_g1	146.57	11.3775	3.6873	up	1.7732e-13	4.3253e-12
c56233_g1	79.8132	3.62977	4.4587	up	1.7754e-13	4.3287e-12
c33509_g1	829.748	186.899	2.1504	up	1.7871e-13	4.3553e-12
c13184_g1	2014.35	471.596	2.0947	up	1.8381e-13	4.4777e-12
c44026_g1	27896.4	5795.4	2.2671	up	1.8439e-13	4.4899e-12
c17129_g1	233.484	40.4986	2.5274	up	1.972e-13	4.7954e-12
c49240_g1	4627.67	1245.09	1.894	up	1.9982e-13	4.8569e-12
c11088_g1	6529.8	1747.2	1.902	up	2.1004e-13	5.1011e-12
c55025_g1	190.668	0	Inf	up	2.1283e-13	5.1665e-12
c39124_g1	45.8019	2.008	4.5116	up	2.1488e-13	5.214e-12
c26299_g1	143.804	24.4825	2.5543	up	2.1514e-13	5.218e-12
c27165_g3	70.0057	6.66883	3.392	up	2.1861e-13	5.2907e-12
c9804_g2	245.408	34.1238	2.8463	up	2.1882e-13	5.2933e-12
c7473_g2	34.0554	0	Inf	up	2.1988e-13	5.3166e-12
c22964_g1	900.477	125.81	2.8394	up	2.24e-13	5.4126e-12
c39134_g1	985.07	46.9059	4.3924	up	2.3906e-13	5.7628e-12
c18732_g1	256.014	4.68956	5.7706	up	2.4026e-13	5.7892e-12
c19492_g1	144.663	1.97927	6.1916	up	2.4228e-13	5.8354e-12
c22193_g1	117.013	17.8455	2.713	up	2.5864e-13	6.2212e-12
c44309_g1	1529.86	319.481	2.2596	up	2.5911e-13	6.2298e-12
c11759_g1	8304.92	1821.94	2.1885	up	2.6173e-13	6.2901e-12
c24616_g1	943.786	232.128	2.0235	up	2.6852e-13	6.4478e-12
c40913_g1	241.01	49.5976	2.2808	up	2.7229e-13	6.5298e-12
c33210_g1	1496.17	393.748	1.9259	up	2.7379e-13	6.563e-12
c6035_g1	421.449	99.7171	2.0794	up	2.7497e-13	6.5883e-12
c24736_g1	6353.4	787.019	3.0131	up	2.7899e-13	6.6818e-12
c58401_g1	38.6638	0.999211	5.2741	up	2.8494e-13	6.8154e-12
c44979_g1	1926.64	272.477	2.8219	up	2.8819e-13	6.8844e-12
c22331_g1	65.3334	0	Inf	up	2.8925e-13	6.9037e-12
c9703_g1	1307.22	341.222	1.9377	up	2.9352e-13	7.0025e-12
c55575_g1	614.002	10.5608	5.8615	up	3.0303e-13	7.2233e-12
c46172_g1	33.0906	0.376649	6.4571	up	3.0354e-13	7.2322e-12
c25147_g2	258.086	31.9077	3.0159	up	3.0529e-13	7.2678e-12
c23891_g1	747.77	153.232	2.2869	up	3.0986e-13	7.3606e-12
c19381_g1	2004.75	78.3798	4.6768	up	3.104e-13	7.3704e-12
c20634_g1	270.667	0	Inf	up	3.1954e-13	7.5712e-12
c55492_g1	125.791	19.9974	2.6531	up	3.2293e-13	7.6482e-12
c21578_g1	4325	964.037	2.1655	up	3.2647e-13	7.7287e-12
c33755_g1	388.372	44.0362	3.1407	up	3.5427e-13	8.3725e-12
c15622_g1	807.705	59.8737	3.7538	up	3.5574e-13	8.4037e-12
c21132_g1	8445.52	1340.65	2.6552	up	3.6913e-13	8.7082e-12
c9063_g1	112.008	10.58	3.4042	up	3.7314e-13	8.7923e-12
c27596_g2	2393.88	602.228	1.991	up	3.7672e-13	8.8728e-12
c25889_g1	2734.64	733.585	1.8983	up	3.7896e-13	8.9219e-12
c39371_g1	2926.18	656.854	2.1554	up	3.8554e-13	9.0652e-12
c23959_g3	26725.1	5465.76	2.2897	up	3.942e-13	9.2648e-12
c24130_g1	697.956	175.467	1.9919	up	3.9447e-13	9.2674e-12
c16551_g1	1086.38	270.113	2.0079	up	3.9922e-13	9.3748e-12
c26799_g2	269.629	21.7367	3.6328	up	4.2004e-13	9.8514e-12
c25231_g1	96.4296	12.4919	2.9485	up	4.213e-13	9.8766e-12
c24297_g1	3327.75	834.117	1.9962	up	4.3097e-13	1.0086e-11
c22035_g2	951.46	251.516	1.9195	up	4.3433e-13	1.0156e-11
c3181_g1	275.246	60.961	2.1748	up	4.416e-13	1.0322e-11
c14455_g1	7561.68	2053.05	1.8809	up	4.4694e-13	1.0438e-11
c18300_g1	4876.42	1155.68	2.0771	up	4.4789e-13	1.0456e-11
c16487_g2	421.11	44.7612	3.2339	up	4.5911e-13	1.0713e-11
c57011_g1	128.487	0	Inf	up	4.8747e-13	1.1365e-11
c26355_g2	4373.35	721.165	2.6003	up	4.9623e-13	1.1565e-11
c27277_g1	12238.3	3374.51	1.8587	up	5.0782e-13	1.1825e-11
c28833_g1	1864.47	497.928	1.9048	up	5.3661e-13	1.248e-11
c30979_g1	110.437	0	Inf	up	5.4178e-13	1.2595e-11
c18159_g1	441.393	107.479	2.038	up	5.6562e-13	1.3121e-11
c21457_g1	2013.05	549.595	1.8729	up	5.824e-13	1.3499e-11
c43983_g1	2637.48	318.221	3.0511	up	5.8666e-13	1.3592e-11
c29620_g1	44.3232	2.07816	4.4147	up	5.9122e-13	1.3692e-11
c23384_g1	821.233	211.752	1.9554	up	5.9969e-13	1.3871e-11
c24335_g1	177.11	34.3786	2.3651	up	6.0792e-13	1.4056e-11
c14596_g1	1157	131.099	3.1417	up	6.2062e-13	1.4337e-11
c39549_g1	109.502	13.6669	3.0022	up	6.2132e-13	1.4347e-11
c27228_g1	5709.11	1410.94	2.0166	up	6.4463e-13	1.4879e-11
c38771_g1	799.698	142.498	2.4885	up	6.4739e-13	1.4937e-11
c22325_g1	6410.51	1433.3	2.1611	up	6.605e-13	1.522e-11
c20076_g1	3519.27	377.14	3.2221	up	6.6794e-13	1.5379e-11
c22151_g1	815.881	211.037	1.9509	up	6.6784e-13	1.5379e-11
c33159_g1	702.162	175.967	1.9965	up	6.7708e-13	1.5577e-11
c22282_g1	3979.51	743.107	2.421	up	6.9169e-13	1.5906e-11
c25805_g2	18262.9	2608.75	2.8075	up	6.9584e-13	1.5995e-11
c54773_g1	2048.09	421.03	2.2823	up	7.0384e-13	1.6165e-11
c26389_g1	3538.39	819.122	2.1109	up	7.0441e-13	1.6172e-11
c28639_g1	47.7129	2.7613	4.111	up	7.0611e-13	1.6204e-11
c22856_g1	5447.09	659.367	3.0463	up	7.1312e-13	1.6358e-11
c17112_g1	3803.29	1055.7	1.849	up	7.2588e-13	1.6644e-11
c23669_g1	4157.2	823.332	2.3361	up	7.2757e-13	1.6676e-11
c33067_g1	9768.97	1912.03	2.3531	up	7.4532e-13	1.7069e-11
c26275_g1	4574.4	1274.2	1.844	up	7.5279e-13	1.7225e-11
c6025_g1	970.493	257.603	1.9136	up	7.5573e-13	1.7286e-11
c38826_g1	199.451	28.2327	2.8206	up	7.6816e-13	1.7563e-11
c26081_g1	55938.6	14485.9	1.9492	up	7.789e-13	1.7793e-11
c22629_g1	649.122	162.933	1.9942	up	8.0655e-13	1.841e-11
c14499_g1	4254.76	721.96	2.5591	up	8.1616e-13	1.8606e-11
c24431_g1	3149.28	615.193	2.3559	up	8.5134e-13	1.9376e-11
c11945_g1	34.6591	0.692719	5.6448	up	8.547e-13	1.9445e-11
c21325_g1	203.374	41.2591	2.3014	up	8.7615e-13	1.9908e-11
c49461_g1	750.51	144.798	2.3738	up	8.768e-13	1.9915e-11
c3457_g1	1377.64	373.309	1.8838	up	8.9333e-13	2.0282e-11
c26257_g4	842.236	57.9296	3.8619	up	9.089e-13	2.0619e-11
c27327_g1	5621.76	1260.87	2.1566	up	9.1717e-13	2.0789e-11
c6578_g2	140.114	24.3106	2.5269	up	9.1687e-13	2.0789e-11
c28132_g1	1423.37	381.171	1.9008	up	9.2795e-13	2.1025e-11
c28154_g1	12201.3	2079.8	2.5525	up	9.7243e-13	2.2006e-11
c30541_g1	121.857	15.3205	2.9917	up	9.8764e-13	2.2341e-11
c28695_g1	232.557	9.47515	4.6173	up	9.8816e-13	2.2343e-11
c49225_g1	138.276	24.5462	2.494	up	9.9387e-13	2.2463e-11
c11890_g1	618.829	98.6662	2.6489	up	9.9927e-13	2.2576e-11
c12371_g1	58.5979	4.78559	3.6141	up	1.0327e-12	2.3303e-11
c18880_g1	112.258	17.7562	2.6604	up	1.0403e-12	2.3455e-11
c13785_g2	202.563	41.9161	2.2728	up	1.0445e-12	2.3541e-11
c9115_g1	218.821	19.2448	3.5072	up	1.0513e-12	2.3683e-11
c25353_g1	4628	1286.64	1.8468	up	1.0702e-12	2.4091e-11
c20896_g1	3244.83	908.824	1.8361	up	1.0708e-12	2.4094e-11
c38629_g1	1709.55	233.604	2.8715	up	1.0819e-12	2.4323e-11
c28537_g1	97.5152	4.28107	4.5096	up	1.086e-12	2.4406e-11
c26632_g1	536.318	135.712	1.9825	up	1.1022e-12	2.4761e-11
c11537_g1	665.844	146.101	2.1882	up	1.1058e-12	2.4831e-11
c17528_g1	28.2966	0	Inf	up	1.113e-12	2.4982e-11
c18611_g1	2897.44	222.223	3.7047	up	1.1339e-12	2.542e-11
c16193_g1	44.9653	2.45481	4.1951	up	1.1532e-12	2.5844e-11
c22331_g2	57.6647	0.692719	6.3793	up	1.1562e-12	2.59e-11
c26203_g2	190.283	16.971	3.487	up	1.1627e-12	2.6036e-11
c38864_g1	3860.3	957.693	2.0111	up	1.1714e-12	2.6198e-11
c16998_g1	89.7852	11.975	2.9065	up	1.2033e-12	2.6891e-11
c49862_g1	452.857	70.7223	2.6788	up	1.2057e-12	2.6934e-11
c27595_g4	3718.4	556.931	2.7391	up	1.2211e-12	2.7254e-11
c21603_g1	3551.19	539.74	2.718	up	1.2267e-12	2.7358e-11
c44859_g1	123.39	15.3366	3.0082	up	1.2737e-12	2.8371e-11
c2099_g1	745.406	197.439	1.9166	up	1.2969e-12	2.8874e-11
c54876_g1	4162.59	487.02	3.0954	up	1.2973e-12	2.8874e-11
c20100_g1	1798.21	495.504	1.8596	up	1.3356e-12	2.9702e-11
c21465_g1	51.8769	3.55004	3.8692	up	1.3641e-12	3.0312e-11
c21723_g1	912.971	242.339	1.9135	up	1.3698e-12	3.0427e-11
c24338_g1	217.018	45.7061	2.2474	up	1.3765e-12	3.0563e-11
c44350_g1	160.493	18.6402	3.106	up	1.3953e-12	3.0968e-11
c39023_g1	2152.98	141.53	3.9272	up	1.465e-12	3.2463e-11
c1017_g1	6562.68	471.066	3.8003	up	1.5292e-12	3.3872e-11
c25582_g1	25886.8	2823.58	3.1966	up	1.5394e-12	3.4085e-11
c697_g1	1198.2	315.996	1.9229	up	1.5981e-12	3.5313e-11
c15100_g1	102.179	2.8159	5.1814	up	1.6171e-12	3.5706e-11
c15737_g3	124.189	2.22518	5.8025	up	1.6788e-12	3.6978e-11
c17763_g1	97.5417	7.10966	3.7782	up	1.7449e-12	3.8404e-11
c1071_g1	221.501	8.50778	4.7024	up	1.7539e-12	3.8587e-11
c703_g1	27.925	0	Inf	up	1.7709e-12	3.8915e-11
c44406_g1	5426.02	1195.73	2.182	up	1.7844e-12	3.9165e-11
c7784_g1	268.547	60.9371	2.1398	up	1.7837e-12	3.9165e-11
c24436_g1	21449.9	4449.52	2.2692	up	1.8175e-12	3.9859e-11
c18622_g1	87.4152	12.0001	2.8648	up	1.8364e-12	4.0258e-11
c21783_g1	83.2423	3.35512	4.6329	up	1.8575e-12	4.0704e-11
c44589_g1	425.538	107.68	1.9825	up	1.895e-12	4.1494e-11
c22861_g1	46.1397	0.692719	6.0576	up	1.8969e-12	4.1508e-11
c33064_g1	6516.65	1286.53	2.3406	up	1.8971e-12	4.1508e-11
c21154_g1	329.381	10.244	5.0069	up	1.9048e-12	4.1642e-11
c55136_g1	4384.01	689.023	2.6696	up	1.9164e-12	4.1879e-11
c489_g1	48.9247	2.53167	4.2724	up	1.9341e-12	4.2249e-11
c22996_g1	661.936	173.724	1.9299	up	1.9902e-12	4.3442e-11
c15256_g1	15616	3724.53	2.0679	up	2.0215e-12	4.4072e-11
c34775_g1	105.676	1.67277	5.9813	up	2.0669e-12	4.5026e-11
c54571_g1	421.962	13.4021	4.9766	up	2.1165e-12	4.6053e-11
c29495_g1	382.829	93.5993	2.0321	up	2.149e-12	4.6741e-11
c33494_g1	144.077	0.999211	7.1718	up	2.1751e-12	4.7272e-11
c26440_g1	1106.71	301.594	1.8756	up	2.1987e-12	4.7729e-11
c25364_g1	8886.34	1946.19	2.1909	up	2.2035e-12	4.7814e-11
c17601_g1	245.298	35.9563	2.7702	up	2.2113e-12	4.7965e-11
c25093_g1	15524.7	4373.29	1.8278	up	2.2483e-12	4.8749e-11
c26340_g2	3272.6	932.781	1.8108	up	2.2563e-12	4.8902e-11
c46002_g1	62.9862	6.2316	3.3374	up	2.2636e-12	4.9024e-11
c38626_g1	19131.2	5212.06	1.876	up	2.2845e-12	4.9436e-11
c23863_g1	242.751	54.2268	2.1624	up	2.2864e-12	4.9459e-11
c18007_g1	1021.45	280.829	1.8628	up	2.332e-12	5.0386e-11
c55573_g1	611.934	51.9483	3.5582	up	2.3782e-12	5.1364e-11
c17651_g1	752.708	147.234	2.354	up	2.3865e-12	5.1523e-11
c21556_g1	112.859	3.43486	5.0381	up	2.488e-12	5.3589e-11
c20086_g1	4097.66	870.772	2.2344	up	2.5751e-12	5.5358e-11
c35370_g1	52.6204	1.91869	4.7774	up	2.5767e-12	5.5371e-11
c47163_g1	30.6117	0.376649	6.3447	up	2.7588e-12	5.9101e-11
c13785_g1	66.5061	6.8793	3.2732	up	2.8946e-12	6.1865e-11
c6182_g1	215.665	24.205	3.1554	up	2.9055e-12	6.2075e-11
c14305_g1	4623.1	931.723	2.3109	up	3.0145e-12	6.4354e-11
c25942_g3	6410.19	1594.93	2.0069	up	3.0459e-12	6.4999e-11
c23493_g1	3163.87	910.188	1.7975	up	3.0976e-12	6.6028e-11
c24394_g1	1544.51	429.627	1.846	up	3.1351e-12	6.68e-11
c22077_g2	748.578	201.491	1.8934	up	3.1409e-12	6.6898e-11
c17560_g1	117.677	2.12916	5.7884	up	3.1532e-12	6.7134e-11
c3383_g1	1887.21	529.028	1.8348	up	3.1714e-12	6.747e-11
c6937_g1	82.7496	0.632141	7.0324	up	3.2029e-12	6.8114e-11
c17136_g1	58.5079	0	Inf	up	3.2392e-12	6.8858e-11
c54850_g1	293.048	31.7251	3.2074	up	3.3444e-12	7.1068e-11
c21326_g2	5260.6	1268.13	2.0525	up	3.3847e-12	7.1898e-11
c22489_g2	181.578	7.88211	4.5259	up	3.4458e-12	7.3166e-11
c25294_g1	237.393	45.9221	2.37	up	3.5588e-12	7.545e-11
c12521_g1	2292.95	651.319	1.8158	up	3.6415e-12	7.7116e-11
c45402_g1	485.474	44.9706	3.4323	up	3.6914e-12	7.8054e-11
c20649_g1	1822.24	106.305	4.0994	up	3.7195e-12	7.8587e-11
c20051_g1	222.412	1.92827	6.8498	up	3.7872e-12	7.9865e-11
c14800_g1	1124.31	312.497	1.8471	up	3.818e-12	8.0441e-11
c25514_g1	4265.35	1252.17	1.7682	up	3.8379e-12	8.0812e-11
c33940_g1	1151.07	80.8471	3.8316	up	3.8714e-12	8.1486e-11
c27402_g1	6376.01	1419.5	2.1673	up	3.8782e-12	8.1599e-11
c34503_g1	213.312	46.4374	2.1996	up	3.8934e-12	8.1887e-11
c25746_g1	2000.27	519.041	1.9463	up	4.0568e-12	8.513e-11
c50281_g1	93.4502	12.179	2.9398	up	4.0703e-12	8.5382e-11
c40003_g1	660.856	177.761	1.8944	up	4.1367e-12	8.6707e-11
c24893_g2	460.001	119.657	1.9427	up	4.1796e-12	8.7574e-11
c12472_g1	87.8156	12.6737	2.7926	up	4.2869e-12	8.9722e-11
c26474_g2	596.592	62.8742	3.2462	up	4.3027e-12	9.0018e-11
c6316_g1	2362.49	404.981	2.5444	up	4.3587e-12	9.1154e-11
c15505_g1	2877.28	285.351	3.3339	up	4.4227e-12	9.2457e-11
c22848_g2	1492.04	426.046	1.8082	up	4.4589e-12	9.3179e-11
c55623_g1	1786.71	70.4589	4.6644	up	4.4717e-12	9.3412e-11
c51564_g1	218.45	32.5236	2.7477	up	4.5313e-12	9.4585e-11
c49578_g1	864.182	196.461	2.1371	up	4.5439e-12	9.4813e-11
c33486_g1	701.075	66.4905	3.3983	up	4.6501e-12	9.6956e-11
c24014_g1	17297	2879.29	2.5867	up	4.7059e-12	9.8044e-11
c43989_g1	501.144	56.9857	3.1366	up	4.7256e-12	9.8419e-11
c16071_g1	1810.43	397.179	2.1885	up	4.7974e-12	9.9876e-11
c16352_g1	561.996	151.163	1.8945	up	4.8442e-12	1.0081e-10
c33390_g1	1149.22	172.621	2.735	up	4.8567e-12	1.0104e-10
c25460_g1	7850.57	1180.54	2.7334	up	4.9087e-12	1.0208e-10
c54913_g1	1540.9	179.561	3.1012	up	4.9334e-12	1.0255e-10
c19058_g2	38.2058	0.622563	5.9394	up	5.06e-12	1.0515e-10
c30000_g1	38.6151	1.60262	4.5907	up	5.114e-12	1.0619e-10
c27328_g7	202.804	28.3871	2.8368	up	5.1285e-12	1.0645e-10
c29058_g1	27.2538	0	Inf	up	5.2979e-12	1.098e-10
c39640_g1	29.5657	0.306492	6.5919	up	5.3512e-12	1.1082e-10
c54647_g1	11894.4	2097.54	2.5035	up	5.3851e-12	1.1148e-10
c24343_g1	2278.13	262.234	3.1189	up	5.438e-12	1.1254e-10
c23183_g1	36.8628	1.3057	4.8193	up	5.447e-12	1.1268e-10
c21389_g3	85.5288	8.8399	3.2743	up	5.5167e-12	1.1404e-10
c22798_g2	249.671	58.4209	2.0955	up	5.5261e-12	1.1419e-10
c25944_g1	42.7769	1.36628	4.9685	up	5.7206e-12	1.1808e-10
c27415_g2	1576.81	101.749	3.9539	up	5.7757e-12	1.1908e-10
c24312_g1	12374.3	2010.86	2.6215	up	5.8562e-12	1.207e-10
c18577_g1	328.056	73.3064	2.1619	up	5.8669e-12	1.2087e-10
c12361_g1	2394.64	687.876	1.7996	up	5.8876e-12	1.2125e-10
c22646_g1	7273.54	1094.22	2.7328	up	6.12e-12	1.2585e-10
c24716_g2	105.326	7.31415	3.848	up	6.1529e-12	1.2648e-10
c17176_g1	1443.46	389.035	1.8916	up	6.2323e-12	1.2807e-10
c13373_g1	45.1508	0.622563	6.1804	up	6.3702e-12	1.3075e-10
c28217_g1	6166.92	543.002	3.5055	up	6.3879e-12	1.3102e-10
c15016_g1	1173.7	332.71	1.8187	up	6.4103e-12	1.3143e-10
c18876_g1	551.688	115.952	2.2503	up	6.472e-12	1.3265e-10
c44106_g1	517.975	66.639	2.9584	up	6.5128e-12	1.3343e-10
c27762_g1	130.778	17.0886	2.936	up	6.5488e-12	1.3412e-10
c21523_g1	26.551	0	Inf	up	6.6004e-12	1.3498e-10
c6673_g1	26.4781	0	Inf	up	6.756e-12	1.3801e-10
c20395_g2	493.236	64.3245	2.9388	up	6.9115e-12	1.4092e-10
c31752_g1	49.8238	3.42888	3.861	up	6.9095e-12	1.4092e-10
c23247_g1	62.5633	2.25392	4.7948	up	6.9487e-12	1.4163e-10
c44335_g1	822.254	169.897	2.2749	up	6.995e-12	1.4252e-10
c49137_g1	2773.24	459.092	2.5947	up	6.9976e-12	1.4252e-10
c20334_g1	3859.57	1133.29	1.7679	up	7.2884e-12	1.4828e-10
c18677_g2	100.294	16.2302	2.6275	up	7.3269e-12	1.4896e-10
c28381_g1	41.6485	0.632141	6.0419	up	7.3244e-12	1.4896e-10
c14512_g1	209.259	2.31449	6.4984	up	7.4361e-12	1.5107e-10
c54665_g1	10006	1743.71	2.5206	up	7.5332e-12	1.5287e-10
c6044_g2	320.112	5.38228	5.8942	up	7.5786e-12	1.5374e-10
c27327_g3	2165.41	629.021	1.7835	up	7.7783e-12	1.5763e-10
c646_g1	3178.96	925.438	1.7803	up	7.779e-12	1.5763e-10
c24655_g1	258.16	62.9268	2.0365	up	7.8021e-12	1.5804e-10
c22203_g1	890.962	141.674	2.6528	up	7.946e-12	1.6072e-10
c4182_g1	86.6813	13.4138	2.692	up	7.9504e-12	1.6075e-10
c54888_g1	5008.64	794.741	2.6559	up	8.0483e-12	1.6261e-10
c27208_g1	6814.82	1482.96	2.2002	up	8.1002e-12	1.636e-10
c23576_g1	1226.59	350.167	1.8085	up	8.1435e-12	1.6435e-10
c20889_g1	1844.27	498.47	1.8875	up	8.2425e-12	1.6623e-10
c25907_g2	7495.3	2048.2	1.8716	up	8.3567e-12	1.6841e-10
c43907_g1	354.182	54.1983	2.7082	up	8.6203e-12	1.736e-10
c25629_g1	637.635	84.1539	2.9216	up	8.7037e-12	1.7521e-10
c25736_g2	145.779	29.4905	2.3055	up	8.8034e-12	1.7703e-10
c54605_g1	8151.03	1964.82	2.0526	up	8.8298e-12	1.7749e-10
c27371_g4	467.432	57.7153	3.0177	up	8.8643e-12	1.7812e-10
c26151_g4	619.632	170.419	1.8623	up	8.8802e-12	1.7838e-10
c13235_g1	11388	1491.43	2.9327	up	9.0706e-12	1.82e-10
c26454_g1	609.658	136.74	2.1566	up	9.0817e-12	1.8216e-10
c16117_g1	29.2919	0.316071	6.5341	up	9.6231e-12	1.9295e-10
c25761_g1	2901.87	853.487	1.7655	up	9.6375e-12	1.9317e-10
c27619_g1	1708.79	495.907	1.7848	up	9.6958e-12	1.9427e-10
c27069_g2	508.417	136.784	1.8941	up	9.7244e-12	1.9477e-10
c23294_g2	7034.45	1031.75	2.7693	up	9.754e-12	1.9529e-10
c11040_g1	84.4525	12.2173	2.7892	up	9.9543e-12	1.9923e-10
c15157_g1	7496.61	2243.38	1.7406	up	1.0075e-11	2.0156e-10
c23638_g2	1898.62	447.127	2.0862	up	1.03e-11	2.0593e-10
c22892_g1	1932.61	440.191	2.1343	up	1.037e-11	2.0718e-10
c17883_g1	2482.49	537.69	2.2069	up	1.0377e-11	2.0723e-10
c21501_g1	1157.11	333.759	1.7936	up	1.0536e-11	2.1026e-10
c14922_g1	6081.21	363.103	4.0659	up	1.0611e-11	2.1168e-10
c39175_g1	478.202	97.2415	2.298	up	1.0787e-11	2.1513e-10
c24972_g2	129.386	24.6451	2.3923	up	1.0863e-11	2.1655e-10
c22347_g3	30.8667	0	Inf	up	1.0918e-11	2.1757e-10
c49183_g1	18446.9	5511.74	1.7428	up	1.0968e-11	2.1842e-10
c27026_g2	1798.79	409.596	2.1348	up	1.0986e-11	2.1869e-10
c27439_g1	9102.09	2734.87	1.7347	up	1.1349e-11	2.2575e-10
c25196_g1	4369.69	1308.13	1.74	up	1.1802e-11	2.3435e-10
c33117_g1	478.293	88.4198	2.4355	up	1.223e-11	2.425e-10
c34078_g1	336.204	41.2804	3.0258	up	1.2623e-11	2.4957e-10
c14141_g2	97.2681	15.7896	2.623	up	1.2926e-11	2.5548e-10
c19425_g1	460.611	123.832	1.8952	up	1.3239e-11	2.612e-10
c44363_g1	2929.66	870.279	1.7512	up	1.3356e-11	2.6341e-10
c57732_g1	53.6583	4.80474	3.4813	up	1.3603e-11	2.6809e-10
c44362_g1	291.663	29.4984	3.3056	up	1.3922e-11	2.7429e-10
c38867_g1	4042.08	607.961	2.733	up	1.397e-11	2.7506e-10
c7971_g1	303.708	6.63412	5.5166	up	1.3971e-11	2.7506e-10
c13454_g1	557.235	82.719	2.752	up	1.4023e-11	2.7598e-10
c54631_g1	4161.71	193.764	4.4248	up	1.4704e-11	2.8896e-10
c50661_g1	94.9094	5.5772	4.0889	up	1.5064e-11	2.9595e-10
c22046_g1	8757.16	1703.45	2.362	up	1.5224e-11	2.9898e-10
c11904_g2	62.8505	6.26394	3.3268	up	1.607e-11	3.1504e-10
c20534_g1	5699.07	931.074	2.6138	up	1.6278e-11	3.1878e-10
c22611_g2	32.9505	0.376649	6.4509	up	1.632e-11	3.1937e-10
c23388_g1	1655.48	489.953	1.7565	up	1.6535e-11	3.2335e-10
c4703_g1	28.5772	0.306492	6.5429	up	1.6754e-11	3.2739e-10
c26570_g3	71.7799	9.22924	2.9593	up	1.6914e-11	3.3029e-10
c18850_g2	99.3046	3.75093	4.7265	up	1.7076e-11	3.3322e-10
c5321_g1	1915.41	577.266	1.7303	up	1.7122e-11	3.34e-10
c14348_g1	98.2911	16.6004	2.5658	up	1.7258e-11	3.3654e-10
c13428_g1	315.58	47.4112	2.7347	up	1.757e-11	3.4226e-10
c7209_g1	60.3139	0	Inf	up	1.7598e-11	3.4269e-10
c19058_g1	40.8132	2.31449	4.1403	up	1.7764e-11	3.4568e-10
c26611_g1	1259.87	368.705	1.7727	up	1.8065e-11	3.514e-10
c25133_g1	981.031	282.991	1.7935	up	1.8686e-11	3.6272e-10
c49780_g1	6109.39	1723.57	1.8256	up	1.8802e-11	3.6484e-10
c18179_g2	288.612	53.6366	2.4278	up	1.8943e-11	3.6746e-10
c44621_g1	2181.48	191.037	3.5134	up	1.9041e-11	3.6923e-10
c25450_g1	2525.17	751.676	1.7482	up	1.9205e-11	3.7228e-10
c22370_g1	921.346	263.496	1.806	up	1.9532e-11	3.7849e-10
c16826_g1	611.221	169.112	1.8537	up	2.0512e-11	3.9665e-10
c27182_g1	1601.36	478.522	1.7426	up	2.095e-11	4.0482e-10
c22268_g1	7500.52	1939.34	1.9514	up	2.2282e-11	4.2996e-10
c26141_g2	839.406	177.645	2.2404	up	2.2829e-11	4.4006e-10
c11572_g1	1564.91	463.869	1.7543	up	2.3033e-11	4.4384e-10
c55555_g1	1254.15	278.811	2.1694	up	2.4241e-11	4.6647e-10
c21336_g1	229.704	54.9734	2.063	up	2.4399e-11	4.6919e-10
c21360_g1	156.724	27.8671	2.4916	up	2.4536e-11	4.715e-10
c24972_g1	1209.19	356.5	1.7621	up	2.4889e-11	4.7795e-10
c14248_g1	192.544	44.2435	2.1216	up	2.4995e-11	4.7982e-10
c44427_g1	2270.11	432.352	2.3925	up	2.509e-11	4.8131e-10
c21505_g1	3869.9	403.329	3.2623	up	2.5271e-11	4.8462e-10
c27107_g1	1474.36	441.476	1.7397	up	2.582e-11	4.9429e-10
c17747_g2	99.7584	2.24434	5.4741	up	2.6047e-11	4.9828e-10
c8281_g1	93.684	15.3811	2.6066	up	2.6105e-11	4.9922e-10
c22026_g1	417.271	111.974	1.8978	up	2.6503e-11	5.0648e-10
c23703_g1	288.674	73.1536	1.9804	up	2.7392e-11	5.2295e-10
c23812_g1	357.992	10.4332	5.1007	up	2.8523e-11	5.4414e-10
c34666_g1	496.809	60.7434	3.0319	up	2.8773e-11	5.4873e-10
c25352_g1	518.483	94.3284	2.4585	up	2.8804e-11	5.4899e-10
c27993_g1	7827.34	495.493	3.9816	up	2.8807e-11	5.4899e-10
c38865_g1	1820.94	457.978	1.9913	up	2.9658e-11	5.6463e-10
c19367_g1	146.056	30.025	2.2823	up	2.9877e-11	5.6842e-10
c21232_g4	1446.07	21.5804	6.0663	up	3.0089e-11	5.7205e-10
c27084_g7	511.486	141.638	1.8525	up	3.0409e-11	5.7793e-10
c33481_g1	59.7628	0.938633	5.9925	up	3.046e-11	5.7871e-10
c19540_g2	48.161	3.83737	3.6497	up	3.1117e-11	5.9079e-10
c26428_g1	2578.8	790.242	1.7063	up	3.1283e-11	5.9374e-10
c18923_g1	1890.68	422.684	2.1613	up	3.232e-11	6.1195e-10
c35038_g1	48.8807	0.683141	6.1609	up	3.2883e-11	6.2219e-10
c27992_g1	11133.4	3416.82	1.7042	up	3.2926e-11	6.2279e-10
c24589_g1	439.95	120.519	1.8681	up	3.3334e-11	6.303e-10
c33455_g1	1414.98	196.72	2.8466	up	3.3637e-11	6.3559e-10
c17459_g1	213.969	51.1834	2.0637	up	3.4467e-11	6.5089e-10
c21919_g2	2783.17	849.514	1.712	up	3.447e-11	6.5089e-10
c13483_g1	232.437	31.3079	2.8922	up	3.5728e-11	6.7325e-10
c24185_g1	6733.59	1048.99	2.6824	up	3.6701e-11	6.9112e-10
c1712_g1	4018.25	882.743	2.1865	up	3.7028e-11	6.9657e-10
c21849_g1	81.0323	12.077	2.7462	up	3.8103e-11	7.1626e-10
c27299_g1	6171.1	1914.74	1.6884	up	3.8113e-11	7.1626e-10
c11735_g1	1935.05	577.83	1.7436	up	3.8456e-11	7.2246e-10
c39896_g1	34.3511	1.2547	4.7749	up	3.9544e-11	7.4213e-10
c29242_g1	240.055	4.8239	5.637	up	3.9612e-11	7.4316e-10
c14859_g1	485.178	107.977	2.1678	up	4.1616e-11	7.7971e-10
c3876_g2	237.671	44.3367	2.4224	up	4.2128e-11	7.8877e-10
c44722_g1	584.731	107.341	2.4456	up	4.2143e-11	7.8878e-10
c13598_g1	164.847	16.8139	3.2934	up	4.2801e-11	8.0028e-10
c21725_g1	7110.13	2116.51	1.7482	up	4.3206e-11	8.0732e-10
c2867_g1	319.847	83.8483	1.9315	up	4.3463e-11	8.1184e-10
c17305_g2	55.7809	5.5262	3.3354	up	4.3775e-11	8.1712e-10
c49823_g1	462.156	34.9863	3.7235	up	4.4246e-11	8.2536e-10
c22367_g1	25.4782	0	Inf	up	4.5064e-11	8.4033e-10
c20573_g1	6656.09	232.966	4.8365	up	4.5168e-11	8.4198e-10
c12072_g1	90.1996	14.9499	2.593	up	4.5711e-11	8.5124e-10
c14999_g1	164.812	38.2339	2.1079	up	4.6126e-11	8.584e-10
c38845_g1	344.789	27.2833	3.6596	up	4.7027e-11	8.7458e-10
c22642_g2	49.4871	2.61141	4.2442	up	4.7364e-11	8.8054e-10
c24395_g1	172.728	1.22597	7.1384	up	4.748e-11	8.8211e-10
c25183_g3	267.848	66.2683	2.015	up	4.8976e-11	9.0899e-10
c21902_g1	5045.52	1158.72	2.1225	up	5.1345e-11	9.5168e-10
c2557_g1	9320.39	2917.16	1.6758	up	5.2482e-11	9.7211e-10
c12913_g1	56.2311	0	Inf	up	5.2734e-11	9.763e-10
c14311_g1	65.0091	8.45965	2.942	up	5.2744e-11	9.763e-10
c13510_g1	3158.21	984.506	1.6816	up	5.2809e-11	9.7718e-10
c26799_g3	937.391	245.028	1.9357	up	5.3001e-11	9.8041e-10
c27006_g1	353.486	51.0151	2.7927	up	5.4177e-11	1.0016e-09
c29986_g1	131.94	27.0879	2.2842	up	5.4183e-11	1.0016e-09
c22713_g1	4782.18	1426.87	1.7448	up	5.5063e-11	1.0172e-09
c24121_g1	11689.9	2472.24	2.2414	up	5.6085e-11	1.0357e-09
c34550_g1	45.7089	2.8123	4.0227	up	5.7587e-11	1.0624e-09
c22099_g1	314.948	83.513	1.915	up	5.7895e-11	1.0677e-09
c12288_g1	499.594	141.918	1.8157	up	5.9451e-11	1.0957e-09
c3284_g1	53.9667	1.70151	4.9872	up	6.1277e-11	1.1282e-09
c24653_g1	671.45	198.481	1.7583	up	6.2626e-11	1.1523e-09
c2179_g1	179.483	41.0134	2.1297	up	6.3988e-11	1.1762e-09
c17717_g2	145.637	29.7149	2.2931	up	6.5498e-11	1.2036e-09
c6243_g1	5602.63	1767.8	1.6641	up	6.7422e-11	1.2381e-09
c9194_g1	26.6758	0.376649	6.1462	up	6.8364e-11	1.2546e-09
c18719_g2	23.7558	0	Inf	up	6.858e-11	1.2581e-09
c49784_g1	45.2929	3.46073	3.7101	up	6.9336e-11	1.2707e-09
c27264_g3	719.328	175.569	2.0346	up	6.9526e-11	1.2738e-09
c24660_g1	2730.22	671.253	2.0241	up	6.9904e-11	1.2803e-09
c34803_g1	204.906	50.002	2.0349	up	7.1182e-11	1.3028e-09
c19694_g3	127.104	18.35	2.7922	up	7.2795e-11	1.331e-09
c20988_g1	49.242	2.74214	4.1665	up	7.3523e-11	1.3434e-09
c34879_g1	33.3963	0.622563	5.7453	up	7.396e-11	1.351e-09
c40720_g1	31.5887	0	Inf	up	7.4461e-11	1.3592e-09
c23400_g1	1295.09	398.91	1.6989	up	7.4827e-11	1.3655e-09
c20505_g2	274.219	71.9942	1.9294	up	7.6429e-11	1.3942e-09
c14805_g1	2344.86	703.397	1.7371	up	7.6961e-11	1.403e-09
c44110_g1	1277.23	229.16	2.4786	up	7.7385e-11	1.4098e-09
c21812_g1	1244.66	89.5155	3.7975	up	7.8169e-11	1.4236e-09
c22780_g2	1583.57	372.993	2.086	up	7.8875e-11	1.4356e-09
c22218_g1	1150.09	347.357	1.7273	up	7.9336e-11	1.443e-09
c55330_g1	1231.95	293.399	2.07	up	7.9489e-11	1.4448e-09
c13314_g1	949.613	176.329	2.4291	up	8.0581e-11	1.4642e-09
c26960_g2	67.8087	9.24839	2.8742	up	8.0674e-11	1.4654e-09
c3527_g1	119.221	1.75251	6.0881	up	8.1295e-11	1.4762e-09
c55278_g1	1304.44	393.823	1.7278	up	8.1444e-11	1.4784e-09
c44596_g1	466.121	131.605	1.8245	up	8.1881e-11	1.4859e-09
c44918_g1	1199.16	364.585	1.7177	up	8.192e-11	1.4861e-09
c22758_g1	44539	6257.21	2.8315	up	8.2724e-11	1.4997e-09
c24399_g1	119.914	23.9049	2.3266	up	8.3606e-11	1.5152e-09
c33250_g1	4106.38	1304.57	1.6543	up	8.4489e-11	1.5307e-09
c21462_g1	26.4715	0.376649	6.1351	up	8.6493e-11	1.5655e-09
c10474_g2	219.881	18.5993	3.5634	up	8.6667e-11	1.5681e-09
c51220_g1	195.995	30.4845	2.6847	up	8.7791e-11	1.5879e-09
c23356_g1	6554.77	1441.76	2.1847	up	8.8496e-11	1.6002e-09
c15866_g1	114.494	4.48867	4.6728	up	8.897e-11	1.6082e-09
c43994_g1	102.481	10.1264	3.3392	up	9.0607e-11	1.6367e-09
c38659_g1	951.249	285.661	1.7355	up	9.4683e-11	1.7087e-09
c2645_g1	665.595	194.965	1.7714	up	9.4785e-11	1.71e-09
c49453_g1	893.059	227.314	1.9741	up	9.4833e-11	1.7103e-09
c20499_g1	1939.66	598.838	1.6956	up	9.5094e-11	1.7144e-09
c14303_g1	33.1416	1.22597	4.7566	up	9.6597e-11	1.7409e-09
c43911_g1	2708.63	844.925	1.6807	up	9.7133e-11	1.75e-09
c49260_g1	1508.19	368.337	2.0337	up	9.8371e-11	1.7712e-09
c21382_g1	1710.26	141.289	3.5975	up	1.007e-10	1.8119e-09
c9690_g1	533.591	156.771	1.7671	up	1.0149e-10	1.825e-09
c27111_g2	7896.04	1957.06	2.0124	up	1.0533e-10	1.8891e-09
c24000_g1	209.03	35.283	2.5667	up	1.0664e-10	1.9101e-09
c55408_g1	63.8881	3.3137	4.269	up	1.0674e-10	1.9113e-09
c40503_g1	49.3304	2.45481	4.3288	up	1.0793e-10	1.932e-09
c55148_g1	4146.53	1298.89	1.6746	up	1.0813e-10	1.9349e-09
c4304_g1	3193.18	817.89	1.965	up	1.0857e-10	1.9423e-09
c16066_g1	378.583	93.8816	2.0117	up	1.0885e-10	1.9467e-09
c50100_g1	30.7031	1.05979	4.8565	up	1.1083e-10	1.9812e-09
c43922_g1	849.759	255.935	1.7313	up	1.1169e-10	1.9948e-09
c22671_g2	34.4256	1.6122	4.4164	up	1.1181e-10	1.9963e-09
c26527_g1	479.308	137.864	1.7977	up	1.1222e-10	2.0029e-09
c21716_g1	54.216	5.86453	3.2086	up	1.1277e-10	2.0121e-09
c11633_g1	154.074	23.5019	2.7128	up	1.1314e-10	2.0181e-09
c21425_g1	46.0523	0.376649	6.9339	up	1.1403e-10	2.0332e-09
c16702_g1	23.249	0	Inf	up	1.166e-10	2.0764e-09
c43652_g1	23.249	0	Inf	up	1.166e-10	2.0764e-09
c27489_g4	774.255	232.472	1.7358	up	1.1782e-10	2.0975e-09
c3463_g1	283.568	12.4213	4.5128	up	1.179e-10	2.0983e-09
c3352_g1	1226.76	378.423	1.6968	up	1.2099e-10	2.1513e-09
c7058_g1	145.819	6.3341	4.5249	up	1.2255e-10	2.1774e-09
c49583_g1	705.315	186.799	1.9168	up	1.2728e-10	2.2571e-09
c19675_g1	205.076	1.75251	6.8706	up	1.2882e-10	2.2831e-09
c25770_g1	2944.86	873.302	1.7536	up	1.288e-10	2.2831e-09
c49763_g1	1376.53	312.058	2.1411	up	1.3029e-10	2.3068e-09
c38713_g1	991.077	301.768	1.7156	up	1.3058e-10	2.3113e-09
c56356_g1	154.58	35.0433	2.1411	up	1.3248e-10	2.3442e-09
c27402_g2	2656.9	837.456	1.6657	up	1.355e-10	2.3945e-09
c34288_g1	65.3735	5.12081	3.6743	up	1.3573e-10	2.3978e-09
c18039_g1	49.2622	0.999211	5.6235	up	1.3582e-10	2.3987e-09
c19139_g1	6390.6	2053.33	1.638	up	1.3726e-10	2.4227e-09
c26877_g6	208.159	52.1666	1.9965	up	1.3993e-10	2.469e-09
c6210_g1	5238.69	1251.56	2.0655	up	1.4191e-10	2.5014e-09
c23583_g1	118.355	9.76846	3.5988	up	1.4253e-10	2.5115e-09
c34377_g1	1230.59	219.175	2.4892	up	1.4332e-10	2.524e-09
c16837_g1	522.302	152.884	1.7724	up	1.4442e-10	2.5416e-09
c6385_g1	1911.58	434.777	2.1364	up	1.4775e-10	2.5995e-09
c677_g1	2865.81	911.936	1.6519	up	1.4846e-10	2.6103e-09
c18160_g1	30.2364	0.999211	4.9194	up	1.4952e-10	2.6282e-09
c39490_g1	141.059	28.351	2.3148	up	1.5047e-10	2.6423e-09
c28990_g1	2705.09	640.128	2.0792	up	1.5084e-10	2.6479e-09
c12595_g1	35.7	2.008	4.1521	up	1.5172e-10	2.6625e-09
c27307_g3	11626.4	2324.05	2.3227	up	1.5322e-10	2.6863e-09
c21285_g1	1215.7	378.63	1.6829	up	1.5783e-10	2.7654e-09
c39997_g1	22.8791	0	Inf	up	1.5824e-10	2.7717e-09
c56664_g1	28.2324	0.632141	5.481	up	1.5904e-10	2.784e-09
c27884_g1	27843.9	5442.58	2.355	up	1.6159e-10	2.8267e-09
c20087_g1	125.907	26.4174	2.2528	up	1.6495e-10	2.8838e-09
c21962_g3	25.9847	0	Inf	up	1.6958e-10	2.96e-09
c8718_g1	171.137	3.27228	5.7087	up	1.7131e-10	2.9894e-09
c38792_g1	2276.81	727.156	1.6467	up	1.7176e-10	2.9962e-09
c25945_g2	453.224	73.8789	2.617	up	1.7536e-10	3.0571e-09
c6249_g1	7092.32	2329.53	1.6062	up	1.7701e-10	3.0829e-09
c26867_g5	2727.49	870.587	1.6475	up	1.7755e-10	3.0913e-09
c25096_g1	2346.76	342.563	2.7762	up	1.8059e-10	3.1433e-09
c26526_g7	3290.11	1049.61	1.6483	up	1.8183e-10	3.1639e-09
c39567_g1	712.911	20.1499	5.1449	up	1.8253e-10	3.1741e-09
c55601_g1	66.8979	0.683141	6.6136	up	1.8463e-10	3.2086e-09
c56491_g1	80.5045	0	Inf	up	1.8534e-10	3.2199e-09
c18780_g1	1119.05	346.673	1.6906	up	1.8761e-10	3.2583e-09
c3367_g1	3294.69	892.116	1.8848	up	1.9121e-10	3.3188e-09
c47179_g1	132.3	23.6008	2.4869	up	1.9134e-10	3.3199e-09
c21212_g2	2394.98	759.46	1.657	up	1.9157e-10	3.3229e-09
c27062_g2	12539.3	3495.09	1.8431	up	1.9389e-10	3.3621e-09
c23698_g2	43.326	2.79674	3.9534	up	1.9567e-10	3.3919e-09
c6035_g2	498.199	145.137	1.7793	up	1.9635e-10	3.4026e-09
c25363_g1	44.0102	1.24513	5.1435	up	1.9738e-10	3.4195e-09
c11240_g1	72.4268	3.46073	4.3874	up	1.9795e-10	3.4282e-09
c19351_g1	49.581	5.21013	3.2504	up	2.0525e-10	3.5525e-09
c24055_g1	1222.55	354.906	1.7844	up	2.0652e-10	3.5732e-09
c38817_g1	6322.9	2033.32	1.6368	up	2.0801e-10	3.5957e-09
c52522_g1	29.5591	0.999211	4.8867	up	2.1003e-10	3.6272e-09
c28623_g1	536.415	110.321	2.2816	up	2.101e-10	3.6274e-09
c22042_g1	6452.06	2079.81	1.6333	up	2.1384e-10	3.6908e-09
c2603_g1	225.209	47.069	2.2584	up	2.1532e-10	3.7151e-09
c2886_g1	528.965	13.8036	5.2601	up	2.1593e-10	3.721e-09
c24082_g1	3497.04	1132.95	1.6261	up	2.3281e-10	4.0044e-09
c4245_g1	3955.41	1271.71	1.6371	up	2.332e-10	4.0099e-09
c23208_g1	91.4749	16.5752	2.4643	up	2.3487e-10	4.0375e-09
c11554_g1	1764.12	517.125	1.7704	up	2.3644e-10	4.0618e-09
c16977_g2	57.8151	7.37113	2.9715	up	2.4673e-10	4.2308e-09
c11993_g1	89.6521	15.9845	2.4877	up	2.5134e-10	4.3072e-09
c2645_g2	525.196	150.791	1.8003	up	2.5323e-10	4.3382e-09
c24308_g2	96.725	8.7027	3.4744	up	2.5892e-10	4.4302e-09
c27847_g1	1323.44	415.772	1.6704	up	2.5892e-10	4.4302e-09
c24668_g1	1354.01	318.156	2.0894	up	2.662e-10	4.5522e-09
c27490_g2	1139.24	364.442	1.6443	up	2.6622e-10	4.5522e-09
c22145_g1	833.529	168.236	2.3087	up	2.6724e-10	4.5684e-09
c22784_g2	745.223	217.516	1.7766	up	2.7141e-10	4.6367e-09
c23491_g1	127.176	19.0264	2.7407	up	2.7272e-10	4.6563e-09
c12683_g1	114.156	0.929055	6.941	up	2.7668e-10	4.7194e-09
c14614_g2	187.114	47.1542	1.9885	up	2.7909e-10	4.7562e-09
c16935_g1	132.803	29.1632	2.1871	up	2.8489e-10	4.8521e-09
c4091_g1	2323.58	486.462	2.2559	up	3.0257e-10	5.1453e-09
c19694_g1	123.831	26.9085	2.2022	up	3.0445e-10	5.1756e-09
c17927_g1	4334.85	639.081	2.7619	up	3.0669e-10	5.2105e-09
c35583_g1	79.7344	0.692719	6.8468	up	3.0695e-10	5.2133e-09
c21596_g1	1851.8	605.555	1.6126	up	3.138e-10	5.3281e-09
c19729_g1	3920.39	1265.98	1.6307	up	3.1954e-10	5.4223e-09
c14421_g1	2567.6	789.112	1.7021	up	3.2281e-10	5.476e-09
c25805_g1	3508.74	1142.42	1.6189	up	3.2442e-10	5.5016e-09
c21919_g1	461.926	9.23521	5.6444	up	3.2711e-10	5.5439e-09
c27762_g2	1112.75	332.931	1.7408	up	3.3383e-10	5.6543e-09
c33844_g1	582.936	145.968	1.9977	up	3.349e-10	5.6707e-09
c17574_g1	356.537	52.0646	2.7757	up	3.361e-10	5.6892e-09
c51026_g1	136.531	4.21092	5.0189	up	3.5045e-10	5.9304e-09
c50600_g1	680.038	207.004	1.716	up	3.5107e-10	5.9372e-09
c24259_g2	268.88	73.1168	1.8787	up	3.5438e-10	5.9896e-09
c20590_g1	533.598	109.953	2.2789	up	3.599e-10	6.081e-09
c49574_g1	149.057	8.88132	4.0689	up	3.6506e-10	6.1644e-09
c55203_g1	1559.24	100.117	3.9611	up	3.6769e-10	6.205e-09
c4983_g1	535.977	97.349	2.4609	up	3.6962e-10	6.2357e-09
c16999_g1	334.77	80.7676	2.0513	up	3.7128e-10	6.2618e-09
c16103_g1	34.2083	1.76209	4.279	up	3.7388e-10	6.3038e-09
c18429_g1	116.845	24.2181	2.2704	up	3.781e-10	6.373e-09
c11008_g1	172.22	28.8023	2.58	up	3.7923e-10	6.3901e-09
c40618_g1	189.465	48.6194	1.9623	up	3.8082e-10	6.4149e-09
c26316_g1	4104.41	1163.67	1.8185	up	3.8946e-10	6.5538e-09
c31214_g1	28.5198	0.938633	4.9253	up	3.8954e-10	6.5538e-09
c20346_g1	96.9723	18.7937	2.3673	up	3.8972e-10	6.5549e-09
c19838_g2	1686.29	560.975	1.5878	up	3.9418e-10	6.6236e-09
c4418_g1	53.3129	5.8358	3.1915	up	3.9428e-10	6.6236e-09
c24890_g1	3202.67	991.203	1.692	up	3.9954e-10	6.7059e-09
c27655_g5	4372.98	1432.42	1.6102	up	3.9944e-10	6.7059e-09
c45130_g1	560.174	120.963	2.2113	up	4.0365e-10	6.7706e-09
c29871_g1	37.7683	2.70072	3.8058	up	4.0643e-10	6.8132e-09
c27743_g1	13618.8	4546.31	1.5828	up	4.0821e-10	6.8388e-09
c39900_g1	126.373	25.9249	2.2853	up	4.1582e-10	6.9559e-09
c27105_g3	1125.08	338.817	1.7315	up	4.2933e-10	7.1775e-09
c50518_g1	49.9854	0	Inf	up	4.2971e-10	7.1818e-09
c27167_g4	362.018	105.924	1.773	up	4.3188e-10	7.2158e-09
c38658_g1	4834.92	1306.88	1.8874	up	4.5832e-10	7.6437e-09
c23541_g1	277.976	77.2977	1.8465	up	4.7854e-10	7.9522e-09
c27880_g1	2284.62	744.601	1.6174	up	4.8119e-10	7.9915e-09
c22862_g2	26.6745	0.622563	5.4211	up	4.8631e-10	8.0717e-09
c9370_g1	2302.21	755.552	1.6074	up	4.888e-10	8.1105e-09
c38623_g1	1367.22	52.9415	4.6907	up	4.8899e-10	8.1113e-09
c56073_g1	1316.13	141.413	3.2183	up	4.8967e-10	8.1201e-09
c33433_g1	233.717	63.2539	1.8855	up	5.0384e-10	8.3502e-09
c20212_g1	1416.16	459.687	1.6233	up	5.0565e-10	8.3776e-09
c9863_g1	267.126	0.989633	8.0764	up	5.0902e-10	8.431e-09
c9793_g1	1454.46	218.03	2.7379	up	5.1181e-10	8.4747e-09
c25725_g1	257.434	69.9276	1.8803	up	5.1227e-10	8.4797e-09
c17913_g2	385.511	72.7166	2.4064	up	5.1264e-10	8.4832e-09
c27272_g2	2143.4	701.832	1.6107	up	5.1717e-10	8.5532e-09
c33418_g1	812.116	138.6	2.5508	up	5.1896e-10	8.5803e-09
c52183_g1	95.9782	8.19818	3.5493	up	5.2619e-10	8.6945e-09
c29116_g1	773.8	243.116	1.6703	up	5.2814e-10	8.7215e-09
c16701_g3	24.3509	0.306492	6.312	up	5.7445e-10	9.4638e-09
c20621_g2	4856.26	1612.06	1.5909	up	5.9909e-10	9.855e-09
c7037_g1	233.844	63.9143	1.8713	up	5.9968e-10	9.8618e-09
c43975_g1	1574.64	179.167	3.1356	up	6.012e-10	9.881e-09
c27426_g5	505.89	149.772	1.7561	up	6.1179e-10	1.0046e-08
c55550_g1	504.895	152.738	1.7249	up	6.1506e-10	1.0097e-08
c16450_g1	1675.63	424.272	1.9816	up	6.2133e-10	1.0191e-08
c12622_g1	353.934	103.177	1.7784	up	6.3296e-10	1.0375e-08
c18319_g1	151.47	16.8338	3.1696	up	6.3316e-10	1.0375e-08
c39447_g1	32.0702	1.69193	4.2445	up	6.5843e-10	1.077e-08
c24348_g3	277.728	77.7735	1.8363	up	6.6579e-10	1.0881e-08
c55563_g1	312.242	42.134	2.8896	up	6.665e-10	1.089e-08
c34865_g1	193.169	27.1847	2.829	up	6.6994e-10	1.0943e-08
c25024_g1	3852.58	1281.66	1.5878	up	6.7639e-10	1.1041e-08
c44305_g1	2423.63	801.202	1.5969	up	6.8198e-10	1.1126e-08
c33654_g1	1986.72	554.988	1.8399	up	6.9231e-10	1.1291e-08
c770_g1	101.104	21.0601	2.2633	up	6.94e-10	1.1312e-08
c18763_g1	83.0867	15.2755	2.4434	up	7.2558e-10	1.1803e-08
c40072_g1	76.3812	5.65046	3.7568	up	7.426e-10	1.2069e-08
c20737_g1	116.112	25.0926	2.2102	up	7.7193e-10	1.2531e-08
c12712_g1	28.3185	1.00879	4.811	up	7.8184e-10	1.2684e-08
c29258_g1	150.18	36.6236	2.0358	up	7.8184e-10	1.2684e-08
c15737_g1	118.927	3.11879	5.2529	up	7.8244e-10	1.269e-08
c11939_g1	134.027	0	Inf	up	7.9623e-10	1.291e-08
c9035_g1	36.5366	2.57956	3.8241	up	8.2267e-10	1.3319e-08
c25626_g2	5651.41	936.16	2.5938	up	8.3399e-10	1.3491e-08
c23248_g1	1177.5	47.4423	4.6334	up	8.3475e-10	1.3499e-08
c44854_g1	181.802	7.07421	4.6837	up	8.3762e-10	1.3542e-08
c17495_g3	158.784	34.2833	2.2115	up	8.3861e-10	1.3551e-08
c26023_g1	4469.65	1329.76	1.749	up	8.387e-10	1.3551e-08
c15603_g1	35.0883	2.19334	3.9998	up	8.4875e-10	1.3706e-08
c26550_g1	7632.98	1776.7	2.103	up	8.5841e-10	1.3858e-08
c3572_g1	6191.48	1536.72	2.0104	up	8.6101e-10	1.3892e-08
c21345_g1	313.124	92.1858	1.7641	up	8.6625e-10	1.3964e-08
c45349_g1	1245.93	392.056	1.6681	up	8.734e-10	1.4075e-08
c25996_g1	1578.38	525.786	1.5859	up	8.7452e-10	1.4085e-08
c20878_g1	300.818	0	Inf	up	8.7727e-10	1.4125e-08
c33512_g1	244.132	67.6789	1.8509	up	8.8174e-10	1.4193e-08
c25482_g1	1096.01	356.936	1.6185	up	8.8244e-10	1.42e-08
c17635_g1	265.208	34.643	2.9365	up	8.9057e-10	1.4323e-08
c25344_g3	1662.46	503.881	1.7222	up	8.9763e-10	1.4428e-08
c13641_g1	20.9204	0	Inf	up	9.2447e-10	1.4842e-08
c6590_g1	57.3352	8.03511	2.835	up	9.2998e-10	1.4926e-08
c26553_g1	1403.3	461.956	1.603	up	9.3781e-10	1.5047e-08
c29342_g1	20.8714	0	Inf	up	9.4011e-10	1.508e-08
c4337_g1	58.3169	0.683141	6.4156	up	9.6835e-10	1.5515e-08
c23892_g1	1544.76	414.902	1.8965	up	9.7512e-10	1.561e-08
c57678_g1	25.9966	0.632141	5.3619	up	9.8231e-10	1.5711e-08
c18877_g2	1865.63	573.246	1.7024	up	9.9522e-10	1.5913e-08
c27848_g1	6013.93	1878.97	1.6784	up	9.9767e-10	1.5948e-08
c18536_g1	697.376	140.409	2.3123	up	1.0205e-09	1.6299e-08
c44362_g2	1752.3	548.385	1.676	up	1.0216e-09	1.6312e-08
c22807_g1	194.998	52.4187	1.8953	up	1.0258e-09	1.6374e-08
c11371_g1	48.7402	2.56999	4.2453	up	1.0267e-09	1.6381e-08
c23559_g1	426.746	132.256	1.69	up	1.0268e-09	1.6381e-08
c11094_g1	1277.39	420.852	1.6018	up	1.0347e-09	1.6483e-08
c38669_g1	1421.96	1.957	9.505	up	1.0343e-09	1.6483e-08
c43959_g1	2517.21	844.987	1.5748	up	1.0347e-09	1.6483e-08
c55854_g1	65.7261	0.376649	7.4471	up	1.0344e-09	1.6483e-08
c24836_g2	99.7138	20.7256	2.2664	up	1.038e-09	1.653e-08
c39851_g1	406.97	122.191	1.7358	up	1.042e-09	1.659e-08
c27705_g2	133.928	31.8153	2.0737	up	1.0559e-09	1.6789e-08
c33083_g1	24329.9	8266.06	1.5575	up	1.0584e-09	1.6821e-08
c26382_g2	238.682	66.1438	1.8514	up	1.0919e-09	1.7349e-08
c24535_g2	7786.86	2649.1	1.5555	up	1.093e-09	1.7362e-08
c5050_g1	2858.1	954.458	1.5823	up	1.1161e-09	1.7712e-08
c54733_g1	261.501	30.3056	3.1092	up	1.1219e-09	1.78e-08
c27332_g1	953.029	204.086	2.2233	up	1.1432e-09	1.8132e-08
c853_g1	1719.7	573.629	1.584	up	1.146e-09	1.8171e-08
c47471_g1	59.4492	0	Inf	up	1.1963e-09	1.8948e-08
c12069_g1	246.36	49.9037	2.3035	up	1.2e-09	1.9002e-08
c16894_g1	63.2443	0	Inf	up	1.2033e-09	1.9043e-08
c17389_g1	830.655	266.196	1.6418	up	1.2119e-09	1.9172e-08
c18873_g1	182.639	48.5045	1.9128	up	1.2235e-09	1.9346e-08
c14524_g1	440.078	108.189	2.0242	up	1.225e-09	1.9364e-08
c18788_g1	286.457	81.873	1.8069	up	1.2479e-09	1.9715e-08
c27760_g1	1912.74	639.062	1.5816	up	1.2586e-09	1.9867e-08
c15225_g2	786.641	238.291	1.723	up	1.284e-09	2.0239e-08
c24994_g2	668.733	212.673	1.6528	up	1.2929e-09	2.0362e-08
c46454_g1	89.2617	13.0599	2.7729	up	1.2991e-09	2.0453e-08
c40539_g1	27.58	1.05979	4.7018	up	1.307e-09	2.056e-08
c45513_g1	76.6667	0	Inf	up	1.3288e-09	2.0898e-08
c16973_g1	346.886	51.2862	2.7578	up	1.3509e-09	2.1238e-08
c26671_g1	51577.1	11732.4	2.1362	up	1.3555e-09	2.1305e-08
c21154_g4	212.194	6.32092	5.0691	up	1.3577e-09	2.1327e-08
c51578_g1	23.1881	0.376649	5.944	up	1.3703e-09	2.1513e-08
c19080_g1	215.451	59.4139	1.8585	up	1.3738e-09	2.1561e-08
c54689_g1	5005.63	1702.36	1.556	up	1.3829e-09	2.1681e-08
c23333_g3	57.8575	8.11845	2.8332	up	1.3908e-09	2.1792e-08
c33911_g1	32.5584	1.92827	4.0777	up	1.4157e-09	2.2176e-08
c6407_g1	2499.34	852.666	1.5515	up	1.4748e-09	2.3089e-08
c17490_g1	1685.8	505.893	1.7365	up	1.4785e-09	2.3139e-08
c54629_g1	7512.99	1758.98	2.0947	up	1.5198e-09	2.3767e-08
c18974_g1	1445.51	482.782	1.5821	up	1.5223e-09	2.3798e-08
c15993_g1	40.5397	1.54204	4.7164	up	1.5445e-09	2.4132e-08
c10941_g1	38.4528	3.17339	3.599	up	1.5556e-09	2.4298e-08
c20375_g1	69.9398	12.1376	2.5266	up	1.5712e-09	2.4535e-08
c29600_g1	206.805	1.92827	6.7448	up	1.5819e-09	2.4689e-08
c26527_g2	1083	363.63	1.5745	up	1.6017e-09	2.4983e-08
c25992_g4	1295.72	409.35	1.6623	up	1.6033e-09	2.4996e-08
c54833_g1	5558.07	1458.13	1.9305	up	1.6034e-09	2.4996e-08
c34244_g1	58.9286	5.00563	3.5573	up	1.6039e-09	2.4997e-08
c24862_g2	81.9945	3.91711	4.3877	up	1.6052e-09	2.5011e-08
c19945_g1	253.519	73.1282	1.7936	up	1.631e-09	2.5398e-08
c24404_g1	602.012	158.479	1.9255	up	1.6371e-09	2.5486e-08
c21813_g2	351.112	79.3239	2.1461	up	1.6481e-09	2.5642e-08
c22376_g2	95.9964	6.97532	3.7826	up	1.6528e-09	2.5701e-08
c21468_g2	1876.13	630.028	1.5743	up	1.6713e-09	2.5966e-08
c22217_g2	924.979	303.544	1.6075	up	1.6802e-09	2.6098e-08
c20549_g1	56.738	0.376649	7.235	up	1.7239e-09	2.6746e-08
c24871_g4	2568.66	873.587	1.556	up	1.7587e-09	2.7248e-08
c49293_g1	6376.94	1378.17	2.2101	up	1.7716e-09	2.7433e-08
c11928_g1	44.8169	4.8749	3.2006	up	1.7899e-09	2.7686e-08
c49280_g1	22.891	0.316071	6.1784	up	1.8302e-09	2.8293e-08
c24974_g3	1336.85	456.684	1.5496	up	1.835e-09	2.8359e-08
c18953_g1	381.593	68.2763	2.4826	up	1.8507e-09	2.8594e-08
c22213_g1	7848.24	1084.91	2.8548	up	1.8846e-09	2.9093e-08
c27339_g2	4301.91	1485.33	1.5342	up	1.9137e-09	2.9526e-08
c32161_g1	24.8632	0.622563	5.3196	up	1.9167e-09	2.9564e-08
c58083_g1	294.414	20.5335	3.8418	up	1.9668e-09	3.0312e-08
c49444_g1	5051.21	1719.64	1.5545	up	1.9756e-09	3.043e-08
c55707_g1	153.87	29.0672	2.4043	up	1.9873e-09	3.0602e-08
c19411_g1	615.874	198.063	1.6367	up	1.9978e-09	3.0755e-08
c17929_g1	1733.42	593.072	1.5473	up	2.0036e-09	3.0828e-08
c45439_g1	384.563	108.936	1.8197	up	2.0143e-09	3.0983e-08
c51212_g1	332.418	98.9699	1.7479	up	2.0187e-09	3.1043e-08
c12048_g1	36.5061	3.13795	3.5402	up	2.0496e-09	3.15e-08
c11726_g1	4613.65	1590.7	1.5362	up	2.0574e-09	3.1603e-08
c19158_g1	150.662	39.32	1.938	up	2.0605e-09	3.1632e-08
c26015_g1	1850.15	624.42	1.5671	up	2.0693e-09	3.1759e-08
c17412_g1	46.1599	4.96134	3.2178	up	2.0713e-09	3.1772e-08
c19119_g1	910.156	302.386	1.5897	up	2.0708e-09	3.1772e-08
c22642_g3	37.704	3.09366	3.6073	up	2.0792e-09	3.1883e-08
c29525_g1	948.815	312.26	1.6034	up	2.0843e-09	3.1953e-08
c40067_g1	122.783	25.8583	2.2474	up	2.2049e-09	3.3756e-08
c41800_g1	248.659	70.7798	1.8128	up	2.2354e-09	3.4204e-08
c38997_g1	246.293	45.5464	2.435	up	2.2743e-09	3.4761e-08
c7149_g1	800.758	263.217	1.6051	up	2.3175e-09	3.5411e-08
c12211_g1	719.231	236.014	1.6076	up	2.3234e-09	3.5491e-08
c8820_g1	106.28	24.3637	2.1251	up	2.3644e-09	3.6078e-08
c5905_g1	422.447	107.09	1.9799	up	2.3738e-09	3.6211e-08
c1006_g1	584.115	172.482	1.7598	up	2.3872e-09	3.6406e-08
c15082_g2	312.127	89.5792	1.8009	up	2.3951e-09	3.6516e-08
c24008_g2	223.285	35.2092	2.6649	up	2.4203e-09	3.689e-08
c8525_g1	22.5661	0.306492	6.2022	up	2.4289e-09	3.7012e-08
c25392_g1	2425.05	452.828	2.421	up	2.4307e-09	3.7029e-08
c27104_g1	984.675	196.943	2.3219	up	2.4357e-09	3.7094e-08
c52977_g1	19.7272	0	Inf	up	2.438e-09	3.7119e-08
c26518_g1	670.861	174.382	1.9438	up	2.4429e-09	3.7183e-08
c26383_g1	71.1907	1.24513	5.8373	up	2.4757e-09	3.7661e-08
c34063_g1	292.4	73.3272	1.9955	up	2.4784e-09	3.7692e-08
c19801_g1	70.7675	12.4474	2.5072	up	2.4812e-09	3.7715e-08
c25483_g2	28.6447	1.23555	4.535	up	2.5325e-09	3.8452e-08
c25327_g3	1597.79	166.022	3.2666	up	2.5546e-09	3.8777e-08
c23190_g1	321.875	97.3363	1.7255	up	2.605e-09	3.9532e-08
c24999_g1	181.992	48.9592	1.8942	up	2.6189e-09	3.9731e-08
c22150_g1	4235.31	966.44	2.1317	up	2.6427e-09	4.0081e-08
c4179_g1	2923.75	875.859	1.739	up	2.7185e-09	4.1186e-08
c21392_g1	1329.58	455.086	1.5468	up	2.7256e-09	4.1282e-08
c55947_g1	792.049	14.034	5.8186	up	2.7339e-09	4.1398e-08
c51085_g1	2174.72	685.253	1.6661	up	2.753e-09	4.1663e-08
c25636_g1	8660.51	1705.15	2.3446	up	2.7683e-09	4.1872e-08
c33167_g1	1125.18	379.348	1.5686	up	2.7695e-09	4.1879e-08
c54581_g1	1143.89	385.443	1.5694	up	2.7884e-09	4.2153e-08
c27413_g3	412.888	102.953	2.0038	up	2.7975e-09	4.2267e-08
c25672_g1	1952.39	670.798	1.5413	up	2.8346e-09	4.2817e-08
c28975_g1	155.899	40.2788	1.9525	up	2.84e-09	4.2886e-08
c8603_g1	19.805	0	Inf	up	2.8619e-09	4.3206e-08
c28146_g1	1158.15	112.319	3.3661	up	2.8774e-09	4.3427e-08
c17997_g1	1969.34	401.796	2.2932	up	2.9566e-09	4.4599e-08
c23115_g1	84.333	3.5182	4.5832	up	2.9645e-09	4.4706e-08
c11076_g3	152.354	12.4692	3.611	up	3.0069e-09	4.532e-08
c15450_g1	43.0925	0.612984	6.1354	up	3.0714e-09	4.6254e-08
c27191_g4	1697.25	582.38	1.5432	up	3.1074e-09	4.6784e-08
c9311_g1	19.5228	0	Inf	up	3.1553e-09	4.748e-08
c25673_g1	46.4663	5.69835	3.0276	up	3.2199e-09	4.8425e-08
c50061_g1	307.339	93.5478	1.7161	up	3.2487e-09	4.8845e-08
c36700_g1	60.4311	6.177	3.2903	up	3.293e-09	4.9458e-08
c21657_g1	5822.56	2031.25	1.5193	up	3.3618e-09	5.0478e-08
c18369_g1	1063	278.85	1.9306	up	3.3937e-09	5.0928e-08
c54993_g1	3694.64	785.154	2.2344	up	3.4181e-09	5.1267e-08
c13119_g1	315.627	97.9799	1.6877	up	3.4257e-09	5.1368e-08
c11499_g1	19.9113	0	Inf	up	3.4427e-09	5.1594e-08
c24932_g2	1058.35	355.069	1.5756	up	3.4541e-09	5.1751e-08
c49630_g1	615.648	61.5599	3.322	up	3.4622e-09	5.1858e-08
c21740_g1	135.873	9.37626	3.8571	up	3.5042e-09	5.2473e-08
c17512_g1	422.815	135.142	1.6456	up	3.5173e-09	5.2654e-08
c38654_g1	1793.94	613.701	1.5475	up	3.5701e-09	5.3431e-08
c15219_g1	22.997	0.316071	6.1851	up	3.5916e-09	5.3738e-08
c4496_g1	23.8796	0.622563	5.2614	up	3.5939e-09	5.3758e-08
c7284_g1	97.4977	9.23521	3.4002	up	3.6191e-09	5.4121e-08
c3461_g1	506.332	162.985	1.6353	up	3.6244e-09	5.4185e-08
c44766_g1	1651.42	440.569	1.9063	up	3.6465e-09	5.4486e-08
c44608_g1	254.677	55.786	2.1907	up	3.7075e-09	5.5308e-08
c16564_g1	42.2562	4.53967	3.2185	up	3.7096e-09	5.5324e-08
c26479_g1	1405.23	324.618	2.114	up	3.749e-09	5.5897e-08
c54680_g1	1664.63	332.612	2.3233	up	3.8166e-09	5.6844e-08
c26656_g1	1709.98	602.471	1.505	up	3.9765e-09	5.9162e-08
c902_g1	32.4789	2.31449	3.8107	up	4.1063e-09	6.1076e-08
c1871_g1	19.239	0	Inf	up	4.2024e-09	6.2489e-08
c12201_g1	47.0081	0.919476	5.676	up	4.2158e-09	6.2669e-08
c27663_g7	471.582	72.0155	2.7111	up	4.2168e-09	6.2669e-08
c33792_g1	31.0359	2.008	3.9501	up	4.2265e-09	6.2797e-08
c13914_g1	209.922	60.4605	1.7958	up	4.2321e-09	6.2863e-08
c27407_g1	102.619	17.3604	2.5634	up	4.2593e-09	6.325e-08
c17036_g2	50.7363	7.08379	2.8404	up	4.2837e-09	6.3579e-08
c23201_g1	260.429	18.781	3.7935	up	4.2924e-09	6.369e-08
c18067_g1	101.595	2.57956	5.2996	up	4.3087e-09	6.3916e-08
c17420_g2	134.558	25.8684	2.379	up	4.3294e-09	6.4205e-08
c1721_g1	31.4042	0.612984	5.679	up	4.3416e-09	6.4368e-08
c27454_g3	141.154	11.1862	3.6575	up	4.3702e-09	6.4776e-08
c22893_g1	52.8622	7.81793	2.7574	up	4.4325e-09	6.5664e-08
c16123_g3	1432.4	369.355	1.9554	up	4.45e-09	6.5891e-08
c22696_g1	10358	2805.58	1.8844	up	4.5882e-09	6.788e-08
c14657_g1	55.4582	8.75656	2.663	up	4.5904e-09	6.7895e-08
c17071_g1	46.5119	5.86453	2.9875	up	4.792e-09	7.0801e-08
c18101_g1	53.6143	8.32531	2.687	up	4.8323e-09	7.1358e-08
c50365_g1	827.078	256.265	1.6904	up	4.9542e-09	7.31e-08
c25088_g1	668.878	142.985	2.2259	up	4.9828e-09	7.3502e-08
c24145_g1	169.685	28.5401	2.5718	up	5.0419e-09	7.4334e-08
c25532_g1	3962.78	1395.72	1.5055	up	5.0578e-09	7.4549e-08
c10216_g1	914.073	263.811	1.7928	up	5.0921e-09	7.5014e-08
c27707_g4	1408.54	38.8009	5.182	up	5.2001e-09	7.6524e-08
c25794_g1	519.561	62.5306	3.0547	up	5.2228e-09	7.6833e-08
c43947_g1	318.34	97.6854	1.7044	up	5.2545e-09	7.7242e-08
c29207_g1	777.23	216.182	1.8461	up	5.2593e-09	7.7292e-08
c8678_g1	575.621	153.777	1.9043	up	5.2655e-09	7.7363e-08
c24837_g1	45.7939	5.81353	2.9777	up	5.2962e-09	7.7773e-08
c28641_g1	474.474	69.9264	2.7624	up	5.3467e-09	7.8453e-08
c50092_g1	130.382	13.5098	3.2707	up	5.4951e-09	8.0608e-08
c43936_g1	3341.37	650.781	2.3602	up	5.5011e-09	8.0676e-08
c50278_g1	1388.34	484.075	1.5201	up	5.5145e-09	8.085e-08
c23986_g1	37.6295	3.48946	3.4308	up	5.5327e-09	8.1096e-08
c54637_g1	70.1886	7.31055	3.2632	up	5.6527e-09	8.2788e-08
c27601_g2	867.975	301.06	1.5276	up	5.665e-09	8.2947e-08
c28142_g1	731.068	245.568	1.5739	up	5.668e-09	8.2968e-08
c20811_g1	768.798	263.727	1.5436	up	5.7464e-09	8.4072e-08
c24972_g3	68.8244	12.4824	2.463	up	5.7591e-09	8.4235e-08
c27380_g1	34237.1	8130.79	2.0741	up	5.8324e-09	8.5263e-08
c23260_g2	64.1702	11.2246	2.5152	up	5.8455e-09	8.5431e-08
c16595_g1	1548.94	508.23	1.6077	up	5.8516e-09	8.5498e-08
c23976_g2	302.339	94.0679	1.6844	up	5.8833e-09	8.5917e-08
c22833_g1	44.9722	5.55804	3.0164	up	5.8876e-09	8.5957e-08
c28491_g1	81.4457	11.8598	2.7798	up	5.9464e-09	8.6792e-08
c26675_g1	77.2302	15.6713	2.301	up	5.9578e-09	8.6935e-08
c39694_g1	209.578	60.1617	1.8006	up	5.9725e-09	8.7127e-08
c13537_g1	643.872	161.28	1.9972	up	5.9817e-09	8.7239e-08
c23736_g1	2962.8	411.812	2.8469	up	6.1698e-09	8.9935e-08
c21629_g1	804.871	273.204	1.5588	up	6.2425e-09	9.0971e-08
c15982_g1	1612.62	579.557	1.4764	up	6.2457e-09	9.0993e-08
c20978_g2	55.4915	7.8948	2.8133	up	6.2591e-09	9.1165e-08
c28395_g1	18.6306	0	Inf	up	6.2825e-09	9.1481e-08
c9654_g1	77.2476	0.376649	7.6801	up	6.4136e-09	9.334e-08
c22518_g1	40708.9	14603.8	1.479	up	6.4811e-09	9.4273e-08
c27465_g3	618.072	181.508	1.7677	up	6.6357e-09	9.6497e-08
c782_g1	31.4621	2.45481	3.6799	up	6.6849e-09	9.7186e-08
c16165_g1	94.7992	0	Inf	up	6.7077e-09	9.7442e-08
c19798_g1	2989.38	1057.24	1.4996	up	6.8469e-09	9.9413e-08
c23958_g1	8827.3	2475.43	1.8343	up	6.9208e-09	1.0046e-07
c5280_g1	27.0325	1.37586	4.2963	up	7.0236e-09	1.019e-07
c14117_g1	25.4104	0.612984	5.3734	up	7.1151e-09	1.0317e-07
c21837_g1	152.117	40.1323	1.9224	up	7.1417e-09	1.035e-07
c41331_g1	21.2904	0.376649	5.8208	up	7.2854e-09	1.0556e-07
c51507_g1	21.2162	0.376649	5.8158	up	7.4561e-09	1.0797e-07
c26136_g1	7859.26	2843.25	1.4669	up	7.5044e-09	1.0862e-07
c27646_g2	508.399	114.221	2.1541	up	7.5092e-09	1.0866e-07
c14880_g2	420.838	14.6441	4.8449	up	7.5785e-09	1.0963e-07
c22701_g1	427.895	144.729	1.5639	up	7.6944e-09	1.1122e-07
c21669_g1	108.593	25.8267	2.072	up	7.7715e-09	1.1225e-07
c11260_g1	526.44	165.229	1.6718	up	7.9055e-09	1.1412e-07
c12745_g1	94.4563	21.0704	2.1644	up	7.961e-09	1.1486e-07
c22024_g1	237.746	57.7119	2.0425	up	7.9624e-09	1.1486e-07
c8686_g1	330.12	104.344	1.6616	up	8.1416e-09	1.1735e-07
c4021_g1	458.277	58.3927	2.9724	up	8.1937e-09	1.1807e-07
c18676_g1	129.775	10.3532	3.6479	up	8.2951e-09	1.1944e-07
c20005_g1	232.337	69.9196	1.7324	up	8.3498e-09	1.2019e-07
c23747_g1	2044.72	48.8232	5.3882	up	8.3877e-09	1.2071e-07
c44234_g1	1687	601.838	1.487	up	8.4361e-09	1.2134e-07
c14069_g1	3169.37	1130.17	1.4877	up	8.475e-09	1.2184e-07
c20315_g1	561.271	189.74	1.5647	up	8.6962e-09	1.2495e-07
c18964_g1	28.5096	1.62177	4.1358	up	8.8011e-09	1.2643e-07
c38736_g1	1105.06	384.518	1.523	up	9.0045e-09	1.2911e-07
c16556_g1	116.369	28.7413	2.0175	up	9.2819e-09	1.3295e-07
c22580_g1	1191.47	426.057	1.4836	up	9.3181e-09	1.3344e-07
c45079_g1	255.319	79.6156	1.6812	up	9.3757e-09	1.3423e-07
c44344_g1	1318.85	436.689	1.5946	up	9.4442e-09	1.3518e-07
c56165_g1	22.9178	0.622563	5.2021	up	9.5067e-09	1.36e-07
c20030_g1	105.905	11.2403	3.236	up	9.5185e-09	1.3613e-07
c39223_g1	2420.49	434.664	2.4773	up	9.5412e-09	1.3639e-07
c9863_g2	263.126	2.45481	6.744	up	9.5944e-09	1.3708e-07
c26381_g2	2016.3	715.415	1.4949	up	9.6396e-09	1.3766e-07
c26028_g3	1270.89	451.372	1.4934	up	1.01e-08	1.4419e-07
c26592_g1	1810.72	643.473	1.4926	up	1.0266e-08	1.4649e-07
c16857_g2	582.808	196.742	1.5667	up	1.0317e-08	1.4718e-07
c11868_g1	826.316	180.252	2.1967	up	1.0358e-08	1.4768e-07
c22934_g1	7807.32	2869.64	1.444	up	1.0423e-08	1.4853e-07
c26944_g1	2839.95	1024	1.4716	up	1.0452e-08	1.4891e-07
c36271_g1	56.8871	0.316071	7.4917	up	1.0553e-08	1.5027e-07
c6401_g2	1678.26	598.454	1.4877	up	1.076e-08	1.5313e-07
c51752_g1	18.1491	0	Inf	up	1.0859e-08	1.5447e-07
c28316_g1	66.7747	12.7438	2.3895	up	1.0864e-08	1.545e-07
c33120_g1	12790.6	4683.96	1.4493	up	1.0994e-08	1.5627e-07
c24364_g1	119.042	30.245	1.9767	up	1.113e-08	1.5812e-07
c24929_g1	35337.3	8527.9	2.0509	up	1.1149e-08	1.5836e-07
c49393_g1	56.0201	1.2547	5.4805	up	1.1344e-08	1.6096e-07
c6165_g1	122.35	14.1738	3.1097	up	1.1364e-08	1.6119e-07
c19911_g3	136.279	36.3195	1.9077	up	1.1509e-08	1.6321e-07
c18729_g2	159.485	44.2088	1.851	up	1.1609e-08	1.6455e-07
c15101_g1	305.322	97.5499	1.6461	up	1.1687e-08	1.6561e-07
c31309_g1	34.7234	0	Inf	up	1.1891e-08	1.6838e-07
c20867_g1	9929.46	2914.27	1.7686	up	1.2197e-08	1.7261e-07
c33475_g1	567.351	127.685	2.1517	up	1.2322e-08	1.7429e-07
c28003_g1	1308.03	458.983	1.5109	up	1.2326e-08	1.7431e-07
c19863_g1	272.194	85.607	1.6688	up	1.2357e-08	1.747e-07
c22435_g1	3243.23	1180.66	1.4578	up	1.2433e-08	1.7563e-07
c13982_g1	67.8292	6.43249	3.3985	up	1.2576e-08	1.7761e-07
c21436_g3	138.656	22.7264	2.6091	up	1.2673e-08	1.7894e-07
c35169_g1	308.387	32.0205	3.2677	up	1.2693e-08	1.7918e-07
c26608_g6	20.6804	0.376649	5.7789	up	1.2701e-08	1.7924e-07
c24581_g2	1790.01	639.78	1.4843	up	1.2881e-08	1.8164e-07
c41876_g1	20.1988	0	Inf	up	1.2881e-08	1.8164e-07
c19492_g2	60.6081	0.306492	7.6275	up	1.3058e-08	1.84e-07
c28149_g1	530.148	177.203	1.581	up	1.3068e-08	1.841e-07
c4831_g1	29.4708	0	Inf	up	1.3238e-08	1.8644e-07
c22956_g2	258.515	55.4456	2.2211	up	1.3301e-08	1.8723e-07
c49311_g1	11283	2608.72	2.1127	up	1.3318e-08	1.8742e-07
c11562_g1	2178.58	790.332	1.4629	up	1.3326e-08	1.8749e-07
c49229_g1	2721.78	590.365	2.2049	up	1.3332e-08	1.8752e-07
c33441_g1	663.429	227.348	1.545	up	1.3568e-08	1.9061e-07
c54549_g1	2890.41	804.333	1.8454	up	1.3595e-08	1.9094e-07
c2960_g1	1446.23	373.635	1.9526	up	1.3628e-08	1.9131e-07
c19404_g1	4569.75	1663.43	1.458	up	1.3651e-08	1.9152e-07
c25200_g2	1608.07	532.368	1.5948	up	1.369e-08	1.9203e-07
c2711_g1	274.492	86.514	1.6658	up	1.3914e-08	1.9503e-07
c27178_g1	3177.62	1153.97	1.4613	up	1.3957e-08	1.9558e-07
[truncated: 10,515 more rows]
