# Supplementary material for: Normal and Abortive Buds Transcriptomic Profiling of Broccoli ogu Cytoplasmic Male Sterile Line and Its Maintainer
Source: Int J Mol Sci. 2018 Aug 24;19(9):2501. doi: 10.3390/ijms19092501 (PMC6165216; doi:10.3390/ijms19092501)
Supplement: Supplementary file 1 [file ijms-19-02501-s001.zip › ijms-329487-supplementary/Supplementary Materials/Supplementary Material 5 Table S5.xlsx]

## Sheet: Sheet1
Table S5 FPKM and annotation of the 95 common differentially expressed genes
Gene ID	ML_NB1.Readcount_FPKM.xls_FPKM	ML_NB2.Readcount_FPKM.xls_FPKM	ML_NB3.Readcount_FPKM.xls_FPKM	ML_AB1.Readcount_FPKM.xls_FPKM	ML_AB2.Readcount_FPKM.xls_FPKM	ML_AB3.Readcount_FPKM.xls_FPKM	CMS_NB1.Readcount_FPKM.xls_FPKM	CMS_NB2.Readcount_FPKM.xls_FPKM	CMS_NB3.Readcount_FPKM.xls_FPKM	CMS_AB1.Readcount_FPKM.xls_FPKM	CMS_AB2.Readcount_FPKM.xls_FPKM	CMS_AB3.Readcount_FPKM.xls_FPKM	NR_Hit1_description	NR_Hit2_description	NR_Hit3_description	NR_Hit4_description	NR_Hit5_description	NR_Hit6_description	NR_Hit7_description	NR_Hit8_description	NR_Hit9_description	NR_Hit10_description	NT_Hit1_description	NT_Hit2_description	NT_Hit3_description	NT_Hit4_description	NT_Hit5_description	NT_Hit6_description	NT_Hit7_description	NT_Hit8_description	NT_Hit9_description	NT_Hit10_description	KO Description	PFAM description	BP Description	MF Description	CC Description	KOG Description	Swissprot_Hit1_description	Swissprot_Hit2_description	Swissprot_Hit3_description	Swissprot_Hit4_description	Swissprot_Hit5_description	Swissprot_Hit6_description	Swissprot_Hit7_description	Swissprot_Hit8_description	Swissprot_Hit9_description	Swissprot_Hit10_description
c55854_g1	0	0.15	0	0.99	0.51	0.24	4.46	2.82	2.46	11.46	5.69	5.58	BnaC07g27150D [Brassica napus]	BnaA06g29530D [Brassica napus]	PREDICTED: keratin, type I cytoskeletal 50 kDa isoform X2 [Brassica rapa]	PREDICTED: glycine-rich cell wall structural protein 2 isoform X1 [Brassica rapa]	hypothetical protein ARALYDRAFT_494993 [Arabidopsis lyrata subsp. lyrata] >gi|297311566|gb|EFH41990.1| hypothetical protein ARALYDRAFT_494993 [Arabidopsis lyrata subsp. lyrata]	hypothetical protein EUTSA_v10004800mg [Eutrema salsugineum] >gi|557091709|gb|ESQ32356.1| hypothetical protein EUTSA_v10004800mg [Eutrema salsugineum]	glycine-rich protein [Arabidopsis thaliana] >gi|332008418|gb|AED95801.1| glycine-rich protein [Arabidopsis thaliana]	glycine-rich protein [Arabidopsis thaliana] >gi|30017239|gb|AAP12853.1| At5g49350 [Arabidopsis thaliana] >gi|332008417|gb|AED95800.1| glycine-rich protein [Arabidopsis thaliana]	unnamed protein product [Arabidopsis thaliana]	conserved hypothetical protein [Ricinus communis] >gi|223541505|gb|EEF43054.1| conserved hypothetical protein [Ricinus communis]	PREDICTED: Brassica rapa glycine-rich cell wall structural protein 2 (LOC103874627), transcript variant X1, mRNA	PREDICTED: Brassica rapa glycine-rich cell wall structural protein 2 (LOC103874627), transcript variant X2, mRNA	Eutrema salsugineum hypothetical protein (EUTSA_v10004800mg) mRNA, complete cds	Arabidopsis lyrata subsp. lyrata hypothetical protein, mRNA	Brassica rapa subsp. pekinensis clone KBrS013H10, complete sequence	Arabidopsis thaliana glycine-rich protein mRNA, complete cds	Arabidopsis thaliana glycine-rich protein mRNA, complete cds	Arabidopsis thaliana At5g49350 mRNA, complete cds	Arabidopsis thaliana chromosome 5 sequence	Arabidopsis thaliana genomic DNA, chromosome 5, TAC clone:K7J8	--	--	--	--	--	--
c22363_g2	27.09	21.2	25.07	24.43	27.08	15.36	38.49	42.48	58.32	52.22	46.3	61.73	PREDICTED: UDP-glycosyltransferase 73C1-like [Brassica rapa]	PREDICTED: UDP-glycosyltransferase 73C1-like [Brassica rapa]	hypothetical protein EUTSA_v10016560mg [Eutrema salsugineum] >gi|557112019|gb|ESQ52303.1| hypothetical protein EUTSA_v10016560mg [Eutrema salsugineum]	UDP-glucosyl transferase 72C1 [Arabidopsis lyrata subsp. lyrata] >gi|297327306|gb|EFH57726.1| UDP-glucosyl transferase 72C1 [Arabidopsis lyrata subsp. lyrata]	UDP-glucosyl transferase 73C1 [Arabidopsis thaliana] >gi|66774040|sp|Q9ZQ99.1|U73C1_ARATH RecName: Full=UDP-glycosyltransferase 73C1; AltName: Full=Cytokinin-O-glucosyltransferase 1; AltName: Full=Zeatin O-glucosyltransferase 1; Short=AtZOG1 [Arabidopsis thaliana] >gi|4415920|gb|AAD20151.1| putative glucosyl transferase [Arabidopsis thaliana] >gi|46318041|gb|AAS87590.1| zeatin O-glucosyltransfera…	hypothetical protein EUTSA_v10017544mg [Eutrema salsugineum] >gi|557112020|gb|ESQ52304.1| hypothetical protein EUTSA_v10017544mg [Eutrema salsugineum]	hypothetical protein CARUB_v10025538mg [Capsella rubella] >gi|482565074|gb|EOA29264.1| hypothetical protein CARUB_v10025538mg [Capsella rubella]	BnaAnng35400D [Brassica napus]	BnaA05g07580D [Brassica napus]	PREDICTED: LOW QUALITY PROTEIN: UDP-glycosyltransferase 73C4-like [Brassica rapa]	PREDICTED: Brassica rapa UDP-glycosyltransferase 73C1-like (LOC103867258), mRNA	PREDICTED: Brassica rapa UDP-glycosyltransferase 73C1-like (LOC103839663), mRNA	PREDICTED: Brassica rapa UDP-glycosyltransferase 73C1-like (LOC103865558), mRNA	Brassica rapa subsp. pekinensis clone KBrS003G14, complete sequence	Arabidopsis thaliana glycosyltransferase (AT2G36750) mRNA, partial cds	Arabidopsis thaliana chromosome 2, complete sequence	Arabidopsis thaliana UDP-glucosyl transferase 73C1 mRNA, complete cds	Arabidopsis thaliana zeatin O-glucosyltransferase 1 (ZOG1) gene, complete cds >gi|111074233|gb|BT026383.1| Arabidopsis thaliana At2g36750 mRNA, complete cds	Arabidopsis thaliana chromosome 2 clone F13K3 map g6825, complete sequence	Arabidopsis lyrata subsp. lyrata UDP-glucosyl transferase 72C1 (UGT72C1), mRNA	UDP-glucosyl transferase 73C	UDP-glucoronosyl and UDP-glucosyl transferase	metabolic process	transferase activity, transferring hexosyl groups	--	UDP-glucuronosyl and UDP-glucosyl transferase	U73C1_ARATH UDP-glycosyltransferase 73C1 OS=Arabidopsis thaliana GN=UGT73C1 PE=2 SV=1	U73C5_ARATH UDP-glycosyltransferase 73C5 OS=Arabidopsis thaliana GN=UGT73C5 PE=2 SV=1	U73C4_ARATH UDP-glycosyltransferase 73C4 OS=Arabidopsis thaliana GN=UGT73C4 PE=2 SV=1	U73C3_ARATH UDP-glycosyltransferase 73C3 OS=Arabidopsis thaliana GN=UGT73C3 PE=2 SV=1	U73C6_ARATH UDP-glycosyltransferase 73C6 OS=Arabidopsis thaliana GN=UGT73C6 PE=2 SV=1	U73C2_ARATH UDP-glycosyltransferase 73C2 OS=Arabidopsis thaliana GN=UGT73C2 PE=3 SV=1	U73C7_ARATH UDP-glycosyltransferase 73C7 OS=Arabidopsis thaliana GN=UGT73C7 PE=2 SV=1	U73D1_ARATH UDP-glycosyltransferase 73D1 OS=Arabidopsis thaliana GN=UGT73D1 PE=3 SV=1	UFOG4_MANES Anthocyanidin 3-O-glucosyltransferase 4 (Fragment) OS=Manihot esculenta GN=GT4 PE=2 SV=1	U73B5_ARATH UDP-glycosyltransferase 73B5 OS=Arabidopsis thaliana GN=UGT73B5 PE=2 SV=1
c20811_g1	23.58	22.32	18.61	23.34	28.84	32.72	40.81	44.72	35.39	67.1	46.9	52.92	PREDICTED: germin-like protein subfamily 3 member 3 [Brassica rapa]	BnaA03g56080D [Brassica napus]	hypothetical protein ARALYDRAFT_910104 [Arabidopsis lyrata subsp. lyrata] >gi|297319844|gb|EFH50266.1| hypothetical protein ARALYDRAFT_910104 [Arabidopsis lyrata subsp. lyrata]	germin-like protein [Arabidopsis thaliana] >gi|1755184|gb|AAB51581.1| germin-like protein [Arabidopsis thaliana]	PREDICTED: germin-like protein 1 [Brassica rapa] >gi|674887543|emb|CDY45080.1| BnaA02g04960D [Brassica napus]	germin-like protein subfamily 3 member 3 [Arabidopsis thaliana] >gi|18202461|sp|P94072.1|GL33_ARATH RecName: Full=Germin-like protein subfamily 3 member 3; Short=AtGER3; Short=AtGLP2; Flags: Precursor [Arabidopsis thaliana] >gi|1755164|gb|AAB51571.1| germin-like protein [Arabidopsis thaliana] >gi|1755168|gb|AAB51573.1| germin-like protein [Arabidopsis thaliana] >gi|2239042|emb|CAA73213.1| GLP3 pr…	hypothetical protein EUTSA_v10014670mg [Eutrema salsugineum] >gi|557101714|gb|ESQ42077.1| hypothetical protein EUTSA_v10014670mg [Eutrema salsugineum]	PREDICTED: germin-like protein 1 [Brassica rapa] >gi|674910321|emb|CDY22866.1| BnaA06g02110D [Brassica napus] >gi|674916585|emb|CDY16549.1| BnaC09g37240D [Brassica napus] >gi|674940934|emb|CDX92448.1| BnaA10g14870D [Brassica napus] >gi|674947647|emb|CDX85429.1| BnaA02g03840D [Brassica napus]	BnaC03g10190D [Brassica napus]	hypothetical protein CARUB_v10002870mg [Capsella rubella] >gi|482558082|gb|EOA22274.1| hypothetical protein CARUB_v10002870mg [Capsella rubella]	PREDICTED: Brassica rapa germin-like protein subfamily 3 member 3 (LOC103856454), mRNA	Zea mays clone 12980 mRNA sequence	Eutrema salsugineum hypothetical protein (EUTSA_v10014670mg) mRNA, complete cds	S.alba mRNa for germin-like protein 1	Brassica rapa subsp. pekinensis clone KBrB060E11, complete sequence	PREDICTED: Brassica rapa germin-like protein 1 (LOC103845660), mRNA	PREDICTED: Brassica rapa germin-like protein 1 (LOC103851359), mRNA	Arabidopsis thaliana germin-like protein (GLP3a) mRNA, complete cds >gi|1755183|gb|U75203.1|ATU75203 Arabidopsis thaliana germin-like protein (GLP3a) mRNA, complete cds	Arabidopsis lyrata subsp. lyrata hypothetical protein, mRNA	PREDICTED: Camelina sativa germin-like protein subfamily 3 member 3 (LOC104770439), mRNA	--	Protein of unknown function (DUF1637)//Cupin	oxidation-reduction process//taurine metabolic process	nutrient reservoir activity//cysteamine dioxygenase activity	--	--	GL33_ARATH Germin-like protein subfamily 3 member 3 OS=Arabidopsis thaliana GN=GER3 PE=1 SV=1	GLP1_SINAL Germin-like protein 1 OS=Sinapis alba GN=GLP1 PE=2 SV=1	ABP20_PRUPE Auxin-binding protein ABP20 OS=Prunus persica GN=ABP20 PE=2 SV=1	AB19A_PRUPE Auxin-binding protein ABP19a OS=Prunus persica GN=ABP19A PE=3 SV=1	AB19B_PRUPE Auxin-binding protein ABP19b OS=Prunus persica GN=ABP19B PE=3 SV=1	GLP1_MORAL Germin-like protein OS=Morus alba PE=1 SV=1	GL31_ARATH Germin-like protein subfamily 3 member 1 OS=Arabidopsis thaliana GN=GLP1 PE=1 SV=1	GLP1_BRANA Germin-like protein 1 OS=Brassica napus GN=GER1 PE=2 SV=1	GL814_ORYSJ Germin-like protein 8-14 OS=Oryza sativa subsp. japonica GN=GER5 PE=1 SV=1	GLP1_IPONI Germin-like protein OS=Ipomoea nil GN=GLP PE=2 SV=1
c13556_g1	0	0	0	0.47	0.18	0.17	0	0	0.19	25.19	26.73	13.89	BnaC03g21710D [Brassica napus]	PREDICTED: protease inhibitor HPI-like [Brassica rapa]	hypothetical protein EUTSA_v10017502mg [Eutrema salsugineum] >gi|557112280|gb|ESQ52564.1| hypothetical protein EUTSA_v10017502mg [Eutrema salsugineum]	BnaA04g11270D [Brassica napus]	hypothetical protein CARUB_v10024461mg [Capsella rubella] >gi|482564077|gb|EOA28267.1| hypothetical protein CARUB_v10024461mg [Capsella rubella]	hypothetical protein ARALYDRAFT_482903 [Arabidopsis lyrata subsp. lyrata] >gi|297327460|gb|EFH57880.1| hypothetical protein ARALYDRAFT_482903 [Arabidopsis lyrata subsp. lyrata]	PR-6 proteinase inhibitor family protein [Arabidopsis thaliana] >gi|20197444|gb|AAC79626.2| putative protease inhibitor [Arabidopsis thaliana] >gi|21536977|gb|AAM61318.1| putative protease inhibitor [Arabidopsis thaliana] >gi|28393017|gb|AAO41943.1| putative protease inhibitor [Arabidopsis thaliana] >gi|28827742|gb|AAO50715.1| putative protease inhibitor [Arabidopsis thaliana] >gi|330254503|gb|AE…	BnaC04g45990D [Brassica napus]	Proteinase inhibitor, putative [Ricinus communis] >gi|223539843|gb|EEF41423.1| Proteinase inhibitor, putative [Ricinus communis]	predicted protein [Arabidopsis lyrata subsp. lyrata] >gi|297325612|gb|EFH56032.1| predicted protein [Arabidopsis lyrata subsp. lyrata]	PREDICTED: Brassica rapa protease inhibitor HPI-like (LOC103857823), mRNA	Brassica nigra clone PBCESTJU9 SSR marker sequence									--	--	negative regulation of endopeptidase activity//response to wounding	serine-type endopeptidase inhibitor activity	--	--	HPI_HEVBR Protease inhibitor HPI OS=Hevea brasiliensis GN=PI1 PE=1 SV=2	ITH5_CUCMA Inhibitor of trypsin and hageman factor OS=Cucurbita maxima PE=1 SV=1	BGIA_MOMCH Glu S.griseus protease inhibitor OS=Momordica charantia PE=1 SV=1	ICI_LINUS Proteinase inhibitor OS=Linum usitatissimum PE=1 SV=1	ICI1_SOLPE Wound-induced proteinase inhibitor 1 OS=Solanum peruvianum PE=3 SV=1	ICID_SOLTU Wound-induced proteinase inhibitor 1 OS=Solanum tuberosum PE=1 SV=2	IPIB_TOBAC Proteinase inhibitor I-B OS=Nicotiana tabacum GN=TIMPA PE=2 SV=1	ITR1_NICSY Trypsin inhibitor 1 OS=Nicotiana sylvestris PE=2 SV=1	IER1_SOLLC Ethylene-responsive proteinase inhibitor 1 OS=Solanum lycopersicum PE=3 SV=1	ITI_FAGTA Trypsin inhibitor OS=Fagopyrum tataricum PE=1 SV=1
c33629_g1	0	0.15	0	0	0	0	0.36	0.57	1.03	2.92	2.53	2.19	BnaCnng51550D [Brassica napus]	BnaC07g17520D [Brassica napus]																			--	--	--	--	--	--
c49924_g1	0.07	0	0	0.94	2.46	1.22	0.22	0.08	0.08	9.61	7.34	6.12	PREDICTED: putative expansin-A17 [Brassica rapa]	BnaC03g31460D [Brassica napus]	alpha-expansin protein 17, partial [Brassica rapa]	hypothetical protein EUTSA_v10028899mg [Eutrema salsugineum] >gi|557097376|gb|ESQ37812.1| hypothetical protein EUTSA_v10028899mg [Eutrema salsugineum]	ATEXPA17 [Arabidopsis lyrata subsp. lyrata] >gi|297320804|gb|EFH51226.1| ATEXPA17 [Arabidopsis lyrata subsp. lyrata]	expansin A17 [Arabidopsis thaliana] >gi|20138096|sp|Q9ZSI1.1|EXP17_ARATH RecName: Full=Putative expansin-A17; Short=AtEXPA17; AltName: Full=Alpha-expansin-17; Short=At-EXP17; Short=AtEx17; AltName: Full=Ath-ExpAlpha-1.13; Flags: Precursor [Arabidopsis thaliana] >gi|3859592|gb|AAC72858.1| contains similarity to expansins [Arabidopsis thaliana] >gi|7268206|emb|CAB77733.1| putative expansin [Arabido…	hypothetical protein CARUB_v10002806mg [Capsella rubella] >gi|482558027|gb|EOA22219.1| hypothetical protein CARUB_v10002806mg [Capsella rubella]	hypothetical protein EUTSA_v10009820mg [Eutrema salsugineum] >gi|557096126|gb|ESQ36708.1| hypothetical protein EUTSA_v10009820mg [Eutrema salsugineum]	BnaA08g27120D [Brassica napus]	BnaC04g02460D [Brassica napus]	PREDICTED: Brassica rapa putative expansin-A17 (LOC103858807), mRNA	Brassica rapa alpha-expansin protein 17 (EXPA17) mRNA, partial cds	Eutrema salsugineum hypothetical protein (EUTSA_v10028899mg) mRNA, complete cds	Arabidopsis lyrata subsp. lyrata ATEXPA17, mRNA	PREDICTED: Camelina sativa putative expansin-A17 (LOC104713207), mRNA	PREDICTED: Camelina sativa putative expansin-A17 (LOC104737619), mRNA	PREDICTED: Camelina sativa putative expansin-A17 (LOC104707939), mRNA	Capsella rubella hypothetical protein (CARUB_v10002806mg) mRNA, complete cds	Arabidopsis thaliana expansin A17 mRNA, complete cds	Arabidopsis thaliana chromosome 4 sequence	--	--	plant-type cell wall organization	--	membrane//extracellular region//cell wall	--	EXP17_ARATH Putative expansin-A17 OS=Arabidopsis thaliana GN=EXPA17 PE=3 SV=1	EXP15_ORYSJ Expansin-A15 OS=Oryza sativa subsp. japonica GN=EXPA15 PE=2 SV=2	EXP29_ORYSJ Expansin-A29 OS=Oryza sativa subsp. japonica GN=EXPA29 PE=2 SV=2	EXP13_ORYSJ Expansin-A13 OS=Oryza sativa subsp. japonica GN=EXPA13 PE=2 SV=2	EXPA1_ORYSJ Expansin-A1 OS=Oryza sativa subsp. japonica GN=EXPA1 PE=2 SV=2	EXPA2_ARATH Expansin-A2 OS=Arabidopsis thaliana GN=EXPA2 PE=2 SV=2	EXPA2_ORYSJ Expansin-A2 OS=Oryza sativa subsp. japonica GN=EXPA2 PE=2 SV=2	EXP11_ARATH Expansin-A11 OS=Arabidopsis thaliana GN=EXPA11 PE=2 SV=1	EXPA8_ARATH Expansin-A8 OS=Arabidopsis thaliana GN=EXPA8 PE=2 SV=1	EXP14_ARATH Expansin-A14 OS=Arabidopsis thaliana GN=EXPA14 PE=2 SV=1
c27465_g3	4.46	4.43	4.69	4.89	7.47	4.1	5.87	4.66	4.56	16.41	14.29	11.34	BnaC05g46590D [Brassica napus]	BnaC05g48800D [Brassica napus]	BnaA06g06290D [Brassica napus]	PREDICTED: alpha-dioxygenase 1 [Brassica rapa] >gi|674895322|emb|CDY37523.1| BnaA05g33880D [Brassica napus]	hypothetical protein EUTSA_v10020279mg [Eutrema salsugineum] >gi|557109647|gb|ESQ49954.1| hypothetical protein EUTSA_v10020279mg [Eutrema salsugineum]	alpha-dioxygenase 1 [Arabidopsis lyrata subsp. lyrata] >gi|297328024|gb|EFH58443.1| alpha-dioxygenase 1 [Arabidopsis lyrata subsp. lyrata]	alpha-dioxygenase [Arabidopsis thaliana] >gi|75265810|sp|Q9SGH6.1|DOX1_ARATH RecName: Full=Alpha-dioxygenase 1; Short=Alpha DOX1; AltName: Full=Fatty acid dioxygenase AlphaDOX1; AltName: Full=Pathogen-induced oxygenase; AltName: Full=Plant alpha dioxygenase 1; Flags: Precursor [Arabidopsis thaliana] >gi|6692262|gb|AAF24612.1|AC010870_5 feebly-like protein [Arabidopsis thaliana] >gi|14595999|gb|AA…	hypothetical protein CARUB_v10028386mg [Capsella rubella] >gi|482550838|gb|EOA15032.1| hypothetical protein CARUB_v10028386mg [Capsella rubella]	hypothetical protein CARUB_v10013184mg, partial [Capsella rubella] >gi|482565889|gb|EOA30078.1| hypothetical protein CARUB_v10013184mg, partial [Capsella rubella]	PREDICTED: alpha-dioxygenase 1-like [Citrus sinensis]	PREDICTED: Brassica rapa alpha-dioxygenase 1 (LOC103870978), mRNA	Eutrema salsugineum hypothetical protein (EUTSA_v10020279mg) mRNA, complete cds	Thellungiella halophila mRNA, complete cds, clone: RTFL01-50-H10	Arabidopsis thaliana alpha-dioxygenase mRNA, complete cds	Arabidopsis thaliana feebly-like protein (At3g01420; T13O15.6) mRNA, complete cds	Arabidopsis thaliana feebly-like protein (T13O15.6) mRNA, complete cds	PREDICTED: Camelina sativa alpha-dioxygenase 1-like (LOC104763857), mRNA	Capsella rubella hypothetical protein (CARUB_v10013184mg) mRNA, partial cds	PREDICTED: Camelina sativa alpha-dioxygenase 1 (LOC104744212), mRNA	PREDICTED: Camelina sativa alpha-dioxygenase 1-like (LOC104725352), transcript variant X2, mRNA	alpha-dioxygenase	Animal haem peroxidase	response to oxidative stress//oxidation-reduction process//peroxidase reaction	heme binding//peroxidase activity	--	Peroxidase/oxygenase	DOX1_ARATH Alpha-dioxygenase 1 OS=Arabidopsis thaliana GN=DOX1 PE=1 SV=1	DOX2_ARATH Alpha-dioxygenase 2 OS=Arabidopsis thaliana GN=DOX2 PE=2 SV=1	POXA_DICDI Peroxinectin A OS=Dictyostelium discoideum GN=poxA PE=2 SV=1	PGH2_CHICK Prostaglandin G/H synthase 2 OS=Gallus gallus GN=PTGS2 PE=2 SV=1
c8745_g1	0.54	0.19	0.21	2.54	2.91	1.55	0.32	0.99	0.93	5.11	7.83	6.6																					--	Phlebovirus glycoprotein G1	--	--	integral component of membrane//virion	--
c13818_g1	7.01	4.1	5.4	22.46	18.7	21.6	10.83	13.97	17.62	42.27	43.04	34.92	PREDICTED: transcription factor bHLH137 [Brassica rapa]	BnaC03g16290D [Brassica napus]	BnaA03g13450D [Brassica napus]	hypothetical protein EUTSA_v10014242mg [Eutrema salsugineum] >gi|567181007|ref|XP_006402046.1| hypothetical protein EUTSA_v10014242mg [Eutrema salsugineum] >gi|557103135|gb|ESQ43498.1| hypothetical protein EUTSA_v10014242mg [Eutrema salsugineum] >gi|557103136|gb|ESQ43499.1| hypothetical protein EUTSA_v10014242mg [Eutrema salsugineum]	hypothetical protein CARUB_v10026852mg [Capsella rubella] >gi|482549566|gb|EOA13760.1| hypothetical protein CARUB_v10026852mg [Capsella rubella]	transcription factor bHLH137 [Arabidopsis thaliana] >gi|30695963|ref|NP_851163.1| transcription factor bHLH137 [Arabidopsis thaliana] >gi|75305763|sp|Q93W88.1|BH137_ARATH RecName: Full=Transcription factor bHLH137; AltName: Full=Basic helix-loop-helix protein 137; Short=AtbHLH137; Short=bHLH 137; AltName: Full=Transcription factor EN 89; AltName: Full=bHLH transcription factor bHLH137 [Arabidopsi…	basic helix-loop-helix family protein [Arabidopsis lyrata subsp. lyrata] >gi|297311665|gb|EFH42089.1| basic helix-loop-helix family protein [Arabidopsis lyrata subsp. lyrata]	DNA binding protein, putative [Ricinus communis] >gi|223550225|gb|EEF51712.1| DNA binding protein, putative [Ricinus communis]	DNA binding protein, putative isoform 4, partial [Theobroma cacao] >gi|508775348|gb|EOY22604.1| DNA binding protein, putative isoform 4, partial [Theobroma cacao]	Basic helix-loop-helix DNA-binding superfamily protein, putative isoform 1 [Theobroma cacao] >gi|590670601|ref|XP_007038101.1| Basic helix-loop-helix DNA-binding superfamily protein, putative isoform 1 [Theobroma cacao] >gi|508775345|gb|EOY22601.1| Basic helix-loop-helix DNA-binding superfamily protein, putative isoform 1 [Theobroma cacao] >gi|508775346|gb|EOY22602.1| Basic helix-loop-helix DNA-b…	PREDICTED: Brassica rapa transcription factor bHLH137 (LOC103857259), mRNA	Eutrema salsugineum hypothetical protein (EUTSA_v10014242mg) mRNA, complete cds	Eutrema salsugineum hypothetical protein (EUTSA_v10014242mg) mRNA, complete cds	Arabidopsis thaliana transcription factor bHLH137 mRNA, complete cds	Arabidopsis thaliana probable DNA-binding protein mRNA, complete cds	PREDICTED: Camelina sativa transcription factor bHLH137-like (LOC104725585), mRNA	PREDICTED: Camelina sativa transcription factor bHLH137-like (LOC104725593), mRNA	Capsella rubella hypothetical protein (CARUB_v10026852mg) mRNA, complete cds	Arabidopsis thaliana transcription factor bHLH137 mRNA, complete cds	Arabidopsis thaliana unknown protein mRNA, complete cds	--	Helix-loop-helix DNA-binding domain	--	protein dimerization activity	--	--	BH137_ARATH Transcription factor bHLH137 OS=Arabidopsis thaliana GN=BHLH137 PE=2 SV=1	BH078_ARATH Transcription factor bHLH78 OS=Arabidopsis thaliana GN=BHLH78 PE=2 SV=1	BH049_ARATH Transcription factor bHLH49 OS=Arabidopsis thaliana GN=BHLH49 PE=1 SV=1	BH077_ARATH Transcription factor bHLH77 OS=Arabidopsis thaliana GN=BHLH77 PE=1 SV=1	BH062_ARATH Transcription factor bHLH62 OS=Arabidopsis thaliana GN=BHLH62 PE=2 SV=1	BH074_ARATH Transcription factor bHLH74 OS=Arabidopsis thaliana GN=BHLH74 PE=1 SV=1	BPE_ARATH Transcription factor BPE OS=Arabidopsis thaliana GN=BPE PE=2 SV=1	BH079_ARATH Transcription factor bHLH79 OS=Arabidopsis thaliana GN=BHLH79 PE=2 SV=1	BH076_ARATH Transcription factor bHLH76 OS=Arabidopsis thaliana GN=BHLH76 PE=1 SV=1	BH063_ARATH Transcription factor bHLH63 OS=Arabidopsis thaliana GN=BHLH63 PE=1 SV=1
c20549_g1	0	0.23	0	1.32	0.69	1.71	3.56	1.96	1.44	13.23	5.76	7.34	BnaC09g47900D [Brassica napus]	Cu2+ plastocyanin-like protein [Brassica oleracea]	BnaA10g23920D [Brassica napus]	BnaC03g03120D [Brassica napus]	PREDICTED: mavicyanin-like [Brassica rapa] >gi|674954716|emb|CDX78296.1| BnaA03g02080D [Brassica napus]	PREDICTED: blue copper protein [Brassica rapa]	hypothetical protein CARUB_v10003579mg [Capsella rubella] >gi|38260640|gb|AAR15456.1| Cu2+ plastocyanin-like [Capsella rubella] >gi|482558657|gb|EOA22849.1| hypothetical protein CARUB_v10003579mg [Capsella rubella]	cupredoxin superfamily protein [Arabidopsis thaliana] >gi|33589786|gb|AAQ22659.1| At5g07475 [Arabidopsis thaliana] >gi|110736179|dbj|BAF00061.1| hypothetical protein [Arabidopsis thaliana] >gi|332003780|gb|AED91163.1| cupredoxin superfamily protein [Arabidopsis thaliana]	Cu2+ plastocyanin-like [Arabidopsis arenosa]	hypothetical protein ARALYDRAFT_487581 [Arabidopsis lyrata subsp. lyrata] >gi|297319148|gb|EFH49570.1| hypothetical protein ARALYDRAFT_487581 [Arabidopsis lyrata subsp. lyrata]	PREDICTED: Brassica rapa blue copper protein (LOC103847054), mRNA	Brassica oleracea clone BAC Bo37N21, partial sequence	PREDICTED: Brassica rapa mavicyanin-like (LOC103855731), mRNA	Eutrema salsugineum hypothetical protein (EUTSA_v10014745mg) mRNA, complete cds	Capsella rubella hypothetical protein (CARUB_v10003579mg) mRNA, complete cds	Arabidopsis thaliana mRNA for hypothetical protein, complete cds, clone: RAFL14-58-A18	Arabidopsis thaliana cupredoxin superfamily protein mRNA, complete cds	Arabidopsis thaliana At5g07475 gene, complete cds	Arabidopsis lyrata subsp. lyrata hypothetical protein, mRNA	PREDICTED: Camelina sativa mavicyanin-like (LOC104709892), mRNA	--	Plastocyanin-like domain	electron transport	copper ion binding//electron carrier activity	--	--	BCP_PEA Blue copper protein OS=Pisum sativum PE=2 SV=1	MAVI_CUCPE Mavicyanin OS=Cucurbita pepo PE=1 SV=1	STEL_TOXVR Stellacyanin OS=Toxicodendron vernicifluum PE=1 SV=1	ENL3_ARATH Early nodulin-like protein 3 OS=Arabidopsis thaliana GN=At5g25090 PE=1 SV=2	BCB3_ARATH Uclacyanin-3 OS=Arabidopsis thaliana GN=UCC3 PE=2 SV=1	BABL_CUCSA Basic blue protein OS=Cucumis sativus PE=1 SV=1	NO552_SOYBN Early nodulin-55-2 OS=Glycine max GN=ENOD55-2 PE=2 SV=1	ENL1_ARATH Early nodulin-like protein 1 OS=Arabidopsis thaliana GN=At2g25060 PE=1 SV=2	BCB2_ARATH Uclacyanin-2 OS=Arabidopsis thaliana GN=At2g44790 PE=1 SV=1	NO16_MEDTR Early nodulin-16 OS=Medicago truncatula GN=ENOD16 PE=3 SV=1
c6926_g1	3.57	4.41	4.4	5.42	10.63	5.79	1.11	1.63	6.15	23.62	17.65	16.98											PREDICTED: Brassica rapa protein ORGAN SIZE RELATED 1-like (LOC103865868), mRNA	PREDICTED: Camelina sativa uncharacterized LOC104782610 (LOC104782610), mRNA									--	--	--	--	--	--
c6082_g2	0	0.13	0	2.01	1.1	2.78	1	0.93	0.36	8.42	5.87	4.53	BnaC01g02170D [Brassica napus]	PREDICTED: monoacylglycerol lipase ABHD6-like [Brassica rapa]	BnaA01g34540D [Brassica napus]	hypothetical protein EUTSA_v10025766mg [Eutrema salsugineum] >gi|557113153|gb|ESQ53436.1| hypothetical protein EUTSA_v10025766mg [Eutrema salsugineum]	predicted protein [Arabidopsis lyrata subsp. lyrata] >gi|297312842|gb|EFH43265.1| predicted protein [Arabidopsis lyrata subsp. lyrata]	hydrolase, alpha/beta fold family protein [Arabidopsis thaliana] >gi|4006902|emb|CAB16832.1| putative protein [Arabidopsis thaliana] >gi|7270609|emb|CAB80327.1| putative protein [Arabidopsis thaliana] >gi|110741136|dbj|BAE98661.1| hypothetical protein [Arabidopsis thaliana] >gi|114050589|gb|ABI49444.1| At4g36610 [Arabidopsis thaliana] >gi|332661277|gb|AEE86677.1| hydrolase, alpha/beta fold family…	hypothetical protein CARUB_v10005282mg [Capsella rubella] >gi|482552852|gb|EOA17045.1| hypothetical protein CARUB_v10005282mg [Capsella rubella]	hypothetical protein CARUB_v10005282mg [Capsella rubella] >gi|482552853|gb|EOA17046.1| hypothetical protein CARUB_v10005282mg [Capsella rubella]	putative hydrolase [Arabidopsis thaliana]	esterase/lipase domain-containing protein [Arabidopsis thaliana] >gi|13605611|gb|AAK32799.1|AF361631_1 At2g18360/T30D6.13 [Arabidopsis thaliana] >gi|20197805|gb|AAD15501.2| expressed protein [Arabidopsis thaliana] >gi|21360541|gb|AAM47467.1| At2g18360/T30D6.13 [Arabidopsis thaliana] >gi|330251667|gb|AEC06761.1| esterase/lipase domain-containing protein [Arabidopsis thaliana]	PREDICTED: Brassica rapa monoacylglycerol lipase ABHD6-like (LOC103867095), mRNA	Brassica rapa subsp. pekinensis clone KBrB048F07, complete sequence	Eutrema salsugineum hypothetical protein (EUTSA_v10025766mg) mRNA, complete cds	Arabidopsis lyrata subsp. lyrata predicted protein, mRNA	Arabidopsis thaliana mRNA for hypothetical protein, complete cds, clone: RAFL06-87-I12	Arabidopsis thaliana hydrolase, alpha/beta fold family protein mRNA, complete cds	Arabidopsis thaliana Full-length cDNA Complete sequence from clone GSLTPGH86ZA06 of Hormone Treated Callus of strain col-0 of Arabidopsis thaliana (thale cress)	Arabidopsis thaliana clone 38141 mRNA, complete sequence	Arabidopsis thaliana unknown protein (At4g36610) mRNA, complete cds	PREDICTED: Camelina sativa epoxide hydrolase 4-like (LOC104716477), mRNA	--	Phospholipase/Carboxylesterase//Serine carboxypeptidase S28//Thioesterase domain//X-Pro dipeptidyl-peptidase (S15 family)//Prolyl oligopeptidase family	biosynthetic process//proteolysis	hydrolase activity//aminopeptidase activity//serine-type peptidase activity//hydrolase activity, acting on ester bonds	--	Predicted hydrolase/acyltransferase (alpha/beta hydrolase superfamily)	Y2734_MYCBO Uncharacterized protein Mb2734 OS=Mycobacterium bovis (strain ATCC BAA-935 / AF2122/97) GN=Mb2734 PE=3 SV=1	Y2715_MYCTU Uncharacterized protein Rv2715 OS=Mycobacterium tuberculosis (strain ATCC 25618 / H37Rv) GN=Rv2715 PE=1 SV=1	Y2715_MYCTO Uncharacterized protein MT2788 OS=Mycobacterium tuberculosis (strain CDC 1551 / Oshkosh) GN=MT2788 PE=3 SV=1	EPHX4_MOUSE Epoxide hydrolase 4 OS=Mus musculus GN=Ephx4 PE=2 SV=2	EPHX4_HUMAN Epoxide hydrolase 4 OS=Homo sapiens GN=EPHX4 PE=2 SV=2	RUTD_CROS8 Putative aminoacrylate hydrolase RutD OS=Cronobacter sakazakii (strain ATCC BAA-894) GN=rutD PE=3 SV=1
c40125_g1	2	0.96	2.44	3.96	4.4	3.39	4.8	4.31	4.34	11.25	9.99	9.76	PREDICTED: transcription repressor OFP1 [Brassica rapa]	BnaAnng00090D [Brassica napus]	hypothetical protein EUTSA_v10016086mg [Eutrema salsugineum] >gi|557099664|gb|ESQ40027.1| hypothetical protein EUTSA_v10016086mg [Eutrema salsugineum]	hypothetical protein ARALYDRAFT_486884 [Arabidopsis lyrata subsp. lyrata] >gi|297318828|gb|EFH49250.1| hypothetical protein ARALYDRAFT_486884, partial [Arabidopsis lyrata subsp. lyrata]	hypothetical protein CARUB_v10012721mg [Capsella rubella] >gi|482548025|gb|EOA12233.1| hypothetical protein CARUB_v10012721mg [Capsella rubella]	ovate family protein 1 [Arabidopsis thaliana] >gi|75181355|sp|Q9LZW2.1|OFP1_ARATH RecName: Full=Transcription repressor OFP1; AltName: Full=Ovate family protein 1; Short=AtOFP1 [Arabidopsis thaliana] >gi|7329657|emb|CAB82754.1| putative protein [Arabidopsis thaliana] >gi|332003016|gb|AED90399.1| ovate family protein 1 [Arabidopsis thaliana]	unnamed protein product [Vitis vinifera]	PREDICTED: uncharacterized protein LOC103501454 [Cucumis melo]	hypothetical protein PHAVU_008G084900g [Phaseolus vulgaris] >gi|561013242|gb|ESW12103.1| hypothetical protein PHAVU_008G084900g [Phaseolus vulgaris]	PREDICTED: transcription repressor OFP1 [Cucumis sativus] >gi|700199285|gb|KGN54443.1| hypothetical protein Csa_4G332100 [Cucumis sativus]	PREDICTED: Brassica rapa transcription repressor OFP1 (LOC103849024), mRNA	Eutrema salsugineum hypothetical protein (EUTSA_v10016086mg) mRNA, complete cds	PREDICTED: Camelina sativa transcription repressor OFP1-like (LOC104737784), mRNA	PREDICTED: Camelina sativa transcription repressor OFP1-like (LOC104709031), mRNA	PREDICTED: Camelina sativa transcription repressor OFP1-like (LOC104734120), mRNA	Arabidopsis thaliana chromosome 5 sequence	Arabidopsis thaliana ovate family protein 1 mRNA, complete cds	Arabidopsis thaliana DNA chromosome 5, BAC clone T20L15 (ESSA project)	PREDICTED: Camelina sativa transcription repressor OFP1-like (LOC104768272), mRNA	Capsella rubella hypothetical protein (CARUB_v10012721mg) mRNA, complete cds	--	DNA-binding domain	--	DNA binding	--	--	OFP1_ARATH Transcription repressor OFP1 OS=Arabidopsis thaliana GN=OFP1 PE=1 SV=1	OFP2_ARATH Transcription repressor OFP2 OS=Arabidopsis thaliana GN=OFP2 PE=1 SV=1	OFP3_ARATH Transcription repressor OFP3 OS=Arabidopsis thaliana GN=OFP3 PE=1 SV=1	OFP4_ARATH Transcription repressor OFP4 OS=Arabidopsis thaliana GN=OFP4 PE=1 SV=1	OFP5_ARATH Transcription repressor OFP5 OS=Arabidopsis thaliana GN=OFP5 PE=1 SV=1	OFP9_ARATH Probable transcription repressor OFP9 OS=Arabidopsis thaliana GN=OFP9 PE=3 SV=1	OFP7_ARATH Transcription repressor OFP7 OS=Arabidopsis thaliana GN=OFP7 PE=2 SV=1	OFP8_ARATH Transcription repressor OFP8 OS=Arabidopsis thaliana GN=OFP8 PE=2 SV=1	OFP6_ARATH Transcription repressor OFP6 OS=Arabidopsis thaliana GN=OFP6 PE=1 SV=1
c17412_g1	0.44	0	0.68	0.98	0.75	1.26	0.3	0.78	0.56	3.26	3.52	2.59	PREDICTED: cannabidiolic acid synthase-like 1 isoform X2 [Brassica rapa]	PREDICTED: cannabidiolic acid synthase-like 2 isoform X1 [Brassica rapa]	PREDICTED: cannabidiolic acid synthase-like 2 [Brassica rapa]	PREDICTED: cannabidiolic acid synthase-like 2 [Brassica rapa]	BnaA09g17120D [Brassica napus]	PREDICTED: cannabidiolic acid synthase-like 2 [Brassica rapa]	hypothetical protein CARUB_v10026190mg [Capsella rubella] >gi|482548973|gb|EOA13167.1| hypothetical protein CARUB_v10026190mg [Capsella rubella]	BnaC09g18440D [Brassica napus]	FAD-binding Berberine family protein [Arabidopsis thaliana] >gi|10176894|dbj|BAB10124.1| berberine bridge enzyme-like protein [Arabidopsis thaliana] >gi|332007721|gb|AED95104.1| FAD-binding Berberine family protein [Arabidopsis thaliana]	berberine bridge enzyme-like protein [Arabidopsis thaliana] >gi|23198322|gb|AAN15688.1| berberine bridge enzyme-like protein [Arabidopsis thaliana]	PREDICTED: Brassica rapa cannabidiolic acid synthase-like 2 (LOC103839322), mRNA	PREDICTED: Brassica rapa cannabidiolic acid synthase-like 1 (LOC103839178), transcript variant X2, mRNA	PREDICTED: Brassica rapa cannabidiolic acid synthase-like 1 (LOC103839178), transcript variant X1, mRNA	PREDICTED: Brassica rapa cannabidiolic acid synthase-like 2 (LOC103839182), mRNA	PREDICTED: Brassica rapa cannabidiolic acid synthase-like 2 (LOC103839321), mRNA	Arabidopsis thaliana FAD-binding Berberine family protein mRNA, complete cds	PREDICTED: Camelina sativa cannabidiolic acid synthase-like 2 (LOC104771602), mRNA	Arabidopsis thaliana berberine bridge enzyme-like protein (At5g44390) mRNA, complete cds	Arabidopsis thaliana berberine bridge enzyme-like protein (At5g44390; K9L2.19) mRNA, complete cds	Arabidopsis lyrata subsp. lyrata FAD-binding domain-containing protein, mRNA	--	FAD binding domain	amino sugar metabolic process//oxidation-reduction process	oxidoreductase activity//UDP-N-acetylmuramate dehydrogenase activity//flavin adenine dinucleotide binding	--	--	CASL2_CANSA Cannabidiolic acid synthase-like 2 OS=Cannabis sativa GN=CBDAS3 PE=2 SV=1	CASL1_CANSA Cannabidiolic acid synthase-like 1 OS=Cannabis sativa GN=CBDAS2 PE=2 SV=1	THCAS_CANSA Tetrahydrocannabinolic acid synthase OS=Cannabis sativa PE=1 SV=1	THCAI_CANSA Inactive tetrahydrocannabinolic acid synthase OS=Cannabis sativa PE=3 SV=1	CBDAS_CANSA Cannabidiolic acid synthase OS=Cannabis sativa GN=CBDAS PE=1 SV=1	RETO_ESCCA Reticuline oxidase OS=Eschscholzia californica GN=BBE1 PE=1 SV=1	RETOL_ARATH Reticuline oxidase-like protein OS=Arabidopsis thaliana GN=At4g20830 PE=1 SV=2	RETO_PAPSO Reticuline oxidase OS=Papaver somniferum GN=BBE1 PE=3 SV=1	YVDP_BACSU Uncharacterized FAD-linked oxidoreductase YvdP OS=Bacillus subtilis (strain 168) GN=yvdP PE=1 SV=1	HDNO_ARTOX 6-hydroxy-D-nicotine oxidase OS=Arthrobacter oxydans PE=1 SV=2
c12622_g1	27.41	24.25	36.88	52.34	47.97	36.57	80.18	54.08	76.82	89.56	75.68	107.17											B.oleracea mRNA for glycine-rich protein										--	Mediator complex subunit 3 fungal	regulation of transcription from RNA polymerase II promoter	RNA polymerase II transcription cofactor activity	mediator complex	--
c57511_g1	0.17	0	0.05	0.47	0.48	0.67	0.06	0.31	0.19	3.46	5.08	4.08	BnaC09g36070D [Brassica napus]	BnaAnng34870D [Brassica napus]	PREDICTED: uncharacterized protein LOC103845497 [Brassica rapa]	hypothetical protein EUTSA_v10015522mg [Eutrema salsugineum] >gi|557101899|gb|ESQ42262.1| hypothetical protein EUTSA_v10015522mg [Eutrema salsugineum]	zinc finger family protein [Arabidopsis lyrata subsp. lyrata] >gi|297319943|gb|EFH50365.1| zinc finger family protein [Arabidopsis lyrata subsp. lyrata]	C2H2-like zinc finger protein [Arabidopsis thaliana] >gi|10177246|dbj|BAB10620.1| C2H2-type zinc finger protein-like [Arabidopsis thaliana] >gi|332005722|gb|AED93105.1| C2H2-like zinc finger protein [Arabidopsis thaliana]	hypothetical protein CARUB_v10002800mg [Capsella rubella] >gi|482558022|gb|EOA22214.1| hypothetical protein CARUB_v10002800mg [Capsella rubella]	zinc finger family protein [Arabidopsis lyrata subsp. lyrata] >gi|297331816|gb|EFH62235.1| zinc finger family protein [Arabidopsis lyrata subsp. lyrata]	hypothetical protein ARALYDRAFT_900233 [Arabidopsis lyrata subsp. lyrata] >gi|297329977|gb|EFH60396.1| hypothetical protein ARALYDRAFT_900233 [Arabidopsis lyrata subsp. lyrata]	unknown [Arabidopsis thaliana]	PREDICTED: Brassica rapa uncharacterized LOC103845497 (LOC103845497), mRNA	Arabidopsis lyrata subsp. lyrata hypothetical protein, mRNA									--	Zinc finger, C2H2 type	--	metal ion binding	--	--
c39023_g1	13	12.23	14.43	62.05	81.41	51.69	28.8	31.08	29.37	136.87	217.94	177.25	BnaC05g02810D [Brassica napus]	PREDICTED: glycine-rich cell wall structural protein 1 [Brassica rapa]	predicted protein [Arabidopsis lyrata subsp. lyrata] >gi|297338085|gb|EFH68502.1| predicted protein [Arabidopsis lyrata subsp. lyrata]								PREDICTED: Brassica rapa glycine-rich cell wall structural protein 1 (LOC103844216), mRNA	Arabidopsis thaliana chromosome 1 sequence	Arabidopsis thaliana glycine-rich protein mRNA, complete cds	Arabidopsis thaliana chromosome 1 BAC F13M7 sequence, complete sequence	Arabidopsis thaliana At1g04800 gene, complete cds	Arabidopsis lyrata subsp. lyrata predicted protein, mRNA					--	--	--	--	--	--
c79_g1	0.15	0	0	0.14	0	0	0.48	0.5	0	1.66	0.94	1.19																					--	--	--	--	--	--
c23400_g1	12.23	10.26	7.99	15.31	19.75	13.23	23.2	21.57	24.69	27.06	27.53	33.87	BnaC09g04620D [Brassica napus]	PREDICTED: S-type anion channel SLAH3-like [Brassica rapa]	hypothetical protein EUTSA_v10003801mg [Eutrema salsugineum] >gi|557091300|gb|ESQ31947.1| hypothetical protein EUTSA_v10003801mg [Eutrema salsugineum]	PREDICTED: S-type anion channel SLAH3 [Brassica rapa]	BnaC07g30400D [Brassica napus]	SLAC1 homologue 3 [Arabidopsis thaliana] >gi|75171547|sp|Q9FLV9.1|SLAH3_ARATH RecName: Full=S-type anion channel SLAH3; AltName: Full=SLAC1-homolog protein 3 [Arabidopsis thaliana] >gi|9758227|dbj|BAB08726.1| unnamed protein product [Arabidopsis thaliana] >gi|51536498|gb|AAU05487.1| At5g24030 [Arabidopsis thaliana] >gi|52421299|gb|AAU45219.1| At5g24030 [Arabidopsis thaliana] >gi|332005864|gb|AED9…	hypothetical protein CARUB_v10000447mg [Capsella rubella] >gi|482555963|gb|EOA20155.1| hypothetical protein CARUB_v10000447mg [Capsella rubella]	C4-dicarboxylate transporter/malic acid transport family protein [Arabidopsis lyrata subsp. lyrata] >gi|297319996|gb|EFH50418.1| C4-dicarboxylate transporter/malic acid transport family protein [Arabidopsis lyrata subsp. lyrata]	PREDICTED: S-type anion channel SLAH3-like isoform X1 [Brassica rapa] >gi|685278297|ref|XP_009130090.1| PREDICTED: S-type anion channel SLAH3-like isoform X1 [Brassica rapa]	BnaA02g32730D [Brassica napus]	PREDICTED: Brassica rapa S-type anion channel SLAH3-like (LOC103865761), mRNA	PREDICTED: Brassica rapa S-type anion channel SLAH3 (LOC103874270), mRNA	Eutrema salsugineum hypothetical protein (EUTSA_v10003801mg) mRNA, complete cds	Arabidopsis lyrata subsp. lyrata C4-dicarboxylate transporter/malic acid transport family protein, mRNA	Arabidopsis thaliana SLAC1 homologue 3 mRNA, complete cds	Arabidopsis thaliana At5g24030 gene, complete cds	PREDICTED: Camelina sativa S-type anion channel SLAH3 (LOC104770774), transcript variant X3, mRNA	PREDICTED: Camelina sativa S-type anion channel SLAH3 (LOC104770774), transcript variant X1, mRNA	Arabidopsis thaliana At5g24030 gene, complete cds	PREDICTED: Camelina sativa S-type anion channel SLAH3-like (LOC104706700), mRNA	--	Voltage-dependent anion channel//Putative N-acetylmannosamine-6-phosphate epimerase	transmembrane transport//regulation of anion transmembrane transport//N-acetylmannosamine metabolic process//cellular ion homeostasis//amino sugar metabolic process//anion transport	voltage-gated anion channel activity//N-acylglucosamine-6-phosphate 2-epimerase activity	integral component of membrane//cell	--	SLAH3_ARATH S-type anion channel SLAH3 OS=Arabidopsis thaliana GN=SLAH3 PE=1 SV=1	SLAH2_ARATH S-type anion channel SLAH2 OS=Arabidopsis thaliana GN=SLAH2 PE=2 SV=1	SLAC1_ARATH Guard cell S-type anion channel SLAC1 OS=Arabidopsis thaliana GN=SLAC1 PE=1 SV=1	SLAH1_ARATH S-type anion channel SLAH1 OS=Arabidopsis thaliana GN=SLAH1 PE=2 SV=1	SLAH4_ARATH S-type anion channel SLAH4 OS=Arabidopsis thaliana GN=SLAH4 PE=2 SV=1
c9501_g1	0.62	0.57	0.59	0.81	0.58	0.36	1.12	0.82	0.5	4.96	2.92	3.05	PREDICTED: uncharacterized protein LOC103847649 [Brassica rapa] >gi|674869120|emb|CDY65543.1| BnaAnng20590D [Brassica napus]	hypothetical protein ARALYDRAFT_337810 [Arabidopsis lyrata subsp. lyrata] >gi|297340478|gb|EFH70895.1| hypothetical protein ARALYDRAFT_337810 [Arabidopsis lyrata subsp. lyrata]	hypothetical protein EUTSA_v10023988mg [Eutrema salsugineum] >gi|557088949|gb|ESQ29729.1| hypothetical protein EUTSA_v10023988mg [Eutrema salsugineum]	uncharacterized protein [Arabidopsis thaliana] >gi|12321754|gb|AAG50914.1|AC069159_15 hypothetical protein [Arabidopsis thaliana] >gi|27808524|gb|AAO24542.1| At1g56320 [Arabidopsis thaliana] >gi|110743725|dbj|BAE99699.1| predicted GPI-anchored protein [Arabidopsis thaliana] >gi|332195256|gb|AEE33377.1| uncharacterized protein AT1G56320 [Arabidopsis thaliana]	Uncharacterized protein TCM_026750 [Theobroma cacao] >gi|508719735|gb|EOY11632.1| Uncharacterized protein TCM_026750 [Theobroma cacao]	hypothetical protein POPTR_0005s01910g [Populus trichocarpa] >gi|550337772|gb|ERP60209.1| hypothetical protein POPTR_0005s01910g [Populus trichocarpa]	PREDICTED: uncharacterized protein LOC103940500 [Pyrus x bretschneideri]	PREDICTED: uncharacterized protein LOC105134288 [Populus euphratica]	PREDICTED: uncharacterized protein LOC103452793 [Malus domestica]	PREDICTED: uncharacterized protein LOC103959330 [Pyrus x bretschneideri]	PREDICTED: Brassica rapa uncharacterized LOC103847649 (LOC103847649), mRNA	Eutrema salsugineum hypothetical protein (EUTSA_v10023988mg) mRNA, complete cds	PREDICTED: Camelina sativa uncharacterized LOC104787388 (LOC104787388), mRNA	Arabidopsis lyrata subsp. lyrata hypothetical protein, mRNA	Arabidopsis thaliana uncharacterized protein mRNA, complete cds	Arabidopsis thaliana mRNA for predicted GPI-anchored protein, complete cds, clone: RAFL14-29-N02	Arabidopsis thaliana At1g56320 mRNA, complete cds	Capsella rubella hypothetical protein (CARUB_v10019911mg) mRNA, complete cds	Arabidopsis thaliana chromosome 1 sequence	Arabidopsis thaliana chromosome 1 BAC F14G9 genomic sequence, complete sequence	--	APC cysteine-rich region	Wnt signaling pathway	--	--	--
c3161_g1	0.72	0.22	0.17	2.25	1.3	1.73	1.31	1.39	0.4	16.71	6.82	7.89	PREDICTED: lipid transfer-like protein VAS [Brassica rapa]	BnaA02g01920D [Brassica napus]	BnaC02g05060D [Brassica napus]	hypothetical protein EUTSA_v10014913mg [Eutrema salsugineum] >gi|557100983|gb|ESQ41346.1| hypothetical protein EUTSA_v10014913mg [Eutrema salsugineum]	PREDICTED: lipid transfer-like protein VAS [Brassica rapa]	BnaCnng78540D [Brassica napus]	hypothetical protein ARALYDRAFT_488216 [Arabidopsis lyrata subsp. lyrata] >gi|297319472|gb|EFH49894.1| hypothetical protein ARALYDRAFT_488216 [Arabidopsis lyrata subsp. lyrata]	lipid transfer-like protein VAS [Arabidopsis thaliana] >gi|75170324|sp|Q9FFY3.1|VAS_ARATH RecName: Full=Lipid transfer-like protein VAS; Flags: Precursor [Arabidopsis thaliana] >gi|18390051|gb|AAL68835.1|AF463514_1 lipid transfer protein-like VAS [Arabidopsis thaliana] >gi|10177656|dbj|BAB11118.1| unnamed protein product [Arabidopsis thaliana] >gi|50253552|gb|AAT71978.1| At5g13900 [Arabidopsis th…	hypothetical protein CARUB_v10002708mg [Capsella rubella] >gi|482557952|gb|EOA22144.1| hypothetical protein CARUB_v10002708mg [Capsella rubella]	lipid binding protein, putative [Ricinus communis] >gi|223547815|gb|EEF49307.1| lipid binding protein, putative [Ricinus communis]	PREDICTED: Brassica rapa lipid transfer-like protein VAS (LOC103850904), mRNA	PREDICTED: Brassica rapa lipid transfer-like protein VAS (LOC103846530), mRNA	Eutrema salsugineum hypothetical protein (EUTSA_v10014913mg) mRNA, complete cds	Arabidopsis lyrata subsp. lyrata hypothetical protein, mRNA	PREDICTED: Camelina sativa lipid transfer-like protein VAS (LOC104705652), mRNA	Arabidopsis thaliana lipid transfer-like protein VAS mRNA, complete cds	Arabidopsis thaliana At5g13900 gene, complete cds	Arabidopsis thaliana mRNA for predicted GPI-anchored protein, complete cds, clone: RAFL21-67-F10	Arabidopsis thaliana chromosome 5 sequence	Arabidopsis thaliana lipid transfer protein-like VAS (VAS) gene, complete cds	--	--	--	--	--	--	VAS_ARATH Lipid transfer-like protein VAS OS=Arabidopsis thaliana GN=VAS PE=2 SV=1	NLTP_PRUAV Non-specific lipid-transfer protein OS=Prunus avium PE=1 SV=1	NLTP1_PRUDU Non-specific lipid-transfer protein 1 OS=Prunus dulcis PE=3 SV=1
c562_g1	4.15	3.53	0.57	4.39	7.03	6.27	7.07	4.81	7.7	14.59	14.25	16.35	BnaC03g01850D [Brassica napus]	PREDICTED: nicotianamine synthase 1 [Brassica rapa]	BnaA03g01570D [Brassica napus]	hypothetical protein EUTSA_v10014123mg [Eutrema salsugineum] >gi|557100042|gb|ESQ40405.1| hypothetical protein EUTSA_v10014123mg [Eutrema salsugineum]	nicotianamine synthase 1 [Arabidopsis thaliana] >gi|27151631|sp|Q9FF79.1|NAS1_ARATH RecName: Full=Nicotianamine synthase 1; AltName: Full=S-adenosyl-L-methionine:S-adenosyl-L-methionine:S-adenosyl-methionine 3-amino-3-carboxypropyltransferase 1; Short=AtNAS1 [Arabidopsis thaliana] >gi|10178034|dbj|BAB11517.1| nicotianamine synthase [Arabidopsis thaliana] >gi|18252859|gb|AAL62356.1| nicotianamine …	hypothetical protein CARUB_v10003563mg [Capsella rubella] >gi|482558647|gb|EOA22839.1| hypothetical protein CARUB_v10003563mg [Capsella rubella]	hypothetical protein ARALYDRAFT_487282 [Arabidopsis lyrata subsp. lyrata] >gi|297319014|gb|EFH49436.1| hypothetical protein ARALYDRAFT_487282 [Arabidopsis lyrata subsp. lyrata]	nicotianamine synthase 1, partial [Arabidopsis halleri subsp. halleri]	nicotianamine synthase [Arabidopsis thaliana]	BnaA10g25290D [Brassica napus]	PREDICTED: Brassica rapa nicotianamine synthase 1 (LOC103855599), mRNA	Brassica rapa subsp. pekinensis clone KBrB058I10, complete sequence	Eutrema salsugineum hypothetical protein (EUTSA_v10014123mg) mRNA, complete cds	Arabidopsis lyrata subsp. lyrata hypothetical protein, mRNA	Arabidopsis thaliana chromosome 5 sequence	Arabidopsis thaliana nicotianamine synthase 1 mRNA, complete cds	Arabidopsis thaliana genomic DNA, chromosome 5, P1 clone:MUG13	Arabidopsis thaliana nicotianamine synthase (At5g04950) mRNA, complete cds	PREDICTED: Camelina sativa nicotianamine synthase 1-like (LOC104734502), mRNA	PREDICTED: Camelina sativa nicotianamine synthase 1-like (LOC104768692), mRNA	nicotianamine synthase	Nicotianamine synthase protein//Beta-galactosidase trimerisation domain	galactose metabolic process//glycosphingolipid metabolic process//glycosaminoglycan catabolic process//glycerolipid metabolic process//carbohydrate metabolic process//nicotianamine biosynthetic process	nicotianamine synthase activity//beta-galactosidase activity	beta-galactosidase complex	--	NAS1_ARATH Nicotianamine synthase 1 OS=Arabidopsis thaliana GN=NAS1 PE=2 SV=1	NAS2_ARATH Nicotianamine synthase 2 OS=Arabidopsis thaliana GN=NAS2 PE=2 SV=1	NAS3_ARATH Nicotianamine synthase 3 OS=Arabidopsis thaliana GN=NAS3 PE=2 SV=1	NAS4_ARATH Probable nicotianamine synthase 4 OS=Arabidopsis thaliana GN=NAS4 PE=2 SV=1	NAS_SOLLC Nicotianamine synthase OS=Solanum lycopersicum GN=CHLN PE=2 SV=1	NAS3_ORYSJ Nicotianamine synthase 3 OS=Oryza sativa subsp. japonica GN=NAS3 PE=2 SV=1	NAS3_ORYSI Nicotianamine synthase 3 OS=Oryza sativa subsp. indica GN=NAS3 PE=2 SV=2	NAS3_HORVU Probable nicotianamine synthase 3 OS=Hordeum vulgare GN=NAS3 PE=2 SV=1	NAS9_HORVU Nicotianamine synthase 9 OS=Hordeum vulgare GN=NAS9 PE=1 SV=1	NAS2_HORVU Probable nicotianamine synthase 2 OS=Hordeum vulgare GN=NAS2 PE=2 SV=1
c30979_g1	0	0	0	1.12	0.7	1.31	0.94	0.86	0.5	9.83	15.48	9.07																					--	--	--	--	--	--
c39993_g1	0	0	0	4.5	3.21	3.99	5.04	2.3	2.73	14.96	15.66	11.56											Brassica rapa subsp. pekinensis clone KBrB022F09, complete sequence	Brassica rapa subsp. pekinensis clone KBrH006C14, complete sequence	PREDICTED: Brassica rapa periaxin-like (LOC103855824), mRNA	Eutrema salsugineum hypothetical protein (EUTSA_v10014478mg) mRNA, complete cds	Arabidopsis thaliana chromosome 5 sequence	Arabidopsis thaliana DNA chromosome 5, BAC clone T5E8 (ESSA project)	Arabidopsis thaliana DNA chromosome 5, BAC clone F17I14 (ESSA project)	Arabidopsis thaliana protein PRO-GLU-LEU|ILE|VAL-PRO-LYS 1 mRNA, complete cds	Arabidopsis thaliana periaxin-like protein (At5g09530; F17I14_280) mRNA, complete cds	Arabidopsis lyrata subsp. lyrata hypothetical protein, mRNA	--	--	--	--	--	--
c56244_g1	0.12	0.07	0.08	5.84	5.71	5.51	2.91	2.33	1.15	12.62	12.06	9.16	BnaC04g47080D [Brassica napus]	PREDICTED: laccase-5-like [Brassica rapa]	BnaA04g29320D [Brassica napus]	hypothetical protein EUTSA_v10016439mg [Eutrema salsugineum] >gi|557112462|gb|ESQ52746.1| hypothetical protein EUTSA_v10016439mg [Eutrema salsugineum]	BnaA05g05410D [Brassica napus]	PREDICTED: laccase-5 [Brassica rapa]	BnaC04g04810D [Brassica napus]	hypothetical protein CARUB_v10022891mg [Capsella rubella] >gi|482562606|gb|EOA26796.1| hypothetical protein CARUB_v10022891mg [Capsella rubella]	laccase 5 [Arabidopsis thaliana] >gi|75206199|sp|Q9SIY8.1|LAC5_ARATH RecName: Full=Laccase-5; AltName: Full=Benzenediol:oxygen oxidoreductase 5; AltName: Full=Diphenol oxidase 5; AltName: Full=Urishiol oxidase 5; Flags: Precursor [Arabidopsis thaliana] >gi|21744872|gb|AAM77221.1|AF506030_1 laccase [Arabidopsis thaliana] >gi|4586053|gb|AAD25671.1| putative laccase (diphenol oxidase) [Arabidopsis t…	hypothetical protein ARALYDRAFT_903327 [Arabidopsis lyrata subsp. lyrata] >gi|297327557|gb|EFH57977.1| hypothetical protein ARALYDRAFT_903327 [Arabidopsis lyrata subsp. lyrata]	PREDICTED: Brassica rapa laccase-5-like (LOC103865792), mRNA	PREDICTED: Brassica rapa laccase-5 (LOC103866955), mRNA	Eutrema salsugineum hypothetical protein (EUTSA_v10016439mg) mRNA, complete cds	PREDICTED: Camelina sativa laccase-5 (LOC104782513), mRNA	PREDICTED: Camelina sativa laccase-5-like (LOC104785372), mRNA	PREDICTED: Camelina sativa laccase-5-like (LOC104792894), mRNA	Capsella rubella hypothetical protein (CARUB_v10022891mg) mRNA, complete cds	Brassica rapa subsp. pekinensis clone KBrH014A02, complete sequence	Arabidopsis lyrata subsp. lyrata hypothetical protein, mRNA	Arabidopsis thaliana laccase 5 mRNA, complete cds	--	Multicopper oxidase//Multicopper oxidase//Multicopper oxidase	lignin catabolic process//oxidation-reduction process	copper ion binding//oxidoreductase activity//hydroquinone:oxygen oxidoreductase activity	apoplast	Multicopper oxidases	LAC5_ARATH Laccase-5 OS=Arabidopsis thaliana GN=LAC5 PE=2 SV=1	LAC12_ARATH Laccase-12 OS=Arabidopsis thaliana GN=LAC12 PE=2 SV=1	LAC3_ORYSJ Laccase-3 OS=Oryza sativa subsp. japonica GN=LAC3 PE=2 SV=1	LAC3_ARATH Laccase-3 OS=Arabidopsis thaliana GN=LAC3 PE=2 SV=2	LAC17_ORYSJ Putative laccase-17 OS=Oryza sativa subsp. japonica GN=LAC17 PE=3 SV=1	LAC23_ORYSJ Laccase-23 OS=Oryza sativa subsp. japonica GN=LAC23 PE=3 SV=1	LAC13_ARATH Laccase-13 OS=Arabidopsis thaliana GN=LAC13 PE=2 SV=1	LAC14_ARATH Laccase-14 OS=Arabidopsis thaliana GN=LAC14 PE=2 SV=1	LAC4_ORYSJ Laccase-4 OS=Oryza sativa subsp. japonica GN=LAC4 PE=2 SV=1	LAC11_ORYSJ Putative laccase-11 OS=Oryza sativa subsp. japonica GN=LAC11 PE=5 SV=2
c14512_g1	0.64	0.53	0.4	11.18	10.68	6.9	20.66	18.64	15.55	60.3	35.36	27.99	BnaC09g47070D [Brassica napus]	BnaA03g55970D, partial [Brassica napus]	PREDICTED: periaxin-like [Brassica rapa]	PREDICTED: periaxin-like [Brassica rapa]	BnaC02g00830D [Brassica napus]	hypothetical protein CARUB_v10001551mg [Capsella rubella] >gi|482557012|gb|EOA21204.1| hypothetical protein CARUB_v10001551mg [Capsella rubella]	hypothetical protein CARUB_v10002052mg [Capsella rubella] >gi|482555277|gb|EOA19469.1| hypothetical protein CARUB_v10002052mg [Capsella rubella]	hypothetical protein EUTSA_v10014478mg [Eutrema salsugineum] >gi|557100523|gb|ESQ40886.1| hypothetical protein EUTSA_v10014478mg [Eutrema salsugineum]	periaxin-like protein [Arabidopsis thaliana]	protein PRO-GLU-LEU|ILE|VAL-PRO-LYS 1 [Arabidopsis thaliana] >gi|7671436|emb|CAB89377.1| periaxin-like protein [Arabidopsis thaliana] >gi|332004024|gb|AED91407.1| hydroxyproline-rich glycoprotein family protein [Arabidopsis thaliana]	Brassica rapa subsp. pekinensis clone KBrB034N10, complete sequence	Eutrema salsugineum hypothetical protein (EUTSA_v10014478mg) mRNA, complete cds	PREDICTED: Brassica rapa periaxin-like (LOC103855824), mRNA	Brassica rapa subsp. pekinensis clone KBrB022F09, complete sequence	Brassica rapa subsp. pekinensis clone KBrH006C14, complete sequence	PREDICTED: Brassica rapa periaxin-like (LOC103850373), mRNA					--	--	--	--	--	--
c18439_g1	0	0	0	0.19	0	0	0.43	0	0	1.52	2.91	2.4	PREDICTED: uncharacterized protein LOC103849596 [Brassica rapa]	PREDICTED: uncharacterized protein LOC103872846 [Brassica rapa]	BnaA09g32800D [Brassica napus]																		--	--	--	--	--	--
c52977_g1	0	0	0	0.18	0.2	0.76	0.2	0.22	0	5.17	2.94	2.83	BnaC04g27840D [Brassica napus]	BnaA04g05250D [Brassica napus]	PREDICTED: uncharacterized protein LOC103872144 [Brassica rapa]	hypothetical protein EUTSA_v10010832mg [Eutrema salsugineum] >gi|557104887|gb|ESQ45221.1| hypothetical protein EUTSA_v10010832mg [Eutrema salsugineum]	hypothetical protein CARUB_v10018276mg [Capsella rubella] >gi|482560788|gb|EOA24979.1| hypothetical protein CARUB_v10018276mg [Capsella rubella]	peptidoglycan-binding LysM domain-containing protein [Arabidopsis lyrata subsp. lyrata] >gi|297323725|gb|EFH54146.1| peptidoglycan-binding LysM domain-containing protein [Arabidopsis lyrata subsp. lyrata]	peptidoglycan-binding LysM domain-containing protein [Arabidopsis thaliana] >gi|7669953|emb|CAB89240.1| putative protein [Arabidopsis thaliana] >gi|27808562|gb|AAO24561.1| At3g52790 [Arabidopsis thaliana] >gi|110736294|dbj|BAF00117.1| hypothetical protein [Arabidopsis thaliana] >gi|332645473|gb|AEE78994.1| peptidoglycan-binding LysM domain-containing protein [Arabidopsis thaliana]	PREDICTED: uncharacterized protein LOC101298622 [Fragaria vesca subsp. vesca]	peptidoglycan-binding LysM domain protein [Medicago truncatula]	PREDICTED: uncharacterized protein LOC102670325 [Glycine max] >gi|734353823|gb|KHN13500.1| hypothetical protein glysoja_038738 [Glycine soja]	PREDICTED: Brassica rapa uncharacterized LOC103872144 (LOC103872144), mRNA	Brassica rapa subsp. pekinensis clone KBrB063M21, complete sequence	Eutrema salsugineum hypothetical protein (EUTSA_v10010832mg) mRNA, complete cds	Arabidopsis lyrata subsp. lyrata peptidoglycan-binding LysM domain-containing protein, mRNA	PREDICTED: Camelina sativa uncharacterized LOC104791536 (LOC104791536), mRNA	PREDICTED: Camelina sativa uncharacterized LOC104781129 (LOC104781129), mRNA	Capsella rubella hypothetical protein (CARUB_v10018276mg) mRNA, complete cds	PREDICTED: Camelina sativa uncharacterized LOC104711831 (LOC104711831), mRNA	Arabidopsis thaliana chromosome 3, complete sequence	Arabidopsis thaliana mRNA for hypothetical protein, complete cds, clone: RAFL14-62-G19	--	LysM domain	cell wall macromolecule catabolic process	--	--	--
c50518_g1	0	0	0	0.6	0.89	0.46	0.3	0.1	0.21	6.78	3.1	3.71	BnaC05g45430D [Brassica napus]	BnaC04g37880D [Brassica napus]	PREDICTED: CASP-like protein At3g06390 [Brassica rapa] >gi|674908440|emb|CDY24696.1| BnaA05g30950D [Brassica napus]	uncharacterized protein [Arabidopsis thaliana] >gi|75207271|sp|Q9SQU2.1|CSPLD_ARATH RecName: Full=CASP-like protein 1D2; Short=AtCASPL1D2 [Arabidopsis thaliana] >gi|6437548|gb|AAF08575.1|AC011623_8 unknown protein [Arabidopsis thaliana] >gi|28393130|gb|AAO41998.1| unknown protein [Arabidopsis thaliana] >gi|28973636|gb|AAO64140.1| unknown protein [Arabidopsis thaliana] >gi|332640864|gb|AEE74385.1|…	integral membrane family protein [Arabidopsis lyrata subsp. lyrata] >gi|341958559|sp|D7L5G6.1|CSPLD_ARALL RecName: Full=CASP-like protein 1D2; Short=AlCASPL1D2 [Arabidopsis lyrata subsp. lyrata] >gi|297330416|gb|EFH60835.1| integral membrane family protein [Arabidopsis lyrata subsp. lyrata]	hypothetical protein EUTSA_v10021548mg [Eutrema salsugineum] >gi|557109098|gb|ESQ49405.1| hypothetical protein EUTSA_v10021548mg [Eutrema salsugineum]	hypothetical protein CARUB_v10015628mg [Capsella rubella] >gi|482568172|gb|EOA32361.1| hypothetical protein CARUB_v10015628mg [Capsella rubella]	PREDICTED: CASP-like protein 1D1 [Fragaria vesca subsp. vesca]	PREDICTED: CASP-like protein 1D1 [Populus euphratica]	CASP-like protein 1D2 [Glycine max] >gi|288559198|sp|C6SVQ5.1|CSPL7_SOYBN RecName: Full=CASP-like protein 1D2; Short=GmCASPL1D2 [Glycine max] >gi|255625967|gb|ACU13328.1| unknown [Glycine max]	PREDICTED: Brassica rapa CASP-like protein At3g06390 (LOC103854479), mRNA	Eutrema salsugineum hypothetical protein (EUTSA_v10021548mg) mRNA, complete cds	Arabidopsis thaliana uncharacterized protein mRNA, complete cds	Arabidopsis thaliana clone RAFL15-07-K13 (R20765) unknown protein (At3g06390) mRNA, complete cds	Arabidopsis thaliana clone U20765 unknown protein (At3g06390) mRNA, complete cds	Arabidopsis lyrata subsp. lyrata integral membrane family protein, mRNA	PREDICTED: Camelina sativa CASP-like protein 1D2 (LOC104764329), mRNA	PREDICTED: Camelina sativa CASP-like protein 1D2 (LOC104722822), mRNA	Capsella rubella hypothetical protein (CARUB_v10015628mg) mRNA, complete cds	Arabidopsis thaliana chromosome 3, complete sequence	--	--	--	--	plasma membrane//integral component of membrane	--	CSPLD_ARATH CASP-like protein 1D2 OS=Arabidopsis thaliana GN=At3g06390 PE=1 SV=1	CSPLD_ARALL CASP-like protein 1D2 OS=Arabidopsis lyrata subsp. lyrata GN=ARALYDRAFT_477942 PE=3 SV=1	CSPL7_SOYBN CASP-like protein 1D2 OS=Glycine max PE=2 SV=1	CSPLD_POPTR CASP-like protein 1D1 OS=Populus trichocarpa GN=POPTRDRAFT_820933 PE=3 SV=2	CSPL8_SOYBN CASP-like protein 1D1 OS=Glycine max PE=2 SV=1	CSPLM_ARATH CASP-like protein 1D1 OS=Arabidopsis thaliana GN=At4g15610 PE=2 SV=1	CSPL6_ARALL CASP-like protein 1D1 OS=Arabidopsis lyrata subsp. lyrata GN=ARALYDRAFT_915236 PE=3 SV=1	CSPL1_BETVM CASP-like protein Ni6 OS=Beta vulgaris subsp. maritima GN=Ni6 PE=2 SV=1	CSPL2_MUSAC CASP-like protein 1D1 OS=Musa acuminata GN=MA4_106O17.52 PE=3 SV=2	CSPL7_VITVI CASP-like protein 1D1 OS=Vitis vinifera GN=VIT_05s0020g01830 PE=2 SV=2
c54907_g1	7.01	3.97	4.93	130.85	129.59	102.9	22.87	19.06	36.16	190.36	247.5	218.12	PREDICTED: probable pectinesterase/pectinesterase inhibitor 6 [Brassica rapa]	BnaC05g18500D [Brassica napus]	BnaA09g30050D [Brassica napus]	hypothetical protein EUTSA_v10007274mg [Eutrema salsugineum] >gi|557093886|gb|ESQ34468.1| hypothetical protein EUTSA_v10007274mg [Eutrema salsugineum]	predicted protein [Arabidopsis lyrata subsp. lyrata] >gi|297336412|gb|EFH66829.1| predicted protein [Arabidopsis lyrata subsp. lyrata]	hypothetical protein CARUB_v10008680mg [Capsella rubella] >gi|482575804|gb|EOA39991.1| hypothetical protein CARUB_v10008680mg [Capsella rubella]	probable pectinesterase/pectinesterase inhibitor 6 [Arabidopsis thaliana] >gi|75278018|sp|O49298.1|PME6_ARATH RecName: Full=Probable pectinesterase/pectinesterase inhibitor 6; Includes: RecName: Full=Pectinesterase inhibitor 6; AltName: Full=Pectin methylesterase inhibitor 6; Includes: RecName: Full=Pectinesterase 6; Short=PE 6; AltName: Full=Pectin methylesterase 6; Short=AtPME6; Flags: Precurso…	Pectinesterase-1 precursor, putative [Ricinus communis] >gi|223532817|gb|EEF34592.1| Pectinesterase-1 precursor, putative [Ricinus communis]	PREDICTED: pectinesterase [Malus domestica] >gi|658062347|ref|XP_008367067.1| PREDICTED: pectinesterase-like [Malus domestica]	pectin methylesterase 6 family protein [Populus trichocarpa] >gi|222863836|gb|EEF00967.1| pectin methylesterase 6 family protein [Populus trichocarpa]	PREDICTED: Brassica rapa probable pectinesterase/pectinesterase inhibitor 6 (LOC103840789), mRNA	Eutrema salsugineum hypothetical protein (EUTSA_v10007274mg) mRNA, complete cds	Thellungiella halophila mRNA, complete cds, clone: RTFL01-17-I24	Arabidopsis lyrata subsp. lyrata predicted protein, mRNA	Brassica rapa subsp. pekinensis clone KBrB048C04, complete sequence	Arabidopsis thaliana mRNA for putative pectinesterase, complete cds, clone: RAFL09-49-C16	Arabidopsis thaliana probable pectinesterase/pectinesterase inhibitor 6 mRNA, complete cds	Arabidopsis thaliana putative pectinesterase (At1g23200) mRNA, complete cds	Arabidopsis thaliana putative pectinesterase (At1g23200) mRNA, complete cds	Capsella rubella hypothetical protein (CARUB_v10008680mg) mRNA, complete cds	--	Pectinesterase//Plant invertase/pectin methylesterase inhibitor	sucrose metabolic process//starch metabolic process//cell wall modification	enzyme inhibitor activity//pectinesterase activity	cell wall	--	PME6_ARATH Probable pectinesterase/pectinesterase inhibitor 6 OS=Arabidopsis thaliana GN=PME6 PE=2 SV=1	PME2_CITSI Pectinesterase 2 OS=Citrus sinensis GN=PECS-2.1 PE=2 SV=1	PME17_ARATH Probable pectinesterase/pectinesterase inhibitor 17 OS=Arabidopsis thaliana GN=PME17 PE=2 SV=2	PME3_CITSI Pectinesterase 3 OS=Citrus sinensis PE=1 SV=1	PME1_CITSI Pectinesterase 1 OS=Citrus sinensis GN=PECS-1.1 PE=2 SV=1	PME3_ARATH Pectinesterase/pectinesterase inhibitor 3 OS=Arabidopsis thaliana GN=PME3 PE=2 SV=2	PMEU1_SOLLC Pectinesterase/pectinesterase inhibitor U1 OS=Solanum lycopersicum GN=PMEU1 PE=2 SV=1	PME32_ARATH Probable pectinesterase/pectinesterase inhibitor 32 OS=Arabidopsis thaliana GN=PME32 PE=2 SV=1	PME_PRUPE Pectinesterase/pectinesterase inhibitor PPE8B OS=Prunus persica PE=2 SV=1	PME2_ARATH Pectinesterase 2 OS=Arabidopsis thaliana GN=PME2 PE=2 SV=2
c26161_g1	83.6	46.78	99.35	128.86	324.3	202.71	81.82	142.51	96.91	572.94	453.25	424.02	PREDICTED: extensin-2-like [Brassica rapa]	PREDICTED: extensin-1-like [Brassica rapa]	BnaCnng70250D, partial [Brassica napus]	PREDICTED: extensin-2-like [Brassica rapa]	PREDICTED: extensin-2-like [Populus euphratica]	hypothetical protein CISIN_1g039575mg, partial [Citrus sinensis]	PREDICTED: extensin-2-like, partial [Cucumis melo]	PREDICTED: extensin-2-like [Cucumis sativus] >gi|700197959|gb|KGN53117.1| hypothetical protein Csa_4G017050 [Cucumis sativus]	Uncharacterized protein isoform 1 [Theobroma cacao] >gi|508713038|gb|EOY04935.1| Uncharacterized protein isoform 1 [Theobroma cacao]	PREDICTED: extensin-2-like, partial [Citrus sinensis]	PREDICTED: Brassica rapa extensin-2-like (LOC103866700), mRNA	PREDICTED: Brassica rapa extensin-2-like (LOC103866162), mRNA	PREDICTED: Brassica rapa extensin-1-like (LOC103858052), mRNA	PREDICTED: Brassica rapa extensin-2-like (LOC103842336), mRNA	PREDICTED: Camelina sativa extensin-1-like (LOC104784384), mRNA	PREDICTED: Camelina sativa extensin-3-like (LOC104699420), mRNA	PREDICTED: Brassica rapa uncharacterized LOC103866049 (LOC103866049), ncRNA	Arabidopsis lyrata subsp. lyrata expressed protein, mRNA	PREDICTED: Camelina sativa uncharacterized LOC104782831 (LOC104782831), ncRNA	PREDICTED: Camelina sativa uncharacterized LOC104774695 (LOC104774695), ncRNA	--	CASP C terminal//Extensin-like region//H-type lectin domain	intra-Golgi vesicle-mediated transport//cell wall biogenesis//plant-type cell wall organization//cell adhesion	structural constituent of cell wall//carbohydrate binding	cell wall//integral component of Golgi membrane	--
c57011_g1	0	0	0	0.87	0.61	0.74	0.58	0.11	0.23	6.05	3.6	2.85	PREDICTED: glycerol-3-phosphate acyltransferase 7 [Brassica rapa]	BnaA10g30430D [Brassica napus]	BnaC09g49330D [Brassica napus]	hypothetical protein EUTSA_v10015521mg [Eutrema salsugineum] >gi|557100159|gb|ESQ40522.1| hypothetical protein EUTSA_v10015521mg [Eutrema salsugineum]	glycerol-3-phosphate acyltransferase 7 [Arabidopsis lyrata subsp. lyrata] >gi|297317034|gb|EFH47456.1| glycerol-3-phosphate acyltransferase 7 [Arabidopsis lyrata subsp. lyrata]	glycerol-3-phosphate acyltransferase 7 [Arabidopsis thaliana] >gi|83288236|sp|Q9LHS7.1|GPAT7_ARATH RecName: Full=Glycerol-3-phosphate acyltransferase 7; Short=AtGPAT7 [Arabidopsis thaliana] >gi|8978345|dbj|BAA98198.1| unnamed protein product [Arabidopsis thaliana] >gi|332003580|gb|AED90963.1| glycerol-3-phosphate acyltransferase 7 [Arabidopsis thaliana]	hypothetical protein CARUB_v10000788mg [Capsella rubella] >gi|482556280|gb|EOA20472.1| hypothetical protein CARUB_v10000788mg [Capsella rubella]	hypothetical protein EUTSA_v10020574mg [Eutrema salsugineum] >gi|557108594|gb|ESQ48901.1| hypothetical protein EUTSA_v10020574mg [Eutrema salsugineum]	hypothetical protein CARUB_v10013500mg [Capsella rubella] >gi|482566190|gb|EOA30379.1| hypothetical protein CARUB_v10013500mg [Capsella rubella]	glycerol-3-phosphate acyltransferase 5 [Arabidopsis lyrata subsp. lyrata] >gi|297328571|gb|EFH58990.1| glycerol-3-phosphate acyltransferase 5 [Arabidopsis lyrata subsp. lyrata]	PREDICTED: Brassica rapa glycerol-3-phosphate acyltransferase 7 (LOC103846954), mRNA	Eutrema salsugineum hypothetical protein (EUTSA_v10015521mg) mRNA, complete cds	Arabidopsis thaliana glycerol-3-phosphate acyltransferase 7 mRNA, complete cds	Arabidopsis lyrata subsp. lyrata glycerol-3-phosphate acyltransferase 7 (ATGPAT7), mRNA	PREDICTED: Camelina sativa glycerol-3-phosphate acyltransferase 7-like (LOC104768801), mRNA	PREDICTED: Camelina sativa glycerol-3-phosphate acyltransferase 7 (LOC104734612), mRNA	Capsella rubella hypothetical protein (CARUB_v10000788mg) mRNA, complete cds	PREDICTED: Camelina sativa glycerol-3-phosphate acyltransferase 7-like (LOC104708504), mRNA	Arabidopsis thaliana chromosome 5 sequence	Arabidopsis thaliana genomic DNA, chromosome 5, TAC clone:K16F4	glycerol-3-phosphate acyltransferase	Acyltransferase	metabolic process	transferase activity, transferring acyl groups	--	--	GPAT7_ARATH Glycerol-3-phosphate acyltransferase 7 OS=Arabidopsis thaliana GN=GPAT7 PE=1 SV=1	GPAT5_ARATH Glycerol-3-phosphate acyltransferase 5 OS=Arabidopsis thaliana GN=GPAT5 PE=1 SV=1	GPAT8_ARATH Probable glycerol-3-phosphate acyltransferase 8 OS=Arabidopsis thaliana GN=GPAT8 PE=2 SV=1	GPAT6_ARATH Glycerol-3-phosphate 2-O-acyltransferase 6 OS=Arabidopsis thaliana GN=GPAT6 PE=1 SV=1	GPAT4_ARATH Glycerol-3-phosphate 2-O-acyltransferase 4 OS=Arabidopsis thaliana GN=GPAT4 PE=1 SV=1	GPAT1_ARATH Glycerol-3-phosphate acyltransferase 1 OS=Arabidopsis thaliana GN=GPAT1 PE=1 SV=1	GPAT2_ARATH Probable glycerol-3-phosphate acyltransferase 2 OS=Arabidopsis thaliana GN=GPAT2 PE=2 SV=1	GPAT3_ARATH Probable glycerol-3-phosphate acyltransferase 3 OS=Arabidopsis thaliana GN=GPAT3 PE=2 SV=1	AUP1_DANRE Ancient ubiquitous protein 1 OS=Danio rerio GN=aup1 PE=2 SV=2
c11939_g1	0	0	0	0.35	0.34	0.54	0.41	1.15	0.36	5.96	4.24	1.95	PREDICTED: probable pectinesterase/pectinesterase inhibitor 54 [Brassica rapa]	BnaC02g44290D [Brassica napus]	hypothetical protein EUTSA_v10013149mg [Eutrema salsugineum] >gi|557101741|gb|ESQ42104.1| hypothetical protein EUTSA_v10013149mg [Eutrema salsugineum]	pectinesterase family protein [Arabidopsis lyrata subsp. lyrata] >gi|297319855|gb|EFH50277.1| pectinesterase family protein [Arabidopsis lyrata subsp. lyrata]	putative pectinesterase/pectinesterase inhibitor 54 [Arabidopsis thaliana] >gi|122214307|sp|Q3E989.1|PME54_ARATH RecName: Full=Probable pectinesterase/pectinesterase inhibitor 54; Includes: RecName: Full=Pectinesterase inhibitor 54; AltName: Full=Pectin methylesterase inhibitor 54; Includes: RecName: Full=Pectinesterase 54; Short=PE 54; AltName: Full=Pectin methylesterase 54; Short=AtPME54; Flags…	hypothetical protein CARUB_v10003708mg [Capsella rubella] >gi|482558776|gb|EOA22968.1| hypothetical protein CARUB_v10003708mg [Capsella rubella]	PREDICTED: pectinesterase [Populus euphratica]	hypothetical protein POPTR_0006s13740g [Populus trichocarpa] >gi|550336253|gb|ERP59345.1| hypothetical protein POPTR_0006s13740g [Populus trichocarpa]	Pectinesterase-2 precursor, putative [Ricinus communis] >gi|223544682|gb|EEF46198.1| Pectinesterase-2 precursor, putative [Ricinus communis]	PREDICTED: probable pectinesterase/pectinesterase inhibitor 54 [Vitis vinifera]	PREDICTED: Brassica rapa probable pectinesterase/pectinesterase inhibitor 54 (LOC103851382), mRNA	Arabidopsis thaliana mRNA for hexokinase, complete cds, clone: RAFL23-27-P11	Eutrema salsugineum hypothetical protein (EUTSA_v10013149mg) mRNA, complete cds	PREDICTED: Camelina sativa probable pectinesterase/pectinesterase inhibitor 54 (LOC104770464), mRNA	PREDICTED: Camelina sativa probable pectinesterase/pectinesterase inhibitor 54 (LOC104736158), mRNA	PREDICTED: Camelina sativa probable pectinesterase/pectinesterase inhibitor 54 (LOC104706433), mRNA	Capsella rubella hypothetical protein (CARUB_v10003708mg) mRNA, complete cds	Arabidopsis lyrata subsp. lyrata pectinesterase family protein, mRNA	Arabidopsis thaliana putative pectinesterase/pectinesterase inhibitor 54 mRNA, complete cds	Arabidopsis thaliana chromosome 5 sequence	--	Plant invertase/pectin methylesterase inhibitor//Pectinesterase	starch metabolic process//cell wall modification//sucrose metabolic process	enzyme inhibitor activity//pectinesterase activity	cell wall	--	PME54_ARATH Probable pectinesterase/pectinesterase inhibitor 54 OS=Arabidopsis thaliana GN=PME54 PE=2 SV=1	PME2_CITSI Pectinesterase 2 OS=Citrus sinensis GN=PECS-2.1 PE=2 SV=1	PME35_ARATH Probable pectinesterase/pectinesterase inhibitor 35 OS=Arabidopsis thaliana GN=PME35 PE=2 SV=1	PME17_ARATH Probable pectinesterase/pectinesterase inhibitor 17 OS=Arabidopsis thaliana GN=PME17 PE=2 SV=2	PME22_SOLLC Pectinesterase 2.2 OS=Solanum lycopersicum GN=PME2.2 PE=3 SV=1	PME1_FICPW Pectinesterase/pectinesterase inhibitor OS=Ficus pumila var. awkeotsang PE=1 SV=1	PME60_ARATH Probable pectinesterase/pectinesterase inhibitor 60 OS=Arabidopsis thaliana GN=PME60 PE=2 SV=1	PME21_SOLLC Pectinesterase 2.1 OS=Solanum lycopersicum GN=PME2.1 PE=2 SV=2	PME59_ARATH Probable pectinesterase/pectinesterase inhibitor 59 OS=Arabidopsis thaliana GN=PME59 PE=2 SV=1	PME18_ARATH Pectinesterase/pectinesterase inhibitor 18 OS=Arabidopsis thaliana GN=PME18 PE=1 SV=3
c12371_g1	0.83	0.42	1.25	1.2	3.61	5.13	0.52	0.74	1.12	7.64	9.04	10.96																					--	--	--	--	--	--
c22601_g2	21.1	17.25	31.03	20.91	16.72	19.5	28.32	32.49	25.78	39.07	35.74	33.88	BnaA09g53440D [Brassica napus]	BnaCnng41930D [Brassica napus]	PREDICTED: AP-2 complex subunit sigma-like [Brassica rapa]	hypothetical protein EUTSA_v10003287mg [Eutrema salsugineum] >gi|557104493|gb|ESQ44833.1| hypothetical protein EUTSA_v10003287mg [Eutrema salsugineum]	PREDICTED: AP-2 complex subunit sigma [Brassica rapa]	BnaA10g05040D [Brassica napus]	clathrin coat assembly family protein [Populus trichocarpa] >gi|743851485|ref|XP_011029009.1| PREDICTED: AP-2 complex subunit sigma [Populus euphratica] >gi|222843705|gb|EEE81252.1| clathrin coat assembly family protein [Populus trichocarpa]	hypothetical protein CARUB_v10010593mg [Capsella rubella] >gi|727577821|ref|XP_010461578.1| PREDICTED: AP-2 complex subunit sigma [Camelina sativa] >gi|482574471|gb|EOA38658.1| hypothetical protein CARUB_v10010593mg [Capsella rubella]	PREDICTED: AP-2 complex subunit sigma [Cucumis melo]	hypothetical protein OsJ_35559 [Oryza sativa Japonica Group]	PREDICTED: Brassica rapa AP-2 complex subunit sigma-like (LOC103839297), mRNA	Eutrema salsugineum hypothetical protein (EUTSA_v10003287mg) mRNA, complete cds	PREDICTED: Brassica rapa AP-2 complex subunit sigma (LOC103843921), mRNA	PREDICTED: Camelina sativa AP-2 complex subunit sigma-like (LOC104777699), mRNA	Eutrema salsugineum hypothetical protein (EUTSA_v10011851mg) mRNA, complete cds	PREDICTED: Camelina sativa AP-2 complex subunit sigma-like (LOC104758073), mRNA	Capsella rubella hypothetical protein (CARUB_v10010593mg) mRNA, complete cds	PREDICTED: Camelina sativa AP-2 complex subunit sigma (LOC104742284), mRNA	PREDICTED: Tarenaya hassleriana AP-2 complex subunit sigma (LOC104806887), mRNA	Gossypium barbadense clathrin coat assembly protein mRNA, complete cds	AP-2 complex subunit sigma-1	--	protein transport	protein transporter activity	AP-2 adaptor complex	Clathrin adaptor complex, small subunit	AP2S_ARATH AP-2 complex subunit sigma OS=Arabidopsis thaliana GN=AP17 PE=2 SV=1	AP2S1_MAIZE AP-2 complex subunit sigma OS=Zea mays GN=AP-17 PE=2 SV=1	AP2S_NEUCR AP-2 complex subunit sigma OS=Neurospora crassa (strain ATCC 24698 / 74-OR23-1A / CBS 708.71 / DSM 1257 / FGSC 987) GN=aps-2 PE=3 SV=1	AP2S_DICDI AP-2 complex subunit sigma OS=Dictyostelium discoideum GN=ap2s1 PE=3 SV=2	AP2S_ASPFU AP-2 complex subunit sigma OS=Neosartorya fumigata (strain ATCC MYA-4609 / Af293 / CBS 101355 / FGSC A1100) GN=aps2 PE=3 SV=1	AP2S_EMENI AP-2 complex subunit sigma OS=Emericella nidulans (strain FGSC A4 / ATCC 38163 / CBS 112.46 / NRRL 194 / M139) GN=aps2 PE=3 SV=1	AP2S_GIBZE AP-2 complex subunit sigma OS=Gibberella zeae (strain PH-1 / ATCC MYA-4620 / FGSC 9075 / NRRL 31084) GN=APS2 PE=3 SV=1	AP2S1_RAT AP-2 complex subunit sigma OS=Rattus norvegicus GN=Ap2s1 PE=1 SV=1	AP2S1_PONAB AP-2 complex subunit sigma OS=Pongo abelii GN=AP2S1 PE=2 SV=1	AP2S1_MOUSE AP-2 complex subunit sigma OS=Mus musculus GN=Ap2s1 PE=1 SV=1
c14512_g2	0.79	0.25	1.11	18.89	11.37	14.76	35.01	24.31	23.57	74.7	35.23	46.2	hypothetical protein EUTSA_v10014478mg [Eutrema salsugineum] >gi|557100523|gb|ESQ40886.1| hypothetical protein EUTSA_v10014478mg [Eutrema salsugineum]	PREDICTED: periaxin-like [Brassica rapa]	BnaC02g00830D [Brassica napus]	PREDICTED: periaxin-like [Brassica rapa]	hypothetical protein CARUB_v10001551mg [Capsella rubella] >gi|482557012|gb|EOA21204.1| hypothetical protein CARUB_v10001551mg [Capsella rubella]	BnaC03g03840D [Brassica napus]	hypothetical protein CARUB_v10016116mg [Capsella rubella] >gi|482568616|gb|EOA32805.1| hypothetical protein CARUB_v10016116mg [Capsella rubella]	hypothetical protein ARALYDRAFT_487769 [Arabidopsis lyrata subsp. lyrata] >gi|297319245|gb|EFH49667.1| hypothetical protein ARALYDRAFT_487769 [Arabidopsis lyrata subsp. lyrata]	BnaC09g47070D [Brassica napus]	hypothetical protein EUTSA_v10014964mg [Eutrema salsugineum] >gi|557100522|gb|ESQ40885.1| hypothetical protein EUTSA_v10014964mg [Eutrema salsugineum]	Brassica rapa subsp. pekinensis clone KBrB034N10, complete sequence	PREDICTED: Brassica rapa periaxin-like (LOC103850373), mRNA	PREDICTED: Brassica rapa periaxin-like (LOC103855824), mRNA	Brassica rapa subsp. pekinensis clone KBrB022F09, complete sequence	Brassica rapa subsp. pekinensis clone KBrH006C14, complete sequence	Eutrema salsugineum hypothetical protein (EUTSA_v10014964mg) mRNA, complete cds					--	--	--	--	--	--
c51273_g1	0	0	0	15.37	10.21	13.8	7.87	9.02	4.03	49.78	31.03	31.18	PREDICTED: dirigent protein 23 [Brassica rapa]	BnaA09g43430D [Brassica napus]	hypothetical protein ARALYDRAFT_480959 [Arabidopsis lyrata subsp. lyrata] >gi|297326195|gb|EFH56615.1| hypothetical protein ARALYDRAFT_480959 [Arabidopsis lyrata subsp. lyrata]	hypothetical protein CARUB_v10024124mg [Capsella rubella] >gi|482563764|gb|EOA27954.1| hypothetical protein CARUB_v10024124mg [Capsella rubella]	dirigent protein 23 [Arabidopsis thaliana] >gi|75148213|sp|Q84TH6.1|DIR23_ARATH RecName: Full=Dirigent protein 23; Short=AtDIR23; Flags: Precursor [Arabidopsis thaliana] >gi|28973750|gb|AAO64191.1| putative disease resistance response protein/dirigent protein [Arabidopsis thaliana] >gi|50253572|gb|AAT71988.1| At2g21100 [Arabidopsis thaliana] >gi|110736722|dbj|BAF00324.1| putative disease resistan…	putative disease resistance response protein [Arabidopsis thaliana]	BnaC08g36040D [Brassica napus]	hypothetical protein EUTSA_v10000677mg [Eutrema salsugineum] >gi|557105676|gb|ESQ46001.1| hypothetical protein EUTSA_v10000677mg [Eutrema salsugineum]	hypothetical protein CISIN_1g030123mg [Citrus sinensis]	PREDICTED: dirigent protein 23-like [Citrus sinensis] >gi|641821052|gb|KDO40833.1| hypothetical protein CISIN_1g045008mg [Citrus sinensis]	PREDICTED: Brassica rapa dirigent protein 23 (LOC103842558), mRNA	PREDICTED: Camelina sativa dirigent protein 23-like (LOC104702654), mRNA	Arabidopsis lyrata subsp. lyrata hypothetical protein, mRNA	Capsella rubella hypothetical protein (CARUB_v10024124mg) mRNA, complete cds	PREDICTED: Camelina sativa dirigent protein 23-like (LOC104751766), mRNA	PREDICTED: Camelina sativa dirigent protein 23 (LOC104713553), mRNA	Eutrema salsugineum hypothetical protein (EUTSA_v10000677mg) mRNA, complete cds	Arabidopsis thaliana mRNA for putative disease resistance response protein, complete cds, clone: RAFL14-86-C14	Arabidopsis thaliana dirigent protein 23 mRNA, complete cds	Arabidopsis thaliana clone RAFL14-86-C14 (R20165) putative disease resistance response protein/dirigent protein (At2g21100) mRNA, complete cds	--	--	--	--	--	--	DIR23_ARATH Dirigent protein 23 OS=Arabidopsis thaliana GN=DIR23 PE=2 SV=1	DIR3_ARATH Dirigent protein 3 OS=Arabidopsis thaliana GN=DIR3 PE=3 SV=1	DIR21_ARATH Dirigent protein 21 OS=Arabidopsis thaliana GN=DIR21 PE=3 SV=1	DIR19_ARATH Dirigent protein 19 OS=Arabidopsis thaliana GN=DIR19 PE=2 SV=1	DIR20_ARATH Dirigent protein 20 OS=Arabidopsis thaliana GN=DIR20 PE=2 SV=1	DIR2_ARATH Dirigent protein 2 OS=Arabidopsis thaliana GN=DIR2 PE=2 SV=1	DIR7_ARATH Dirigent protein 7 OS=Arabidopsis thaliana GN=DIR7 PE=2 SV=1	DIR11_ARATH Dirigent protein 11 OS=Arabidopsis thaliana GN=DIR11 PE=2 SV=1	DIR1_ARATH Dirigent protein 1 OS=Arabidopsis thaliana GN=DIR1 PE=2 SV=1	DIR22_ARATH Dirigent protein 22 OS=Arabidopsis thaliana GN=DIR22 PE=2 SV=1
c54637_g1	0.31	0.34	0.25	1.18	0.76	0.86	0.48	0.95	0.51	1.86	3.2	2.6	BnaC03g24860D [Brassica napus]	PREDICTED: endoglucanase 15-like [Brassica rapa]	BnaA03g20800D [Brassica napus]	glycosyl hydrolase family 9 protein [Arabidopsis lyrata subsp. lyrata] >gi|297327804|gb|EFH58224.1| glycosyl hydrolase family 9 protein [Arabidopsis lyrata subsp. lyrata]	glycosyl hydrolase 9B12 [Arabidopsis thaliana] >gi|75223201|sp|O80497.1|GUN15_ARATH RecName: Full=Endoglucanase 15; AltName: Full=Endo-1,4-beta glucanase 15; Flags: Precursor [Arabidopsis thaliana] >gi|3341677|gb|AAC27459.1| putative glucanase [Arabidopsis thaliana] >gi|330255345|gb|AEC10439.1| glycosyl hydrolase 9B12 [Arabidopsis thaliana]	hypothetical protein CARUB_v10023082mg [Capsella rubella] >gi|482562796|gb|EOA26986.1| hypothetical protein CARUB_v10023082mg [Capsella rubella]	BnaA05g04140D [Brassica napus]	BnaC04g03850D [Brassica napus]	PREDICTED: endoglucanase 14-like [Brassica rapa]	glycosyl hydrolase family 9 protein [Arabidopsis lyrata subsp. lyrata] >gi|297327803|gb|EFH58223.1| glycosyl hydrolase family 9 protein [Arabidopsis lyrata subsp. lyrata]	PREDICTED: Brassica rapa endoglucanase 15-like (LOC103858134), mRNA	Eutrema salsugineum hypothetical protein (EUTSA_v10001473mg) mRNA, complete cds	Arabidopsis lyrata subsp. lyrata glycosyl hydrolase family 9 protein, mRNA	Capsella rubella hypothetical protein (CARUB_v10023082mg) mRNA, complete cds	Arabidopsis thaliana glycosyl hydrolase 9B12 mRNA, complete cds	PREDICTED: Camelina sativa endoglucanase 15-like (LOC104783005), mRNA	PREDICTED: Camelina sativa endoglucanase 15-like (LOC104734723), mRNA	Brassica rapa subsp. pekinensis clone KBrB056I08, complete sequence	PREDICTED: Brassica rapa endoglucanase 14-like (LOC103866812), mRNA	PREDICTED: Camelina sativa endoglucanase 14-like (LOC104699444), mRNA	--	Glycosyl hydrolase family 9	cellulose catabolic process//sucrose metabolic process//carbohydrate metabolic process//starch metabolic process	hydrolase activity, hydrolyzing O-glycosyl compounds//cellulase activity	--	--	GUN15_ARATH Endoglucanase 15 OS=Arabidopsis thaliana GN=At2g44570 PE=3 SV=1	GUN12_ARATH Endoglucanase 12 OS=Arabidopsis thaliana GN=At2g44540 PE=3 SV=1	GUN14_ARATH Endoglucanase 14 OS=Arabidopsis thaliana GN=At2g44560 PE=2 SV=2	GUN13_ARATH Endoglucanase 13 OS=Arabidopsis thaliana GN=At2g44550 PE=2 SV=1	GUN5_ARATH Endoglucanase 5 OS=Arabidopsis thaliana GN=At1g48930 PE=2 SV=1	GUN6_ARATH Endoglucanase 6 OS=Arabidopsis thaliana GN=At1g64390 PE=2 SV=2	GUN15_ORYSJ Endoglucanase 15 OS=Oryza sativa subsp. japonica GN=Os05g0212300 PE=2 SV=1	GUN11_ARATH Endoglucanase 11 OS=Arabidopsis thaliana GN=At2g32990 PE=2 SV=1	GUN14_ORYSJ Endoglucanase 14 OS=Oryza sativa subsp. japonica GN=Os05g0129200 PE=2 SV=1	GUN19_ARATH Endoglucanase 19 OS=Arabidopsis thaliana GN=At4g11050 PE=2 SV=1
c34518_g1	0	0	0	8.85	9.68	8.81	5.24	4.23	3.4	47.86	30.07	28.19	PREDICTED: non-specific lipid-transfer protein-like protein At2g13820 [Brassica rapa]	BnaA04g29630D [Brassica napus]	BnaC04g51000D [Brassica napus]	hypothetical protein EUTSA_v10001654mg [Eutrema salsugineum] >gi|557099084|gb|ESQ39464.1| hypothetical protein EUTSA_v10001654mg [Eutrema salsugineum]	BnaCnng09220D [Brassica napus]	protease inhibitor/seed storage/lipid transfer protein (LTP) family protein [Arabidopsis thaliana] >gi|25409096|pir||G84923 hypothetical protein At2g48130 [imported] - Arabidopsis thaliana >gi|17529320|gb|AAL38887.1| unknown protein [Arabidopsis thaliana] >gi|21436367|gb|AAM51353.1| unknown protein [Arabidopsis thaliana] >gi|84778472|dbj|BAE73263.1| xylogen like protein 7 [Arabidopsis thaliana] >…	unknown [Arabidopsis thaliana]	hypothetical protein ARALYDRAFT_322456 [Arabidopsis lyrata subsp. lyrata] >gi|297326186|gb|EFH56606.1| hypothetical protein ARALYDRAFT_322456 [Arabidopsis lyrata subsp. lyrata]	hypothetical protein CARUB_v10024635mg, partial [Capsella rubella] >gi|482564238|gb|EOA28428.1| hypothetical protein CARUB_v10024635mg, partial [Capsella rubella]	Nonspecific lipid-transfer protein precursor, putative [Ricinus communis] >gi|223535940|gb|EEF37599.1| Nonspecific lipid-transfer protein precursor, putative [Ricinus communis]	PREDICTED: Brassica rapa non-specific lipid-transfer protein-like protein At2g13820 (LOC103843177), mRNA	Eutrema salsugineum hypothetical protein (EUTSA_v10001654mg) mRNA, complete cds	Arabidopsis thaliana protease inhibitor/seed storage/lipid transfer protein (LTP) family protein mRNA, complete cds	Arabidopsis thaliana unknown protein (At2g48130) mRNA, complete cds	Arabidopsis thaliana Full-length cDNA Complete sequence from clone GSLTSIL66ZE02 of Silique of strain col-0 of Arabidopsis thaliana (thale cress)	Arabidopsis thaliana clone 32411 mRNA, complete sequence	Arabidopsis thaliana unknown protein (At2g48130) mRNA, complete cds	Arabidopsis thaliana AtXYP7 mRNA for xylogen like protein 7, complete cds	Arabidopsis lyrata subsp. lyrata hypothetical protein, mRNA	Arabidopsis thaliana chromosome 2, complete sequence	--	--	--	--	--	--	NLTL5_ARATH Non-specific lipid-transfer protein-like protein At5g64080 OS=Arabidopsis thaliana GN=At5g64080 PE=1 SV=1	NLTL2_ARATH Non-specific lipid-transfer protein-like protein At2g13820 OS=Arabidopsis thaliana GN=At2g13820 PE=1 SV=1	LTPG2_ARATH Non-specific lipid transfer protein GPI-anchored 2 OS=Arabidopsis thaliana GN=LTPG2 PE=2 SV=1	YLS3_ARATH Protein YLS3 OS=Arabidopsis thaliana GN=YLS3 PE=2 SV=1	XYP11_ARATH Xylogen-like protein 11 OS=Arabidopsis thaliana GN=XYP11 PE=1 SV=2
c9035_g1	4.72	0.97	0.76	2.8	7.99	2.22	0.82	2.84	1.88	24.16	24.96	30.39	BnaC04g45200D [Brassica napus]	PREDICTED: phenazine biosynthesis-like domain-containing protein 1 [Brassica rapa] >gi|674914783|emb|CDY18442.1| BnaA04g21450D [Brassica napus]	similar to PHZF, catalyzing the hydroxylation of phenazine-1-carboxylic acid to 2-hydroxy-phenazine-1-carboxylic acid [Arabidopsis thaliana] >gi|7269770|emb|CAB77770.1| putative protein [Arabidopsis thaliana]	phenazine biosynthesis PhzC/PhzF family protein [Arabidopsis thaliana] >gi|51536516|gb|AAU05496.1| At4g02850 [Arabidopsis thaliana] >gi|51972140|gb|AAU15174.1| At4g02850 [Arabidopsis thaliana] >gi|332656838|gb|AEE82238.1| phenazine biosynthesis PhzC/PhzF family protein [Arabidopsis thaliana]	hypothetical protein EUTSA_v10029533mg [Eutrema salsugineum] >gi|557097528|gb|ESQ37964.1| hypothetical protein EUTSA_v10029533mg [Eutrema salsugineum]	BnaA03g26000D [Brassica napus]	PREDICTED: phenazine biosynthesis-like domain-containing protein 1 isoform X2 [Brassica rapa]	PREDICTED: phenazine biosynthesis-like domain-containing protein 1 isoform X1 [Brassica rapa]	BnaA03g25990D [Brassica napus]	BnaC08g10830D [Brassica napus]	PREDICTED: Brassica rapa phenazine biosynthesis-like domain-containing protein 1 (LOC103865602), mRNA										--	Phenazine biosynthesis-like protein	biosynthetic process	catalytic activity	--	--	Y283_BACHD Uncharacterized isomerase BH0283 OS=Bacillus halodurans (strain ATCC BAA-125 / DSM 18197 / FERM 7344 / JCM 9153 / C-125) GN=BH0283 PE=3 SV=1
c23382_g2	2.64	4.31	7.24	21.94	51.52	17	0	0.04	0.08	87.78	88.51	87.92	BnaC01g15100D [Brassica napus]	PREDICTED: endoglucanase 20 [Brassica rapa] >gi|674888571|emb|CDY44116.1| BnaA01g13240D [Brassica napus]	hypothetical protein EUTSA_v10025071mg [Eutrema salsugineum] >gi|557114711|gb|ESQ54994.1| hypothetical protein EUTSA_v10025071mg [Eutrema salsugineum]	glycosyl hydrolase family 9 protein [Arabidopsis lyrata subsp. lyrata] >gi|297313536|gb|EFH43959.1| glycosyl hydrolase family 9 protein [Arabidopsis lyrata subsp. lyrata]	glycosyl hydrolase family 9 protein [Arabidopsis lyrata subsp. lyrata] >gi|297320422|gb|EFH50844.1| glycosyl hydrolase family 9 protein [Arabidopsis lyrata subsp. lyrata]	hypothetical protein CARUB_v10006388mg [Capsella rubella] >gi|482553780|gb|EOA17973.1| hypothetical protein CARUB_v10006388mg [Capsella rubella]	glycosyl hydrolase 9B15 [Arabidopsis thaliana] >gi|75266379|sp|Q9SUS0.1|GUN20_ARATH RecName: Full=Endoglucanase 20; AltName: Full=Endo-1,4-beta glucanase 20; Flags: Precursor [Arabidopsis thaliana] >gi|4454025|emb|CAA23022.1| putative cellulase [Arabidopsis thaliana] >gi|7269204|emb|CAB79311.1| putative cellulase [Arabidopsis thaliana] >gi|332659375|gb|AEE84775.1| glycosyl hydrolase 9B15 [Arabido…	hypothetical protein CARUB_v10007690mg [Capsella rubella] >gi|186701243|gb|ACC91269.1| glycosyl hydrolase family 9 protein [Capsella rubella] >gi|482554841|gb|EOA19034.1| hypothetical protein CARUB_v10007690mg [Capsella rubella]	PREDICTED: endoglucanase 20-like [Brassica rapa] >gi|674922207|emb|CDY10945.1| BnaA03g46040D [Brassica napus]	BnaC07g38360D [Brassica napus]	PREDICTED: Brassica rapa endoglucanase 20 (LOC103861213), mRNA	Eutrema salsugineum hypothetical protein (EUTSA_v10025071mg) mRNA, complete cds	PREDICTED: Brassica rapa endoglucanase 20-like (LOC103861406), mRNA	Arabidopsis lyrata subsp. lyrata glycosyl hydrolase family 9 protein, mRNA	Arabidopsis thaliana glycosyl hydrolase 9B15 mRNA, complete cds	Arabidopsis lyrata subsp. lyrata glycosyl hydrolase family 9 protein, mRNA	PREDICTED: Camelina sativa endoglucanase 20 (LOC104731114), mRNA	Capsella rubella hypothetical protein (CARUB_v10006388mg) mRNA, complete cds	PREDICTED: Camelina sativa endoglucanase 20-like (LOC104727797), mRNA	PREDICTED: Camelina sativa endoglucanase 20-like (LOC104717970), mRNA	--	Glycosyl hydrolase family 9//Pili and flagellar-assembly chaperone, PapD N-terminal domain	starch metabolic process//cell wall organization//cellulose catabolic process//carbohydrate metabolic process//sucrose metabolic process	hydrolase activity, hydrolyzing O-glycosyl compounds//cellulase activity	outer membrane-bounded periplasmic space	--	GUN20_ARATH Endoglucanase 20 OS=Arabidopsis thaliana GN=At4g23560 PE=2 SV=1	GUN18_ARATH Endoglucanase 18 OS=Arabidopsis thaliana GN=At4g09740 PE=3 SV=2	GUN_PHAVU Endoglucanase OS=Phaseolus vulgaris PE=2 SV=2	GUN20_ORYSJ Endoglucanase 20 OS=Oryza sativa subsp. japonica GN=GLU15 PE=2 SV=1	GUN1_ARATH Endoglucanase 1 OS=Arabidopsis thaliana GN=CEL2 PE=2 SV=1	GUN17_ORYSJ Endoglucanase 17 OS=Oryza sativa subsp. japonica GN=GLU13 PE=2 SV=1	GUN17_ARATH Endoglucanase 17 OS=Arabidopsis thaliana GN=At4g02290 PE=2 SV=1	GUN3_ORYSJ Endoglucanase 3 OS=Oryza sativa subsp. japonica GN=GLU8 PE=2 SV=1	GUN23_ORYSJ Endoglucanase 23 OS=Oryza sativa subsp. japonica GN=GLU12 PE=2 SV=1	GUN1_PERAE Endoglucanase 1 OS=Persea americana GN=CEL1 PE=2 SV=1
c22066_g2	3.04	1.61	3.17	0.91	0	0.37	2.56	0.77	0.43	11.59	8.79	6.98	PREDICTED: uncharacterized protein LOC103868780 [Brassica rapa]	hypothetical protein VITISV_037350 [Vitis vinifera]	hypothetical protein VITISV_021658 [Vitis vinifera]	hypothetical protein VITISV_003506 [Vitis vinifera]	F15O4.13 [Arabidopsis thaliana]	hypothetical protein VITISV_020071 [Vitis vinifera]	hypothetical protein VITISV_041979 [Vitis vinifera]	hypothetical protein VITISV_020072 [Vitis vinifera]	putative polyprotein [Oryza sativa Japonica Group]	putative gag-pol polyprotein [Oryza sativa Japonica Group]											--	--	--	--	--	FOG: Transposon-encoded proteins with TYA, reverse transcriptase, integrase domains in various combinations	TF26_SCHPO Transposon Tf2-6 polyprotein OS=Schizosaccharomyces pombe (strain 972 / ATCC 24843) GN=Tf2-6 PE=3 SV=1	TF25_SCHPO Transposon Tf2-5 polyprotein OS=Schizosaccharomyces pombe (strain 972 / ATCC 24843) GN=Tf2-5 PE=3 SV=1	TF23_SCHPO Transposon Tf2-3 polyprotein OS=Schizosaccharomyces pombe (strain 972 / ATCC 24843) GN=Tf2-3 PE=1 SV=1	TF212_SCHPO Transposon Tf2-12 polyprotein OS=Schizosaccharomyces pombe (strain 972 / ATCC 24843) GN=Tf2-12 PE=3 SV=1	TF29_SCHPO Transposon Tf2-9 polyprotein OS=Schizosaccharomyces pombe (strain 972 / ATCC 24843) GN=Tf2-9 PE=3 SV=1	TF28_SCHPO Transposon Tf2-8 polyprotein OS=Schizosaccharomyces pombe (strain 972 / ATCC 24843) GN=Tf2-8 PE=3 SV=1	TF27_SCHPO Transposon Tf2-7 polyprotein OS=Schizosaccharomyces pombe (strain 972 / ATCC 24843) GN=Tf2-7 PE=3 SV=1	TF24_SCHPO Transposon Tf2-4 polyprotein OS=Schizosaccharomyces pombe (strain 972 / ATCC 24843) GN=Tf2-4 PE=3 SV=1	TF22_SCHPO Transposon Tf2-2 polyprotein OS=Schizosaccharomyces pombe (strain 972 / ATCC 24843) GN=Tf2-2 PE=3 SV=1	TF21_SCHPO Transposon Tf2-1 polyprotein OS=Schizosaccharomyces pombe (strain 972 / ATCC 24843) GN=Tf2-1 PE=3 SV=1
c28395_g1	0	0	0	0.75	0.58	0.54	0.87	0.32	0.32	6.44	3.55	4.87	PREDICTED: uncharacterized protein LOC103835304 [Brassica rapa]	BnaC03g58860D [Brassica napus]	hypothetical protein CARUB_v10010950mg [Capsella rubella] >gi|482574577|gb|EOA38764.1| hypothetical protein CARUB_v10010950mg [Capsella rubella]	predicted protein [Arabidopsis lyrata subsp. lyrata] >gi|297336626|gb|EFH67043.1| predicted protein [Arabidopsis lyrata subsp. lyrata]	hypothetical protein EUTSA_v10009770mg [Eutrema salsugineum] >gi|557093398|gb|ESQ33980.1| hypothetical protein EUTSA_v10009770mg [Eutrema salsugineum]	uncharacterized protein [Arabidopsis thaliana] >gi|10764864|gb|AAG22838.1|AC007508_21 F1K23.7 [Arabidopsis thaliana] >gi|98961751|gb|ABF59205.1| unknown protein [Arabidopsis thaliana] >gi|332192899|gb|AEE31020.1| uncharacterized protein AT1G28815 [Arabidopsis thaliana]	unknown [Arabidopsis thaliana]	BnaA09g54350D [Brassica napus]	BnaCnng54850D [Brassica napus]	PREDICTED: uncharacterized protein LOC103838936 [Brassica rapa]	PREDICTED: Brassica rapa uncharacterized LOC103835304 (LOC103835304), mRNA	Eutrema salsugineum hypothetical protein (EUTSA_v10009770mg) mRNA, complete cds	PREDICTED: Brassica rapa uncharacterized LOC103838936 (LOC103838936), mRNA	Arabidopsis thaliana uncharacterized protein mRNA, complete cds	Arabidopsis thaliana clone asmbl_1801 unknown mRNA sequence	Arabidopsis lyrata subsp. lyrata predicted protein, mRNA	Arabidopsis thaliana clone 0000011758_0000008518 unknown protein mRNA, complete cds	Arabidopsis thaliana clone 0000011757_0000008517 unknown mRNA	Arabidopsis thaliana chromosome 1 sequence	Genomic sequence for Arabidopsis thaliana BAC F1K23 from chromosome I, complete sequence	--	Ptu family	transport//pathogenesis	calcium channel inhibitor activity	extracellular region	--
c24866_g1	1.58	2.31	2.37	54.06	76.79	34.05	0.26	0.19	0.08	207.93	207.68	184.99	BnaC04g02210D [Brassica napus]	PREDICTED: polygalacturonase ADPG2-like [Brassica rapa] >gi|674953476|emb|CDX79907.1| BnaA05g02490D [Brassica napus]	PREDICTED: polygalacturonase ADPG2-like [Brassica rapa] >gi|685302637|ref|XP_009142019.1| PREDICTED: polygalacturonase ADPG2-like [Brassica rapa]	BnaC04g47880D [Brassica napus]	BnaA04g24130D [Brassica napus]	endopolygalacturonase [Brassica napus] >gi|9967520|emb|CAC05658.1| endopolygalacturonase [Brassica napus]	hypothetical protein EUTSA_v10016680mg [Eutrema salsugineum] >gi|557112624|gb|ESQ52908.1| hypothetical protein EUTSA_v10016680mg [Eutrema salsugineum]	polygalacturonase ADPG2 [Arabidopsis thaliana] >gi|226711460|sp|Q8RY29.2|ADPG2_ARATH RecName: Full=Polygalacturonase ADPG2; Short=AtADPG2; Short=PG ADPG2; AltName: Full=Pectinase ADPG2; AltName: Full=Protein ARABIDOPSIS DEHISCENCE ZONE POLYGALACTURONASE 2; Flags: Precursor [Arabidopsis thaliana] >gi|330254946|gb|AEC10040.1| polygalacturonase ADPG2 [Arabidopsis thaliana]	At2g41850/T11A7.5 [Arabidopsis thaliana]	putative polygalacturonase [Arabidopsis thaliana]	PREDICTED: Brassica rapa polygalacturonase ADPG2-like (LOC103866594), mRNA	PREDICTED: Brassica rapa polygalacturonase ADPG2-like (LOC103865906), mRNA >gi|685302636|ref|XM_009143771.1| PREDICTED: Brassica rapa polygalacturonase ADPG2-like (LOC103865908), mRNA	Brassica napus mRNA for endopolygalacturonase (pegaz gene)	Eutrema salsugineum hypothetical protein (EUTSA_v10016680mg) mRNA, complete cds	Arabidopsis thaliana polygalacturonase ADPG2 mRNA, complete cds	Arabidopsis thaliana At2g41850/T11A7.5 mRNA, complete cds	PREDICTED: Camelina sativa polygalacturonase ADPG2-like (LOC104785205), mRNA	Arabidopsis lyrata subsp. lyrata hypothetical protein, mRNA	PREDICTED: Camelina sativa polygalacturonase ADPG2-like (LOC104699387), partial mRNA	PREDICTED: Camelina sativa polygalacturonase ADPG2 (LOC104784345), partial mRNA	--	Spore Coat Protein X and V domain//Glycosyl hydrolases family 28	sporulation resulting in formation of a cellular spore//cell wall organization//starch metabolic process//carbohydrate metabolic process//sucrose metabolic process	polygalacturonase activity	spore wall//extracellular region	--	ADPG2_ARATH Polygalacturonase ADPG2 OS=Arabidopsis thaliana GN=ADPG2 PE=2 SV=2	ADPG1_ARATH Polygalacturonase ADPG1 OS=Arabidopsis thaliana GN=ADPG1 PE=2 SV=1	PGLR_ACTDE Polygalacturonase OS=Actinidia deliciosa PE=2 SV=1	PGLR_MALDO Polygalacturonase OS=Malus domestica PE=2 SV=1	PGLR_SOLLC Polygalacturonase-2 OS=Solanum lycopersicum GN=PG2 PE=1 SV=1	PGLR_PERAE Polygalacturonase OS=Persea americana PE=2 SV=1	QRT2_ARATH Polygalacturonase QRT2 OS=Arabidopsis thaliana GN=QRT2 PE=1 SV=2	PGLR5_ARATH Probable polygalacturonase At1g80170 OS=Arabidopsis thaliana GN=At1g80170 PE=1 SV=1	PGLR2_CHAOB Polygalacturonase OS=Chamaecyparis obtusa PE=1 SV=1	PGLR2_CRYJA Polygalacturonase OS=Cryptomeria japonica PE=1 SV=1
c21802_g2	0	0	0.17	1.14	1.8	0.99	0.06	0.06	0.07	3.96	3.74	3.96	BnaC09g48530D [Brassica napus]	PREDICTED: ethylene-responsive transcription factor ERF115 [Brassica rapa]	BnaA10g23760D [Brassica napus]	PREDICTED: ethylene-responsive transcription factor ERF115-like [Brassica rapa]	BnaA03g02000D [Brassica napus]	hypothetical protein EUTSA_v10015583mg [Eutrema salsugineum] >gi|557100303|gb|ESQ40666.1| hypothetical protein EUTSA_v10015583mg [Eutrema salsugineum]	ethylene-responsive transcription factor ERF115 [Arabidopsis thaliana] >gi|75264365|sp|Q9LY29.1|EF115_ARATH RecName: Full=Ethylene-responsive transcription factor ERF115 [Arabidopsis thaliana] >gi|7576169|emb|CAB87920.1| putative transcription factor [Arabidopsis thaliana] >gi|48479362|gb|AAT44952.1| putative AP2/EREBP transcription factor [Arabidopsis thaliana] >gi|106879181|gb|ABF82620.1| At5g0…	unknown [Arabidopsis thaliana]	hypothetical protein ARALYDRAFT_487556 [Arabidopsis lyrata subsp. lyrata] >gi|297317101|gb|EFH47523.1| hypothetical protein ARALYDRAFT_487556, partial [Arabidopsis lyrata subsp. lyrata]	hypothetical protein CARUB_v10002723mg [Capsella rubella] >gi|482557963|gb|EOA22155.1| hypothetical protein CARUB_v10002723mg [Capsella rubella]	PREDICTED: Brassica rapa ethylene-responsive transcription factor ERF115 (LOC103847068), mRNA	Brassica rapa subsp. pekinensis clone KBrB004B12, complete sequence	PREDICTED: Brassica rapa ethylene-responsive transcription factor ERF115-like (LOC103856843), mRNA	PREDICTED: Camelina sativa ethylene-responsive transcription factor ERF115 (LOC104734748), mRNA	PREDICTED: Camelina sativa ethylene-responsive transcription factor ERF115-like (LOC104708370), mRNA	PREDICTED: Camelina sativa ethylene-responsive transcription factor ERF115-like (LOC104768935), mRNA	Eutrema salsugineum hypothetical protein (EUTSA_v10015583mg) mRNA, complete cds	Arabidopsis lyrata subsp. lyrata hypothetical protein, mRNA	Arabidopsis thaliana ethylene-responsive transcription factor ERF115 mRNA, complete cds >gi|48479361|gb|AY560885.1| Arabidopsis thaliana putative AP2/EREBP transcription factor (At5g07310) mRNA, complete cds >gi|106879180|gb|BT025717.1| Arabidopsis thaliana At5g07310 mRNA, complete cds	Arabidopsis thaliana At5g07310 mRNA for hypothetical protein, partial cds, clone: RAAt5g07310	--	AP2 domain	regulation of transcription, DNA-templated	sequence-specific DNA binding transcription factor activity//DNA binding	nucleus//transcription factor complex	--	EF115_ARATH Ethylene-responsive transcription factor ERF115 OS=Arabidopsis thaliana GN=ERF115 PE=1 SV=1	EF114_ARATH Ethylene-responsive transcription factor ERF114 OS=Arabidopsis thaliana GN=ERF114 PE=1 SV=1	EF113_ARATH Ethylene-responsive transcription factor ERF113 OS=Arabidopsis thaliana GN=ERF113 PE=2 SV=1	EF112_ARATH Ethylene-responsive transcription factor ERF112 OS=Arabidopsis thaliana GN=ERF112 PE=2 SV=1	EF110_ARATH Ethylene-responsive transcription factor ERF110 OS=Arabidopsis thaliana GN=ERF110 PE=2 SV=2	RAP26_ARATH Ethylene-responsive transcription factor RAP2-6 OS=Arabidopsis thaliana GN=RAP2-6 PE=2 SV=2	ERF71_ARATH Ethylene-responsive transcription factor ERF071 OS=Arabidopsis thaliana GN=ERF071 PE=2 SV=1	EF101_ARATH Ethylene-responsive transcription factor 2 OS=Arabidopsis thaliana GN=ERF2 PE=2 SV=1	RAP23_ARATH Ethylene-responsive transcription factor RAP2-3 OS=Arabidopsis thaliana GN=RAP2-3 PE=1 SV=2	ERF2_TOBAC Ethylene-responsive transcription factor 2 OS=Nicotiana tabacum GN=ERF2 PE=2 SV=1
c9035_g2	9.43	4.17	6.01	13.35	20.95	5.97	0.56	0.58	1.67	40.86	52.95	66.76	BnaC04g45200D [Brassica napus]	PREDICTED: phenazine biosynthesis-like domain-containing protein 1 [Brassica rapa] >gi|674914783|emb|CDY18442.1| BnaA04g21450D [Brassica napus]	hypothetical protein CARUB_v10023716mg [Capsella rubella] >gi|482563387|gb|EOA27577.1| hypothetical protein CARUB_v10023716mg [Capsella rubella]	PREDICTED: phenazine biosynthesis-like domain-containing protein 1 [Brassica rapa]	similar to PHZF, catalyzing the hydroxylation of phenazine-1-carboxylic acid to 2-hydroxy-phenazine-1-carboxylic acid [Arabidopsis thaliana] >gi|7269771|emb|CAB77771.1| putative protein [Arabidopsis thaliana] >gi|51972158|gb|AAU15183.1| At4g02860 [Arabidopsis thaliana]	Phenazine biosynthesis PhzC/PhzF protein [Arabidopsis thaliana] >gi|332656839|gb|AEE82239.1| Phenazine biosynthesis PhzC/PhzF protein [Arabidopsis thaliana]	putative protein [Arabidopsis thaliana]	hypothetical protein ARALYDRAFT_490273 [Arabidopsis lyrata subsp. lyrata] >gi|297318644|gb|EFH49066.1| hypothetical protein ARALYDRAFT_490273 [Arabidopsis lyrata subsp. lyrata]	PREDICTED: phenazine biosynthesis-like domain-containing protein 1 [Brassica rapa]	phenazine biosynthesis PhzC/PhzF family protein [Arabidopsis thaliana] >gi|51536516|gb|AAU05496.1| At4g02850 [Arabidopsis thaliana] >gi|51972140|gb|AAU15174.1| At4g02850 [Arabidopsis thaliana] >gi|332656838|gb|AEE82238.1| phenazine biosynthesis PhzC/PhzF family protein [Arabidopsis thaliana]	PREDICTED: Brassica rapa phenazine biosynthesis-like domain-containing protein 1 (LOC103865602), mRNA	Capsella rubella hypothetical protein (CARUB_v10023716mg) mRNA, complete cds									--	Phenazine biosynthesis-like protein	biosynthetic process	catalytic activity	--	Predicted PhzC/PhzF-type epimerase	Y283_BACHD Uncharacterized isomerase BH0283 OS=Bacillus halodurans (strain ATCC BAA-125 / DSM 18197 / FERM 7344 / JCM 9153 / C-125) GN=BH0283 PE=3 SV=1	PBLD1_MOUSE Phenazine biosynthesis-like domain-containing protein 1 OS=Mus musculus GN=Pbld1 PE=2 SV=2	Y3578_PSEAE Uncharacterized isomerase PA3578 OS=Pseudomonas aeruginosa (strain ATCC 15692 / PAO1 / 1C / PRS 101 / LMG 12228) GN=PA3578 PE=3 SV=1	PBLD2_MOUSE Phenazine biosynthesis-like domain-containing protein 2 OS=Mus musculus GN=Pbld2 PE=2 SV=1	Y2770_PSEAE Uncharacterized isomerase PA2770 OS=Pseudomonas aeruginosa (strain ATCC 15692 / PAO1 / 1C / PRS 101 / LMG 12228) GN=PA2770 PE=3 SV=1	YX21_CAUCR Uncharacterized isomerase CC_3221 OS=Caulobacter crescentus (strain ATCC 19089 / CB15) GN=CC_3221 PE=3 SV=1	PBLD_RAT Phenazine biosynthesis-like domain-containing protein OS=Rattus norvegicus GN=Pbld PE=2 SV=1	PBLD_BOVIN Phenazine biosynthesis-like domain-containing protein OS=Bos taurus GN=PBLD PE=2 SV=1	PBLD_HUMAN Phenazine biosynthesis-like domain-containing protein OS=Homo sapiens GN=PBLD PE=1 SV=2	PBLD_PONAB Phenazine biosynthesis-like domain-containing protein OS=Pongo abelii GN=PBLD PE=2 SV=1
c23379_g1	3.31	2.45	2.25	2.21	1.67	2.1	5.4	3.63	4.01	7.19	4.8	6.11																					--	--	--	--	--	--
c25434_g2	1.24	0.93	1.4	4.16	9.22	7.81	0.72	0.78	1.1	14.25	18.87	17.74	BnaA06g14380D [Brassica napus]	PREDICTED: prolyl endopeptidase [Brassica rapa]	hypothetical protein EUTSA_v10006924mg [Eutrema salsugineum] >gi|557094177|gb|ESQ34759.1| hypothetical protein EUTSA_v10006924mg [Eutrema salsugineum]	BnaC05g15740D [Brassica napus]	hypothetical protein ARALYDRAFT_472267 [Arabidopsis lyrata subsp. lyrata] >gi|297336227|gb|EFH66644.1| hypothetical protein ARALYDRAFT_472267 [Arabidopsis lyrata subsp. lyrata]	Prolyl oligopeptidase family protein [Arabidopsis thaliana] >gi|332191846|gb|AEE29967.1| Prolyl oligopeptidase family protein [Arabidopsis thaliana]	Contains similarity to a rPOP protein from Rattus norvegicus gi|3043760 and is a member of the prolyl oligopeptidase family PF|00326. ESTs gb|AA651190, gb|H36145 come from this gene [Arabidopsis thaliana]	hypothetical protein CARUB_v10008428mg [Capsella rubella] >gi|482572629|gb|EOA36816.1| hypothetical protein CARUB_v10008428mg [Capsella rubella]	BnaA07g32380D [Brassica napus]	PREDICTED: prolyl endopeptidase [Brassica rapa]	PREDICTED: Brassica rapa prolyl endopeptidase (LOC103872834), mRNA	Eutrema salsugineum hypothetical protein (EUTSA_v10006924mg) mRNA, complete cds	Arabidopsis lyrata subsp. lyrata hypothetical protein, mRNA	Arabidopsis thaliana Prolyl oligopeptidase family protein mRNA, complete cds	Capsella rubella hypothetical protein (CARUB_v10008428mg) mRNA, complete cds	PREDICTED: Camelina sativa prolyl endopeptidase-like (LOC104756396), transcript variant X2, mRNA	PREDICTED: Camelina sativa prolyl endopeptidase-like (LOC104756396), transcript variant X1, mRNA	PREDICTED: Camelina sativa prolyl endopeptidase-like (LOC104740736), mRNA	PREDICTED: Camelina sativa prolyl endopeptidase-like (LOC104776155), mRNA	PREDICTED: Camelina sativa prolyl endopeptidase-like (LOC104713277), mRNA	prolyl oligopeptidase	Prolyl oligopeptidase, N-terminal beta-propeller domain	proteolysis	serine-type endopeptidase activity//serine-type exopeptidase activity	--	--	PPCE_RAT Prolyl endopeptidase OS=Rattus norvegicus GN=Prep PE=1 SV=1	PPCE_HUMAN Prolyl endopeptidase OS=Homo sapiens GN=PREP PE=1 SV=2	PPCE_BOVIN Prolyl endopeptidase OS=Bos taurus GN=PREP PE=2 SV=1	PPCE_MOUSE Prolyl endopeptidase OS=Mus musculus GN=Prep PE=2 SV=1	PPCE_PIG Prolyl endopeptidase OS=Sus scrofa GN=PREP PE=1 SV=1	PPCE_ELIME Prolyl endopeptidase OS=Elizabethkingia meningoseptica GN=f1pep1 PE=1 SV=1	PPCE_AERHY Prolyl endopeptidase OS=Aeromonas hydrophila PE=1 SV=2	PPCE_DICDI Prolyl endopeptidase OS=Dictyostelium discoideum GN=prep PE=1 SV=1	PPCF_ELIMR Prolyl endopeptidase OS=Elizabethkingia miricola PE=1 SV=1
c27977_g1	17.96	10.06	14.1	16.33	26.43	16.75	18.17	16.83	19	59.74	51.4	57.8	BnaC06g06170D [Brassica napus]	BnaA06g01130D [Brassica napus]	PREDICTED: uncharacterized protein LOC103871154 [Brassica rapa]	hypothetical protein EUTSA_v10012399mg [Eutrema salsugineum] >gi|557089403|gb|ESQ30111.1| hypothetical protein EUTSA_v10012399mg [Eutrema salsugineum]	protein GRIM REAPER [Arabidopsis thaliana] >gi|75175184|sp|Q9LNN7.1|GRI_ARATH RecName: Full=Protein GRIM REAPER; AltName: Full=Stigma-specific STIG1-like protein GRI; Contains: RecName: Full=GRIp; Flags: Precursor [Arabidopsis thaliana] >gi|9454544|gb|AAF87867.1|AC022520_11 Unknown protein [Arabidopsis thaliana] >gi|51970222|dbj|BAD43803.1| unknown protein [Arabidopsis thaliana] >gi|332194773|gb|…	hypothetical protein CARUB_v10012396mg [Capsella rubella] >gi|482573510|gb|EOA37697.1| hypothetical protein CARUB_v10012396mg [Capsella rubella]	hypothetical protein ARALYDRAFT_897805 [Arabidopsis lyrata subsp. lyrata] >gi|297328765|gb|EFH59184.1| hypothetical protein ARALYDRAFT_897805 [Arabidopsis lyrata subsp. lyrata]	hypothetical protein CARUB_v10015298mg [Capsella rubella] >gi|482567864|gb|EOA32053.1| hypothetical protein CARUB_v10015298mg [Capsella rubella]	hypothetical protein EUTSA_v10022293mg [Eutrema salsugineum] >gi|557108137|gb|ESQ48444.1| hypothetical protein EUTSA_v10022293mg [Eutrema salsugineum]	At1g53130 [Arabidopsis thaliana]	PREDICTED: Brassica rapa uncharacterized LOC103871154 (LOC103871154), mRNA	Arabidopsis thaliana chromosome 1 sequence	Arabidopsis thaliana chromosome I BAC F8L10 genomic sequence, complete sequence	Arabidopsis thaliana protein GRIM REAPER mRNA, complete cds	Arabidopsis thaliana mRNA, complete cds, clone: RAFL22-77-H20	Arabidopsis thaliana Full-length cDNA Complete sequence from clone GSLTSIL73ZD09 of Silique of strain col-0 of Arabidopsis thaliana (thale cress)	PREDICTED: Camelina sativa uncharacterized LOC104742819 (LOC104742819), mRNA	PREDICTED: Camelina sativa uncharacterized LOC104758650 (LOC104758650), mRNA	Eutrema salsugineum hypothetical protein (EUTSA_v10012399mg) mRNA, complete cds	PREDICTED: Camelina sativa uncharacterized LOC104742821 (LOC104742821), mRNA	--	--	--	--	--	--	GRI_ARATH Protein GRIM REAPER OS=Arabidopsis thaliana GN=GRI PE=1 SV=1	STGL1_ARATH Stigma-specific STIG1-like protein 1 OS=Arabidopsis thaliana GN=At4g26880 PE=3 SV=1	STGL4_ARATH Stigma-specific STIG1-like protein 4 OS=Arabidopsis thaliana GN=At1g50650 PE=3 SV=1	STGL2_ARATH Stigma-specific STIG1-like protein 2 OS=Arabidopsis thaliana GN=At5g55110 PE=3 SV=1	STGL3_ARATH Stigma-specific STIG1-like protein 3 OS=Arabidopsis thaliana GN=At1g50720 PE=2 SV=1	STIG1_TOBAC Protein STIG1 OS=Nicotiana tabacum GN=STIG1 PE=1 SV=1	STIG1_SOLLC Protein STIG1 OS=Solanum lycopersicum GN=STIG1 PE=1 SV=1
c39113_g1	0	0	0	0	0	0	0	0	0	0.89	2.52	1.88	BnaC04g45190D [Brassica napus]	BnaA04g21440D [Brassica napus]	PREDICTED: WAT1-related protein At2g37460-like isoform X1 [Brassica rapa]	hypothetical protein EUTSA_v10016799mg [Eutrema salsugineum] >gi|557112102|gb|ESQ52386.1| hypothetical protein EUTSA_v10016799mg [Eutrema salsugineum]	BnaC03g20710D [Brassica napus]	BnaA03g17230D [Brassica napus]	PREDICTED: WAT1-related protein At2g37460-like [Brassica rapa]	hypothetical protein CARUB_v10023430mg [Capsella rubella] >gi|482563120|gb|EOA27310.1| hypothetical protein CARUB_v10023430mg [Capsella rubella]	nodulin MtN21-like transporter family protein [Arabidopsis thaliana] >gi|75216840|sp|Q9ZUS1.1|WTR13_ARATH RecName: Full=WAT1-related protein At2g37460 [Arabidopsis thaliana] >gi|4056506|gb|AAC98072.1| nodulin-like protein [Arabidopsis thaliana] >gi|14334858|gb|AAK59607.1| putative nodulin protein [Arabidopsis thaliana] >gi|14994253|gb|AAK73261.1| nodulin-like protein [Arabidopsis thaliana] >gi|17…	BnaC03g20700D [Brassica napus]	PREDICTED: Brassica rapa WAT1-related protein At2g37460-like (LOC103865601), transcript variant X1, mRNA	PREDICTED: Brassica rapa WAT1-related protein At2g37460-like (LOC103865601), transcript variant X2, mRNA	Capsella rubella hypothetical protein (CARUB_v10023413mg) mRNA, complete cds	Arabidopsis lyrata subsp. lyrata predicted protein, mRNA	Arabidopsis thaliana chromosome 2, complete sequence	Arabidopsis thaliana nodulin MtN21 /EamA-like transporter family protein mRNA, complete cds	Arabidopsis thaliana chromosome 2 clone F3G5 map ve018, complete sequence	Arabidopsis thaliana mRNA for nodulin-like protein, complete cds, clone: RAFL14-63-O14			--	EamA-like transporter family//Thymidine kinase from herpesvirus	transmembrane transport//TMP biosynthetic process//pyrimidine nucleobase metabolic process	thymidine kinase activity//ATP binding//transmembrane transporter activity	integral component of membrane//membrane	--	WTR13_ARATH WAT1-related protein At2g37460 OS=Arabidopsis thaliana GN=At2g37460 PE=2 SV=1	WTR12_ARATH WAT1-related protein At2g37450 OS=Arabidopsis thaliana GN=At2g37450 PE=2 SV=1	WTR14_ARATH WAT1-related protein At2g39510 OS=Arabidopsis thaliana GN=At2g39510 PE=2 SV=1	WTR38_ARATH WAT1-related protein At5g07050 OS=Arabidopsis thaliana GN=At5g07050 PE=2 SV=1	WTR5_ARATH WAT1-related protein At1g21890 OS=Arabidopsis thaliana GN=At1g21890 PE=2 SV=1	WTR8_ARATH WAT1-related protein At1g44800 OS=Arabidopsis thaliana GN=At1g44800 PE=1 SV=1	WTR31_ARATH WAT1-related protein At4g08290 OS=Arabidopsis thaliana GN=At4g08290 PE=2 SV=1	WTR32_ARATH WAT1-related protein At4g08300 OS=Arabidopsis thaliana GN=At4g08300 PE=2 SV=1	WTR39_ARATH WAT1-related protein At5g13670 OS=Arabidopsis thaliana GN=At5g13670 PE=2 SV=1	WTR27_ARATH WAT1-related protein At3g56620 OS=Arabidopsis thaliana GN=At3g56620 PE=2 SV=1
c18585_g1	0.49	0.54	0.08	2	1.82	1.99	0.36	0	1.59	6.03	5.1	3.87	BnaC08g20660D [Brassica napus]	PREDICTED: uncharacterized protein LOC103868612 isoform X1 [Brassica rapa]	PREDICTED: uncharacterized protein LOC103863459 isoform X1 [Brassica rapa]	BnaA06g08680D [Brassica napus]	PREDICTED: uncharacterized protein LOC103873441 [Brassica rapa]	BnaC07g15150D [Brassica napus]	PREDICTED: uncharacterized protein LOC103861412 isoform X1 [Brassica rapa]	BnaA09g34660D [Brassica napus]	PREDICTED: uncharacterized protein LOC103861412 isoform X2 [Brassica rapa]	PREDICTED: uncharacterized protein LOC103863369 [Brassica rapa] >gi|685358320|ref|XP_009113837.1| PREDICTED: uncharacterized protein LOC103839095 [Brassica rapa]											--	--	--	--	--	--
c20878_g1	0	0	0	2.87	2.24	2.21	12.23	11.07	6.16	61.31	23.1	24.58	PREDICTED: extensin [Brassica rapa] >gi|674919339|emb|CDY13753.1| BnaA09g42550D [Brassica napus]	BnaC04g35010D [Brassica napus]	PREDICTED: extensin-like [Brassica rapa] >gi|674907455|emb|CDY25605.1| BnaA04g12970D [Brassica napus]								PREDICTED: Brassica rapa extensin-like (LOC103864360), mRNA	PREDICTED: Brassica rapa extensin (LOC103837885), mRNA	Brassica rapa subsp. pekinensis clone KBrH070I10, complete sequence	Eutrema salsugineum hypothetical protein (EUTSA_v10000560mg) mRNA, complete cds							--	--	--	--	--	--
c55261_g1	4.1	4.61	4.23	15.49	20.26	13.38	7.29	8.12	8.33	41.61	40.02	38	BnaC04g41540D [Brassica napus]	BnaA04g17960D [Brassica napus]	PREDICTED: uncharacterized protein LOC103865086 [Brassica rapa] >gi|685300798|ref|XP_009141114.1| PREDICTED: uncharacterized protein LOC103865086 [Brassica rapa]	hypothetical protein EUTSA_v10017317mg [Eutrema salsugineum] >gi|557111361|gb|ESQ51645.1| hypothetical protein EUTSA_v10017317mg [Eutrema salsugineum]	BnaCnng74510D [Brassica napus]	PREDICTED: uncharacterized protein LOC103867928 [Brassica rapa]	hypothetical protein CARUB_v10024186mg [Capsella rubella] >gi|482563819|gb|EOA28009.1| hypothetical protein CARUB_v10024186mg [Capsella rubella]	unknown [Arabidopsis thaliana]	uncharacterized protein [Arabidopsis thaliana] >gi|13272411|gb|AAK17144.1|AF325076_1 unknown protein [Arabidopsis thaliana] >gi|3201620|gb|AAC20727.1| expressed protein [Arabidopsis thaliana] >gi|15451000|gb|AAK96771.1| Unknown protein [Arabidopsis thaliana] >gi|25084189|gb|AAN72192.1| Unknown protein [Arabidopsis thaliana] >gi|330253366|gb|AEC08460.1| uncharacterized protein AT2G30930 [Arabidops…	hypothetical protein ARALYDRAFT_320838 [Arabidopsis lyrata subsp. lyrata] >gi|297325126|gb|EFH55546.1| hypothetical protein ARALYDRAFT_320838 [Arabidopsis lyrata subsp. lyrata]	PREDICTED: Brassica rapa uncharacterized LOC103865086 (LOC103865086), transcript variant X1, mRNA	PREDICTED: Brassica rapa uncharacterized LOC103865086 (LOC103865086), transcript variant X2, mRNA	Eutrema salsugineum hypothetical protein (EUTSA_v10017317mg) mRNA, complete cds	PREDICTED: Brassica rapa uncharacterized LOC103867928 (LOC103867928), mRNA	Arabidopsis thaliana chromosome 2, complete sequence	Arabidopsis thaliana chromosome 2 clone F7F1 map m283, complete sequence	Arabidopsis thaliana Full-length cDNA Complete sequence from clone GSLTSIL56ZH02 of Silique of strain col-0 of Arabidopsis thaliana (thale cress)	Capsella rubella hypothetical protein (CARUB_v10012251mg) mRNA, complete cds	Arabidopsis lyrata subsp. lyrata predicted protein, mRNA		--	Apolipoprotein A1/A4/E domain	lipid transport//lipoprotein metabolic process	lipid binding	extracellular region	--
c1417_g1	0.14	0.15	0.08	0.69	1.19	0.76	0.44	0.43	0.54	2.83	2.06	2.36	PREDICTED: uncharacterized protein LOC103833855 [Brassica rapa]	BnaA09g21580D [Brassica napus]	C2 calcium/lipid-binding plant phosphoribosyltransferase family protein [Arabidopsis thaliana] >gi|28973638|gb|AAO64141.1| unknown protein [Arabidopsis thaliana] >gi|30793935|gb|AAP40420.1| unknown protein [Arabidopsis thaliana] >gi|110737276|dbj|BAF00585.1| phosphoribosylanthranilate transferase like protein [Arabidopsis thaliana] >gi|332657630|gb|AEE83030.1| C2 calcium/lipid-binding plant phosp…	hypothetical protein CARUB_v10003526mg [Capsella rubella] >gi|482558617|gb|EOA22809.1| hypothetical protein CARUB_v10003526mg [Capsella rubella]	hypothetical protein EUTSA_v10028390mg [Eutrema salsugineum] >gi|557097898|gb|ESQ38334.1| hypothetical protein EUTSA_v10028390mg [Eutrema salsugineum]	NADPH-dependent thioredoxin reductase B [Arabidopsis lyrata subsp. lyrata] >gi|297320541|gb|EFH50963.1| NADPH-dependent thioredoxin reductase B [Arabidopsis lyrata subsp. lyrata]	putative phosphoribosylanthranilate transferase [Arabidopsis thaliana] >gi|7267861|emb|CAB78204.1| putative phosphoribosylanthranilate transferase [Arabidopsis thaliana]	C2 calcium/lipid-binding plant phosphoribosyltransferase family protein [Theobroma cacao] >gi|508777446|gb|EOY24702.1| C2 calcium/lipid-binding plant phosphoribosyltransferase family protein [Theobroma cacao]	PREDICTED: multiple C2 and transmembrane domain-containing protein 1-like [Citrus sinensis]	hypothetical protein CISIN_1g045058mg [Citrus sinensis]	PREDICTED: Brassica rapa uncharacterized LOC103833855 (LOC103833855), mRNA	Eutrema salsugineum hypothetical protein (EUTSA_v10028390mg) mRNA, complete cds	PREDICTED: Camelina sativa multiple C2 and transmembrane domain-containing protein 1-like (LOC104737159), mRNA	PREDICTED: Camelina sativa multiple C2 and transmembrane domain-containing protein 1-like (LOC104718613), transcript variant X2, mRNA	PREDICTED: Camelina sativa multiple C2 and transmembrane domain-containing protein 1-like (LOC104718613), transcript variant X1, mRNA	Arabidopsis thaliana mRNA for phosphoribosylanthranilate transferase like protein, complete cds, clone: RAFL16-03-J03	Arabidopsis thaliana C2 calcium/lipid-binding plant phosphoribosyltransferase family protein mRNA, complete cds	Arabidopsis thaliana clone RAFL16-03-J03 (R50176) unknown protein (At4g11620) mRNA, complete cds	Arabidopsis thaliana clone U50176 unknown protein (At4g11620) mRNA, complete cds	Arabidopsis lyrata subsp. lyrata NADPH-dependent thioredoxin reductase B (NTRB), mRNA	--	C2 domain	--	protein binding	--	Predicted Ca2+-dependent phospholipid-binding protein	QKY_ARATH Protein QUIRKY OS=Arabidopsis thaliana GN=QKY PE=2 SV=1	MCTP1_HUMAN Multiple C2 and transmembrane domain-containing protein 1 OS=Homo sapiens GN=MCTP1 PE=2 SV=2	C2GR1_ARATH C2 and GRAM domain-containing protein At1g03370 OS=Arabidopsis thaliana GN=At1g03370 PE=2 SV=4	SYT4_ARATH Synaptotagmin-4 OS=Arabidopsis thaliana GN=SYT4 PE=2 SV=1
c17871_g1	0	0.17	0	1.74	1.71	1.33	0	0	0.62	6.18	5.25	6.44	L-lactate dehydrogenase, putative [Brassica oleracea] >gi|674897266|emb|CDY35586.1| BnaC01g21080D [Brassica napus]	PREDICTED: L-lactate dehydrogenase B-like [Brassica rapa] >gi|674889772|emb|CDY42974.1| BnaA01g17800D [Brassica napus]	hypothetical protein EUTSA_v10025596mg [Eutrema salsugineum] >gi|557115420|gb|ESQ55703.1| hypothetical protein EUTSA_v10025596mg [Eutrema salsugineum]	hypothetical protein CARUB_v10005141mg [Capsella rubella] >gi|482552725|gb|EOA16918.1| hypothetical protein CARUB_v10005141mg [Capsella rubella]	hypothetical protein EUTSA_v10025435mg [Eutrema salsugineum] >gi|557115419|gb|ESQ55702.1| hypothetical protein EUTSA_v10025435mg [Eutrema salsugineum]	PREDICTED: L-lactate dehydrogenase B-like [Brassica rapa] >gi|674942822|emb|CDX90481.1| BnaA03g43000D [Brassica napus]	BnaC07g34250D [Brassica napus]	L-lactate dehydrogenase, putative [Brassica oleracea]	lactate dehydrogenase [Arabidopsis thaliana]	Lactate/malate dehydrogenase family protein [Theobroma cacao] >gi|508777123|gb|EOY24379.1| Lactate/malate dehydrogenase family protein [Theobroma cacao]	PREDICTED: Brassica rapa L-lactate dehydrogenase B-like (LOC103868260), mRNA	Brassica rapa subsp. pekinensis clone KBrH122A22, complete sequence	Eutrema salsugineum hypothetical protein (EUTSA_v10025596mg) mRNA, complete cds	Eutrema salsugineum hypothetical protein (EUTSA_v10025435mg) mRNA, complete cds	Thellungiella halophila mRNA, complete cds, clone: RTFL01-12-M04	PREDICTED: Brassica rapa L-lactate dehydrogenase B-like (LOC103860904), mRNA	Brassica nigra clone BAC BGH24O18, complete sequence	Brassica napus clone JBnB074N14, complete sequence	Arabidopsis lyrata subsp. lyrata lactate dehydrogenase, mRNA	Capsella rubella hypothetical protein (CARUB_v10005141mg) mRNA, complete cds	L-lactate dehydrogenase	TrkA-N domain//NAD-dependent glycerol-3-phosphate dehydrogenase N-terminus//3-hydroxyacyl-CoA dehydrogenase, NAD binding domain//lactate/malate dehydrogenase, NAD binding domain//UDP-glucose/GDP-mannose dehydrogenase family, NAD binding domain//lactate/malate dehydrogenase, alpha/beta C-terminal domain//Family 4 glycosyl hydrolase	cysteine metabolic process//carboxylic acid metabolic process//glycerol-3-phosphate catabolic process//leucine catabolic process//glycolytic process//oxidation-reduction process//potassium ion transport//fatty acid biosynthetic process//gluconeogenesis//benzoate metabolic process//lysine catabolic process//valine catabolic process//tryptophan metabolic process//fatty acid metabolic process//isole…	NAD binding//oxidoreductase activity//oxidoreductase activity, acting on the CH-OH group of donors, NAD or NADP as acceptor//3-hydroxyacyl-CoA dehydrogenase activity//L-lactate dehydrogenase activity//hydrolase activity, hydrolyzing O-glycosyl compounds	cytoplasm	Lactate dehydrogenase	LDH_MAIZE L-lactate dehydrogenase OS=Zea mays PE=2 SV=1	LDHA_HORVU L-lactate dehydrogenase A OS=Hordeum vulgare PE=1 SV=1	LDHB_HORVU L-lactate dehydrogenase B (Fragment) OS=Hordeum vulgare PE=1 SV=1	LDHA_AMBME L-lactate dehydrogenase A chain OS=Ambystoma mexicanum GN=LDHA PE=2 SV=1	LDHA_MONDO L-lactate dehydrogenase A chain OS=Monodelphis domestica GN=LDHA PE=2 SV=3	LDH_PETMA L-lactate dehydrogenase OS=Petromyzon marinus PE=2 SV=3	LDHA_SQUAC L-lactate dehydrogenase A chain OS=Squalus acanthias GN=ldha PE=1 SV=4	LDHA_RABIT L-lactate dehydrogenase A chain OS=Oryctolagus cuniculus GN=LDHA PE=1 SV=3	LDHA_MOUSE L-lactate dehydrogenase A chain OS=Mus musculus GN=Ldha PE=1 SV=3	LDHA_PELSJ L-lactate dehydrogenase A chain OS=Pelodiscus sinensis japonicus GN=LDHA PE=2 SV=3
c18585_g2	0.27	0.22	0.17	2.75	1.28	1.54	0.32	0	1.32	6.86	6.94	4.65	BnaA09g34660D [Brassica napus]	PREDICTED: uncharacterized protein LOC103833032 [Brassica rapa]	PREDICTED: uncharacterized protein LOC103849666 [Brassica rapa]	PREDICTED: uncharacterized protein LOC103867783 [Brassica rapa]	BnaC09g14680D [Brassica napus]	PREDICTED: uncharacterized protein LOC103833092 [Brassica rapa]	PREDICTED: uncharacterized protein LOC103861412 isoform X2 [Brassica rapa]	PREDICTED: uncharacterized protein LOC103861412 isoform X1 [Brassica rapa]	BnaC04g24630D [Brassica napus]	BnaC07g15150D [Brassica napus]											--	--	--	--	--	--
c3066_g1	0	0	0	3.06	0.89	1.51	0.9	0.64	0.66	17.4	10.8	10.22	BnaC01g42330D [Brassica napus]	PREDICTED: GDSL esterase/lipase At3g50400 [Brassica rapa] >gi|674950480|emb|CDX83126.1| BnaA01g21260D [Brassica napus]	hypothetical protein EUTSA_v10010459mg [Eutrema salsugineum] >gi|557105152|gb|ESQ45486.1| hypothetical protein EUTSA_v10010459mg [Eutrema salsugineum]	GDSL-motif lipase/hydrolase family protein [Arabidopsis lyrata subsp. lyrata] >gi|297321867|gb|EFH52288.1| GDSL-motif lipase/hydrolase family protein [Arabidopsis lyrata subsp. lyrata]	GDSL esterase/lipase [Arabidopsis thaliana] >gi|75183159|sp|Q9M2R9.1|GDL58_ARATH RecName: Full=GDSL esterase/lipase At3g50400; AltName: Full=Extracellular lipase At3g50400; Flags: Precursor [Arabidopsis thaliana] >gi|7630026|emb|CAB88323.1| putative protein [Arabidopsis thaliana] >gi|26450386|dbj|BAC42308.1| unknown protein [Arabidopsis thaliana] >gi|332645142|gb|AEE78663.1| GDSL esterase/lipase …	hypothetical protein CARUB_v10017460mg [Capsella rubella] >gi|482560034|gb|EOA24225.1| hypothetical protein CARUB_v10017460mg [Capsella rubella]	GDSL-like lipase/acylhydrolase [Medicago truncatula]	PREDICTED: GDSL esterase/lipase At2g23540-like [Cicer arietinum]	uncharacterized protein LOC100795221 precursor [Glycine max] >gi|255641097|gb|ACU20827.1| unknown [Glycine max] >gi|734353223|gb|KHN13363.1| GDSL esterase/lipase [Glycine soja]	hypothetical protein PHAVU_003G248600g [Phaseolus vulgaris] >gi|561029332|gb|ESW27972.1| hypothetical protein PHAVU_003G248600g [Phaseolus vulgaris]	PREDICTED: Brassica rapa GDSL esterase/lipase At3g50400 (LOC103827999), mRNA	Eutrema salsugineum hypothetical protein (EUTSA_v10010459mg) mRNA, complete cds	Arabidopsis lyrata subsp. lyrata GDSL-motif lipase/hydrolase family protein, mRNA	Arabidopsis thaliana GDSL esterase/lipase mRNA, complete cds	Arabidopsis thaliana At3g50400 mRNA for unknown protein, complete cds, clone: RAFL17-31-E14	Capsella rubella hypothetical protein (CARUB_v10017460mg) mRNA, complete cds	PREDICTED: Camelina sativa GDSL esterase/lipase At3g50400-like (LOC104791264), mRNA	PREDICTED: Camelina sativa GDSL esterase/lipase At3g50400 (LOC104780870), mRNA	PREDICTED: Camelina sativa GDSL esterase/lipase At3g50400-like (LOC104711585), mRNA	PREDICTED: Camelina sativa GDSL esterase/lipase At3g50400-like (LOC104715513), mRNA	--	GDSL-like Lipase/Acylhydrolase	lipid metabolic process//metabolic process	hydrolase activity, acting on ester bonds	--	--	GDL58_ARATH GDSL esterase/lipase At3g50400 OS=Arabidopsis thaliana GN=At3g50400 PE=2 SV=1	GDL38_ARATH GDSL esterase/lipase At2g23540 OS=Arabidopsis thaliana GN=At2g23540 PE=2 SV=1	GDL64_ARATH GDSL esterase/lipase At4g16230 OS=Arabidopsis thaliana GN=At4g16230 PE=3 SV=2	GDL81_ARATH GDSL esterase/lipase At5g41890 OS=Arabidopsis thaliana GN=At5g41890 PE=3 SV=1	GLIP7_ARATH GDSL esterase/lipase 7 OS=Arabidopsis thaliana GN=GLIP7 PE=2 SV=1	GDL80_ARATH GDSL esterase/lipase At5g37690 OS=Arabidopsis thaliana GN=At5g37690 PE=2 SV=1	GDL31_ARATH GDSL esterase/lipase At1g74460 OS=Arabidopsis thaliana GN=At1g74460 PE=2 SV=1	LTL1_ARATH GDSL esterase/lipase LTL1 OS=Arabidopsis thaliana GN=LTL1 PE=2 SV=1	GDL67_ARATH GDSL esterase/lipase At4g28780 OS=Arabidopsis thaliana GN=At4g28780 PE=2 SV=1	GDL75_ARATH GDSL esterase/lipase At5g08460 OS=Arabidopsis thaliana GN=At5g08460 PE=2 SV=1
c7473_g2	0	0	0	2.67	0.61	0.57	0	0	0	11.84	9.28	6.93	BnaA03g52590D [Brassica napus]										PREDICTED: Brassica rapa uncharacterized LOC103862244 (LOC103862244), mRNA										--	Photosynthetic reaction centre, H-chain N-terminal region	electron transport//photosynthesis, light reaction	electron transporter, transferring electrons within the cyclic electron transport pathway of photosynthesis activity	plasma membrane light-harvesting complex	--
c20440_g1	6.38	5.41	7.5	12.12	24.21	12.3	7.4	6.85	6.15	57.15	48.42	41.64	BnaCnng29190D [Brassica napus]	PREDICTED: peroxidase 27-like [Brassica rapa]	PREDICTED: peroxidase 27 [Brassica rapa]	BnaA05g34020D [Brassica napus]	BnaC05g48680D [Brassica napus]	hypothetical protein EUTSA_v10021152mg [Eutrema salsugineum] >gi|557109617|gb|ESQ49924.1| hypothetical protein EUTSA_v10021152mg [Eutrema salsugineum]	hypothetical protein CARUB_v10016167mg, partial [Capsella rubella] >gi|482568663|gb|EOA32852.1| hypothetical protein CARUB_v10016167mg, partial [Capsella rubella]	peroxidase 27 [Arabidopsis thaliana] >gi|25453197|sp|Q43735.1|PER27_ARATH RecName: Full=Peroxidase 27; Short=Atperox P27; AltName: Full=ATP12a; AltName: Full=PRXR7; Flags: Precursor [Arabidopsis thaliana] >gi|6714469|gb|AAF26155.1|AC008261_12 putative peroxidase [Arabidopsis thaliana] >gi|1402916|emb|CAA66963.1| peroxidase [Arabidopsis thaliana] >gi|1429217|emb|CAA67311.1| peroxidase ATP12a [Arab…	peroxidase 27 [Arabidopsis lyrata subsp. lyrata] >gi|297328034|gb|EFH58453.1| peroxidase 27 [Arabidopsis lyrata subsp. lyrata]	PREDICTED: peroxidase 56 [Brassica rapa]	PREDICTED: Brassica rapa peroxidase 27-like (LOC103842763), mRNA	PREDICTED: Brassica rapa peroxidase 27 (LOC103870957), mRNA	Eutrema salsugineum hypothetical protein (EUTSA_v10021152mg) mRNA, complete cds	PREDICTED: Camelina sativa peroxidase 27-like (LOC104699796), mRNA	PREDICTED: Camelina sativa peroxidase 27 (LOC104744241), mRNA	PREDICTED: Camelina sativa peroxidase 27-like (LOC104763840), mRNA	Arabidopsis lyrata subsp. lyrata peroxidase 27, mRNA	Arabidopsis thaliana peroxidase 27 mRNA, complete cds	Arabidopsis thaliana putative peroxidase (At3g01190; T4P13.12) mRNA, complete cds	Arabidopsis thaliana clone 37597 mRNA, complete sequence	peroxidase	Peroxidase	hydrogen peroxide catabolic process//oxidation-reduction process//response to oxidative stress//peroxidase reaction	heme binding//peroxidase activity//metal ion binding	extracellular region	--	PER27_ARATH Peroxidase 27 OS=Arabidopsis thaliana GN=PER27 PE=1 SV=1	PER56_ARATH Peroxidase 56 OS=Arabidopsis thaliana GN=PER56 PE=2 SV=1	PER2_ARATH Peroxidase 2 OS=Arabidopsis thaliana GN=PER2 PE=2 SV=1	PER1_ARATH Peroxidase 1 OS=Arabidopsis thaliana GN=PER1 PE=1 SV=1	PER39_ARATH Peroxidase 39 OS=Arabidopsis thaliana GN=PER39 PE=1 SV=1	PER3_ARATH Peroxidase 3 OS=Arabidopsis thaliana GN=PER3 PE=2 SV=1	PER1_ORYSJ Peroxidase 1 OS=Oryza sativa subsp. japonica GN=PRX74 PE=2 SV=2	PER30_ARATH Peroxidase 30 OS=Arabidopsis thaliana GN=PER30 PE=1 SV=1	PER2_ARAHY Cationic peroxidase 2 OS=Arachis hypogaea GN=PNC2 PE=2 SV=1	PERN1_TOBAC Peroxidase N1 OS=Nicotiana tabacum GN=poxN1 PE=1 SV=1
c52372_g1	0.95	0	1.52	1.21	4.04	2.6	1.54	0.89	0.45	13.37	11.22	22.28											Arabidopsis thaliana chromosome 3, complete sequence	Arabidopsis thaliana chromosome III BAC F4P13 genomic sequence, complete sequence									--	--	--	--	--	--
c14539_g1	0.45	0.45	0.51	3.61	5.4	2.82	0.1	0.21	0.18	12.47	11.61	10.01	PREDICTED: E3 ubiquitin-protein ligase PUB22 [Brassica rapa]	BnaCnng35300D [Brassica napus]	hypothetical protein EUTSA_v10010389mg [Eutrema salsugineum] >gi|312283097|dbj|BAJ34414.1| unnamed protein product [Thellungiella halophila] >gi|557104922|gb|ESQ45256.1| hypothetical protein EUTSA_v10010389mg [Eutrema salsugineum]	hypothetical protein CARUB_v10019493mg [Capsella rubella] >gi|482561883|gb|EOA26074.1| hypothetical protein CARUB_v10019493mg [Capsella rubella]	PREDICTED: E3 ubiquitin-protein ligase PUB22-like [Brassica rapa]	U-box domain-containing protein [Arabidopsis lyrata subsp. lyrata] >gi|297323700|gb|EFH54121.1| U-box domain-containing protein [Arabidopsis lyrata subsp. lyrata]	PREDICTED: E3 ubiquitin-protein ligase PUB22-like [Brassica rapa]	E3 ubiquitin-protein ligase PUB22 [Arabidopsis thaliana] >gi|75211122|sp|Q9SVC6.1|PUB22_ARATH RecName: Full=E3 ubiquitin-protein ligase PUB22; AltName: Full=Plant U-box protein 22; AltName: Full=U-box domain-containing protein 22 [Arabidopsis thaliana] >gi|4886282|emb|CAB43434.1| putative protein [Arabidopsis thaliana] >gi|53749136|gb|AAU90053.1| At3g52450 [Arabidopsis thaliana] >gi|55733745|gb|A…	BnaA09g32910D [Brassica napus]	BnaC04g28210D [Brassica napus]	PREDICTED: Brassica rapa E3 ubiquitin-protein ligase PUB22 (LOC103841175), mRNA	Thellungiella halophila mRNA, complete cds, clone: RTFL01-29-G12	Eutrema salsugineum hypothetical protein (EUTSA_v10010389mg) mRNA, complete cds	PREDICTED: Camelina sativa E3 ubiquitin-protein ligase PUB22 (LOC104711795), mRNA	Arabidopsis thaliana chromosome 3, complete sequence	Arabidopsis thaliana DNA chromosome 3, BAC clone F22O6	Arabidopsis lyrata subsp. lyrata U-box domain-containing protein, mRNA	PREDICTED: Camelina sativa E3 ubiquitin-protein ligase PUB22-like (LOC104791500), mRNA	Arabidopsis thaliana E3 ubiquitin-protein ligase PUB22 mRNA, complete cds	Arabidopsis thaliana mRNA for hypothetical protein, complete cds, clone: RAFL16-29-P19	--	Crustacean CHH/MIH/GIH neurohormone family//U-box domain//RF-1 domain//V-ATPase subunit H	regulation of translational termination//translational termination//oxidative phosphorylation//ATP hydrolysis coupled proton transport//proton transport//protein ubiquitination//neuropeptide signaling pathway	neuropeptide hormone activity//ubiquitin-protein transferase activity//translation release factor activity//proton-transporting ATPase activity, rotational mechanism	ribosome//ubiquitin ligase complex//vacuolar proton-transporting V-type ATPase, V1 domain//extracellular region//translation release factor complex	Chaperone-dependent E3 ubiquitin protein ligase (contains TPR repeats)	PUB22_ARATH E3 ubiquitin-protein ligase PUB22 OS=Arabidopsis thaliana GN=PUB22 PE=1 SV=1	PUB23_ARATH E3 ubiquitin-protein ligase PUB23 OS=Arabidopsis thaliana GN=PUB23 PE=1 SV=1	PUB24_ARATH E3 ubiquitin-protein ligase PUB24 OS=Arabidopsis thaliana GN=PUB24 PE=1 SV=1	PUB25_ARATH U-box domain-containing protein 25 OS=Arabidopsis thaliana GN=PUB25 PE=2 SV=1	PUB26_ARATH U-box domain-containing protein 26 OS=Arabidopsis thaliana GN=PUB26 PE=2 SV=1	PUB21_ARATH U-box domain-containing protein 21 OS=Arabidopsis thaliana GN=PUB21 PE=2 SV=1	PUB20_ARATH U-box domain-containing protein 20 OS=Arabidopsis thaliana GN=PUB20 PE=2 SV=1	SL11_ORYSJ E3 ubiquitin-protein ligase SPL11 OS=Oryza sativa subsp. japonica GN=SPL11 PE=1 SV=2	SL11_ORYSI Protein spotted leaf 11 OS=Oryza sativa subsp. indica GN=SPL11 PE=1 SV=2	PUB28_ARATH U-box domain-containing protein 28 OS=Arabidopsis thaliana GN=PUB28 PE=1 SV=1
c24364_g1	1.46	0.97	0.9	2.08	1.28	0.9	1.52	1.89	2.02	3.64	3.67	4.24	BnaCnng47950D [Brassica napus]	PREDICTED: putative fatty acyl-CoA reductase 7 isoform X1 [Brassica rapa]	PREDICTED: putative fatty acyl-CoA reductase 7 isoform X2 [Brassica rapa] >gi|674944730|emb|CDX88797.1| BnaA03g08520D [Brassica napus]	hypothetical protein EUTSA_v10015841mg [Eutrema salsugineum] >gi|557101836|gb|ESQ42199.1| hypothetical protein EUTSA_v10015841mg [Eutrema salsugineum]	BnaC05g38090D [Brassica napus]	PREDICTED: putative fatty acyl-CoA reductase 7 [Brassica rapa]	hypothetical protein EUTSA_v10013371mg [Eutrema salsugineum] >gi|557101837|gb|ESQ42200.1| hypothetical protein EUTSA_v10013371mg [Eutrema salsugineum]	BnaA10g13920D [Brassica napus]	PREDICTED: fatty acyl-CoA reductase 1 [Brassica rapa]	BnaA10g13850D [Brassica napus]	PREDICTED: Brassica rapa putative fatty acyl-CoA reductase 7 (LOC103856516), transcript variant X2, mRNA	PREDICTED: Brassica rapa putative fatty acyl-CoA reductase 7 (LOC103856516), transcript variant X1, mRNA	PREDICTED: Camelina sativa putative fatty acyl-CoA reductase 7 (LOC104706530), mRNA	PREDICTED: Camelina sativa putative fatty acyl-CoA reductase 7 (LOC104770576), mRNA	Eutrema salsugineum hypothetical protein (EUTSA_v10013371mg) mRNA, complete cds	PREDICTED: Camelina sativa putative fatty acyl-CoA reductase 7 (LOC104736249), mRNA	PREDICTED: Brassica rapa putative fatty acyl-CoA reductase 7 (LOC103845550), mRNA	Eutrema salsugineum hypothetical protein (EUTSA_v10015841mg) mRNA, complete cds	PREDICTED: Glycine max fatty acyl-CoA reductase 3-like (LOC100793197), transcript variant X2, mRNA	PREDICTED: Glycine max fatty acyl-CoA reductase 3-like (LOC100793197), transcript variant X1, mRNA	fatty acyl-CoA reductase	RmlD substrate binding domain//Male sterility protein//short chain dehydrogenase//3-beta hydroxysteroid dehydrogenase/isomerase family//NAD dependent epimerase/dehydratase family	nucleotide metabolic process//nucleotide-sugar metabolic process//C21-steroid hormone metabolic process//oxidation-reduction process//streptomycin biosynthetic process//polyketide biosynthetic process//estrogen metabolic process//cellular metabolic process//androgen metabolic process//steroid biosynthetic process//metabolic process//extracellular polysaccharide biosynthetic process	oxidoreductase activity, acting on the CH-OH group of donors, NAD or NADP as acceptor//3-beta-hydroxy-delta5-steroid dehydrogenase activity//oxidoreductase activity//coenzyme binding//catalytic activity//fatty-acyl-CoA reductase (alcohol-forming) activity//dTDP-4-dehydrorhamnose reductase activity	--	Acyl-CoA reductase	FACR4_ARATH Probable fatty acyl-CoA reductase 4 OS=Arabidopsis thaliana GN=FAR4 PE=2 SV=1	FACR7_ARATH Putative fatty acyl-CoA reductase 7 OS=Arabidopsis thaliana GN=FAR7 PE=3 SV=1	FACR1_ARATH Fatty acyl-CoA reductase 1 OS=Arabidopsis thaliana GN=FAR1 PE=2 SV=1	FACR5_ARATH Probable fatty acyl-CoA reductase 5 OS=Arabidopsis thaliana GN=FAR5 PE=2 SV=1	FACR8_ARATH Fatty acyl-CoA reductase 8 OS=Arabidopsis thaliana GN=FAR8 PE=2 SV=1	FACR3_ARATH Fatty acyl-CoA reductase 3 OS=Arabidopsis thaliana GN=FAR3 PE=2 SV=1	FAR_SIMCH Alcohol-forming fatty acyl-CoA reductase OS=Simmondsia chinensis PE=1 SV=1	FACR2_ARATH Fatty acyl-CoA reductase 2 OS=Arabidopsis thaliana GN=FAR2 PE=2 SV=2	FACR6_ARATH Fatty acyl-CoA reductase 6, chloroplastic OS=Arabidopsis thaliana GN=FAR6 PE=2 SV=1	FACR1_DROME Putative fatty acyl-CoA reductase CG5065 OS=Drosophila melanogaster GN=CG5065 PE=3 SV=1
c9673_g1	0	0	0	9.45	7.64	9.3	5.17	4.02	2.17	67.33	53.62	43.56	BnaA03g52590D [Brassica napus]	BnaC07g44340D [Brassica napus]	hypothetical protein ARALYDRAFT_491323 [Arabidopsis lyrata subsp. lyrata] >gi|297315040|gb|EFH45463.1| hypothetical protein ARALYDRAFT_491323, partial [Arabidopsis lyrata subsp. lyrata]	PREDICTED: putative mediator of RNA polymerase II transcription subunit 17 [Brassica rapa]	glycine-rich protein [Arabidopsis thaliana] >gi|332195207|gb|AEE33328.1| glycine-rich protein [Arabidopsis thaliana]	BnaA08g11510D [Brassica napus]	hypothetical protein CARUB_v10006946mg, partial [Capsella rubella] >gi|482551583|gb|EOA15776.1| hypothetical protein CARUB_v10006946mg, partial [Capsella rubella]	BnaC03g66470D [Brassica napus]	F14J16.30 [Arabidopsis thaliana]	glycine-rich protein [Arabidopsis thaliana] >gi|3549663|emb|CAA20574.1| putative protein [Arabidopsis thaliana] >gi|7270309|emb|CAB80078.1| putative protein [Arabidopsis thaliana] >gi|38454074|gb|AAR20731.1| At4g33610 [Arabidopsis thaliana] >gi|45592908|gb|AAS68108.1| At4g33610 [Arabidopsis thaliana] >gi|332660853|gb|AEE86253.1| glycine-rich protein [Arabidopsis thaliana]	PREDICTED: Brassica rapa putative mediator of RNA polymerase II transcription subunit 17 (LOC103834468), mRNA	PREDICTED: Brassica rapa uncharacterized LOC103862244 (LOC103862244), mRNA	Eutrema salsugineum hypothetical protein (EUTSA_v10026560mg) mRNA, complete cds	Capsella rubella hypothetical protein (CARUB_v10024871mg) mRNA, partial cds	PREDICTED: Camelina sativa protein argonaute 3-like (LOC104793440), mRNA	Arabidopsis thaliana chromosome 4 sequence	Arabidopsis thaliana glycine-rich protein mRNA, complete cds	Arabidopsis thaliana At4g33610 mRNA, complete cds	Arabidopsis thaliana At4g33610 mRNA, complete cds	Arabidopsis thaliana DNA chromosome 4, contig fragment No. 79	--	NOTCH protein//Small, acid-soluble spore proteins, alpha/beta type	DNA topological change//cell differentiation	double-stranded DNA binding	integral component of membrane	--
c13241_g1	2.5	2.06	2.33	1.9	1.96	2.36	1.41	0.93	1.32	5.61	5.73	5.64	BnaC01g42060D [Brassica napus]	BnaA01g18650D [Brassica napus]	PREDICTED: BAHD acyltransferase At5g47980-like [Brassica rapa]	hypothetical protein EUTSA_v10025210mg [Eutrema salsugineum] >gi|557115692|gb|ESQ55975.1| hypothetical protein EUTSA_v10025210mg [Eutrema salsugineum]	hypothetical protein ARALYDRAFT_915274 [Arabidopsis lyrata subsp. lyrata] >gi|297314044|gb|EFH44467.1| hypothetical protein ARALYDRAFT_915274 [Arabidopsis lyrata subsp. lyrata]	HXXXD-type acyl-transferase-like protein [Arabidopsis thaliana] >gi|9294332|dbj|BAB02229.1| acetyl-CoA:benzylalcohol acetyltranferase-like protein [Arabidopsis thaliana] >gi|332644108|gb|AEE77629.1| HXXXD-type acyl-transferase-like protein [Arabidopsis thaliana]	hypothetical protein CARUB_v10004825mg [Capsella rubella] >gi|482551312|gb|EOA15505.1| hypothetical protein CARUB_v10004825mg [Capsella rubella]	hypothetical protein ARALYDRAFT_355315 [Arabidopsis lyrata subsp. lyrata] >gi|297314088|gb|EFH44511.1| hypothetical protein ARALYDRAFT_355315 [Arabidopsis lyrata subsp. lyrata]	HXXXD-type acyl-transferase family protein [Arabidopsis thaliana] >gi|2244896|emb|CAB10318.1| HSR201 like protein [Arabidopsis thaliana] >gi|7268286|emb|CAB78581.1| HSR201 like protein [Arabidopsis thaliana] >gi|20466572|gb|AAM20603.1| HSR201 like protein [Arabidopsis thaliana] >gi|22136378|gb|AAM91267.1| HSR201-like protein [Arabidopsis thaliana] >gi|332658191|gb|AEE83591.1| HXXXD-type acyl-tran…	hypothetical protein EUTSA_v10027507mg [Eutrema salsugineum] >gi|557115694|gb|ESQ55977.1| hypothetical protein EUTSA_v10027507mg [Eutrema salsugineum]	PREDICTED: Brassica rapa BAHD acyltransferase At5g47980-like (LOC103870979), mRNA	Brassica rapa subsp. pekinensis clone KBrB085G17, complete sequence	Eutrema salsugineum hypothetical protein (EUTSA_v10025210mg) mRNA, complete cds	Arabidopsis lyrata subsp. lyrata hypothetical protein, mRNA	Eutrema salsugineum hypothetical protein (EUTSA_v10027507mg) mRNA, complete cds	Arabidopsis thaliana chromosome 3, complete sequence	Arabidopsis thaliana HXXXD-type acyl-transferase-like protein mRNA, complete cds	Arabidopsis thaliana genomic DNA, chromosome 3, BAC clone:T6J22			--	Transferase family	metabolic process	transferase activity, transferring acyl groups other than amino-acyl groups	--	--	BAHD1_ARATH BAHD acyltransferase At5g47980 OS=Arabidopsis thaliana GN=BAHD1 PE=2 SV=1	VINSY_RAUSE Vinorine synthase OS=Rauvolfia serpentina GN=ACT PE=1 SV=2	DAT_CATRO Deacetylvindoline O-acetyltransferase OS=Catharanthus roseus GN=DAT PE=1 SV=1	SALAT_PAPSO Salutaridinol 7-O-acetyltransferase OS=Papaver somniferum GN=SALAT PE=1 SV=1	BEATL_CLABR Acetyl-CoA-benzylalcohol acetyltransferase OS=Clarkia breweri GN=BEAT PE=1 SV=1	BEATH_CLABR Acetyl-CoA-benzylalcohol acetyltransferase OS=Clarkia breweri GN=BEAT PE=1 SV=1	5MAT2_SALSN Pelargonidin 3-O-(6-caffeoylglucoside) 5-O-(6-O-malonylglucoside) 4'''-malonyltransferase OS=Salvia splendens PE=1 SV=1	RAS_PLESU Rosmarinate synthase OS=Plectranthus scutellarioides GN=RAS PE=1 SV=1	RAS_MELOI Rosmarinate synthase OS=Melissa officinalis GN=RAS PE=1 SV=1	HST_ARATH Shikimate O-hydroxycinnamoyltransferase OS=Arabidopsis thaliana GN=HST PE=2 SV=1
c13996_g1	2.72	3.03	5.81	2.44	4.52	4.5	4.4	4.49	5.76	9.47	13.94	13.36	BnaC02g06240D [Brassica napus]	PREDICTED: proline-rich extensin-like protein EPR1 [Brassica rapa]									Brassica oleracea clone BOT01-44D22, complete sequence	PREDICTED: Brassica rapa proline-rich extensin-like protein EPR1 (LOC103851004), mRNA	Sisymbrium irio clone SIR-39M12, complete sequence								--	--	--	--	--	--
c20661_g1	0.54	0.27	0.65	5.2	10.06	5.49	1.5	1.03	1.71	24.13	24.2	18.93	BnaC07g42360D [Brassica napus]	PREDICTED: peroxidase 45 [Brassica rapa]	BnaA01g06830D [Brassica napus]	PREDICTED: peroxidase 45 [Brassica rapa]	hypothetical protein EUTSA_v10025699mg [Eutrema salsugineum] >gi|557113908|gb|ESQ54191.1| hypothetical protein EUTSA_v10025699mg [Eutrema salsugineum]	BnaCnng52220D [Brassica napus]	hypothetical protein CARUB_v10005239mg [Capsella rubella] >gi|482552810|gb|EOA17003.1| hypothetical protein CARUB_v10005239mg [Capsella rubella]	peroxidase 45 [Arabidopsis thaliana] >gi|26397742|sp|Q96522.1|PER45_ARATH RecName: Full=Peroxidase 45; Short=Atperox P45; AltName: Full=ATP8a; Flags: Precursor [Arabidopsis thaliana] >gi|13878043|gb|AAK44099.1|AF370284_1 putative peroxidase ATP8a [Arabidopsis thaliana] >gi|1546706|emb|CAA67361.1| peroxidase ATP8a [Arabidopsis thaliana] >gi|5730127|emb|CAB52461.1| peroxidase ATP8a [Arabidopsis tha…	predicted protein [Arabidopsis lyrata subsp. lyrata] >gi|297315228|gb|EFH45651.1| predicted protein [Arabidopsis lyrata subsp. lyrata]	hypothetical protein CARUB_v10016330mg [Capsella rubella] >gi|482568810|gb|EOA32999.1| hypothetical protein CARUB_v10016330mg [Capsella rubella]	PREDICTED: Brassica rapa peroxidase 45 (LOC103861933), mRNA	PREDICTED: Brassica rapa peroxidase 45 (LOC103852874), mRNA	Eutrema salsugineum hypothetical protein (EUTSA_v10025699mg) mRNA, complete cds	PREDICTED: Camelina sativa peroxidase 45 (LOC104730303), mRNA	PREDICTED: Camelina sativa peroxidase 45-like (LOC104721841), mRNA	PREDICTED: Camelina sativa peroxidase 45-like (LOC104717182), mRNA	Arabidopsis thaliana peroxidase 45 mRNA, complete cds	Arabidopsis thaliana clone 152094 mRNA, complete sequence	Arabidopsis thaliana putative peroxidase ATP8a (At4g30170) mRNA, complete cds	A.thaliana mRNA for peroxidase ATP8a	peroxidase	Peroxidase	peroxidase reaction//hydrogen peroxide catabolic process//response to oxidative stress//oxidation-reduction process	metal ion binding//peroxidase activity//heme binding	extracellular region	--	PER45_ARATH Peroxidase 45 OS=Arabidopsis thaliana GN=PER45 PE=1 SV=1	PER16_ARATH Peroxidase 16 OS=Arabidopsis thaliana GN=PER16 PE=1 SV=2	PER35_ARATH Peroxidase 35 OS=Arabidopsis thaliana GN=PER35 PE=1 SV=1	PER51_ARATH Peroxidase 51 OS=Arabidopsis thaliana GN=PER51 PE=2 SV=1	PER73_ARATH Peroxidase 73 OS=Arabidopsis thaliana GN=PER73 PE=1 SV=1	PER50_ARATH Peroxidase 50 OS=Arabidopsis thaliana GN=PER50 PE=1 SV=1	PER55_ARATH Peroxidase 55 OS=Arabidopsis thaliana GN=PER55 PE=1 SV=1	PER41_ARATH Peroxidase 41 OS=Arabidopsis thaliana GN=PER41 PE=3 SV=1	PER65_ARATH Peroxidase 65 OS=Arabidopsis thaliana GN=PER65 PE=2 SV=2	PER30_ARATH Peroxidase 30 OS=Arabidopsis thaliana GN=PER30 PE=1 SV=1
c24345_g1	2.81	3.02	2.72	5.15	8.82	7.13	2.88	3.39	3.59	15.07	17.38	19.82	BnaC02g35040D [Brassica napus]	PREDICTED: probable inactive purple acid phosphatase 9 [Brassica rapa]	BnaA02g36950D [Brassica napus]	hypothetical protein EUTSA_v10003799mg [Eutrema salsugineum] >gi|557092342|gb|ESQ32989.1| hypothetical protein EUTSA_v10003799mg [Eutrema salsugineum]	predicted protein [Arabidopsis lyrata subsp. lyrata] >gi|297321043|gb|EFH51464.1| predicted protein [Arabidopsis lyrata subsp. lyrata]	hypothetical protein CARUB_v10016817mg [Capsella rubella] >gi|482559428|gb|EOA23619.1| hypothetical protein CARUB_v10016817mg [Capsella rubella]	purple acid phosphatase 9 [Arabidopsis thaliana] >gi|75267787|sp|Q9ZQ81.1|PPA9_ARATH RecName: Full=Probable inactive purple acid phosphatase 9; Flags: Precursor [Arabidopsis thaliana] >gi|20257481|gb|AAM15910.1|AF492661_1 purple acid phosphatase [Arabidopsis thaliana] >gi|4335754|gb|AAD17431.1| putative purple acid phosphatase [Arabidopsis thaliana] >gi|110737350|dbj|BAF00620.1| putative purple a…	hypothetical protein CARUB_v10016817mg [Capsella rubella] >gi|482559427|gb|EOA23618.1| hypothetical protein CARUB_v10016817mg [Capsella rubella]	BnaA08g24200D [Brassica napus]	hypothetical protein EUTSA_v10007019mg [Eutrema salsugineum] >gi|557094851|gb|ESQ35433.1| hypothetical protein EUTSA_v10007019mg [Eutrema salsugineum]	PREDICTED: Brassica rapa probable inactive purple acid phosphatase 9 (LOC103853945), mRNA	Eutrema salsugineum hypothetical protein (EUTSA_v10003799mg) mRNA, complete cds	Capsella rubella hypothetical protein (CARUB_v10016817mg) mRNA, complete cds	Arabidopsis lyrata subsp. lyrata predicted protein, mRNA	Arabidopsis thaliana mRNA for putative purple acid phosphatase, complete cds, clone: RAFL16-06-H08	Arabidopsis thaliana purple acid phosphatase 9 mRNA, complete cds	Arabidopsis thaliana purple acid phosphatase (PAP9) mRNA, complete cds	PREDICTED: Camelina sativa probable inactive purple acid phosphatase 9 (LOC104779668), mRNA	PREDICTED: Camelina sativa probable inactive purple acid phosphatase 9 (LOC104710259), mRNA	Capsella rubella hypothetical protein (CARUB_v10016817mg) mRNA, complete cds	--	Calcineurin-like phosphoesterase	protein dephosphorylation//hexachlorocyclohexane metabolic process//riboflavin metabolic process	acid phosphatase activity//hydrolase activity//metal ion binding	--	Purple acid phosphatase	PPA9_ARATH Probable inactive purple acid phosphatase 9 OS=Arabidopsis thaliana GN=PAP9 PE=2 SV=1	PPA2_ARATH Probable inactive purple acid phosphatase 2 OS=Arabidopsis thaliana GN=PAP2 PE=2 SV=1	PPA1_ARATH Probable inactive purple acid phosphatase 1 OS=Arabidopsis thaliana GN=PAP1 PE=2 SV=1	PPA27_ARATH Probable inactive purple acid phosphatase 27 OS=Arabidopsis thaliana GN=PAP27 PE=2 SV=1	PPA24_ARATH Probable inactive purple acid phosphatase 24 OS=Arabidopsis thaliana GN=PAP24 PE=2 SV=1	NPP_HORVU Nucleotide pyrophosphatase/phosphodiesterase (Fragments) OS=Hordeum vulgare GN=npp PE=1 SV=2	PAPL_DANRE Iron/zinc purple acid phosphatase-like protein OS=Danio rerio GN=papl PE=2 SV=1	PPA20_ARATH Probable purple acid phosphatase 20 OS=Arabidopsis thaliana GN=PAP20 PE=2 SV=1	PAPL_MOUSE Iron/zinc purple acid phosphatase-like protein OS=Mus musculus GN=Papl PE=2 SV=2	PPA22_ARATH Purple acid phosphatase 22 OS=Arabidopsis thaliana GN=PAP22 PE=2 SV=1
c29469_g1	0.06	0.14	0.05	0.94	0.91	0.69	0.63	0.53	0.43	3.15	2.13	2.54	PREDICTED: probable receptor-like protein kinase At1g67000 isoform X1 [Brassica rapa]	PREDICTED: probable receptor-like protein kinase At1g67000 isoform X2 [Brassica rapa]	BnaA04g25210D [Brassica napus]	BnaC04g49080D [Brassica napus]	hypothetical protein EUTSA_v10016373mg [Eutrema salsugineum] >gi|557111264|gb|ESQ51548.1| hypothetical protein EUTSA_v10016373mg [Eutrema salsugineum]	Strong similarity to Arabidopsis receptor protein kinase PR5K (gb|ATU48698) [Arabidopsis thaliana]	protease inhibitor/seed storage/LTP family protein [Arabidopsis thaliana] >gi|332196916|gb|AEE35037.1| putative receptor serine/threonine kinase [Arabidopsis thaliana]	hypothetical protein ARALYDRAFT_476148 [Arabidopsis lyrata subsp. lyrata] >gi|297333130|gb|EFH63548.1| hypothetical protein ARALYDRAFT_476148 [Arabidopsis lyrata subsp. lyrata]	hypothetical protein CARUB_v10022795mg [Capsella rubella] >gi|482562521|gb|EOA26711.1| hypothetical protein CARUB_v10022795mg [Capsella rubella]	hypothetical protein CARUB_v10008496mg [Capsella rubella] >gi|482575642|gb|EOA39829.1| hypothetical protein CARUB_v10008496mg [Capsella rubella]	PREDICTED: Brassica rapa probable receptor-like protein kinase At1g67000 (LOC103866086), transcript variant X2, mRNA	PREDICTED: Brassica rapa probable receptor-like protein kinase At1g67000 (LOC103866086), transcript variant X1, mRNA	Arabidopsis lyrata subsp. lyrata hypothetical protein, mRNA	Arabidopsis thaliana protease inhibitor/seed storage/LTP family protein mRNA, complete cds	PREDICTED: Brassica rapa probable receptor-like protein kinase At5g39020 (LOC103862167), mRNA	Eutrema salsugineum hypothetical protein (EUTSA_v10016373mg) mRNA, complete cds	Arabidopsis thaliana chromosome 1 sequence	Sequence of BAC F20P5 from Arabidopsis thaliana chromosome 1, complete sequence	PREDICTED: Camelina sativa probable receptor-like protein kinase At5g39020 (LOC104793293), transcript variant X2, mRNA	PREDICTED: Camelina sativa probable receptor-like protein kinase At5g39020 (LOC104793293), transcript variant X1, mRNA	--	Protein kinase domain//Protein tyrosine kinase	protein phosphorylation	ATP binding//protein kinase activity	--	--	TLP1_PRUPE Thaumatin-like protein 1 OS=Prunus persica PE=2 SV=1	TP1A_MALDO Thaumatin-like protein 1a OS=Malus domestica GN=TL1 PE=1 SV=1	PR5_ARATH Pathogenesis-related protein 5 OS=Arabidopsis thaliana GN=At1g75040 PE=1 SV=1	TLP1_PYRPY Thaumatin-like protein 1 OS=Pyrus pyrifolia GN=TL1 PE=1 SV=1	TLP_PRUAV Glucan endo-1,3-beta-glucosidase OS=Prunus avium PE=1 SV=1	TLP2_PRUPE Thaumatin-like protein 2 OS=Prunus persica PE=2 SV=1	TP1B_MALDO Thaumatin-like protein 1b (Fragment) OS=Malus domestica PE=2 SV=1	TLP1_CASSA Thaumatin-like protein 1 OS=Castanea sativa GN=TL1 PE=2 SV=1	TLPH_ARATH Thaumatin-like protein OS=Arabidopsis thaliana GN=At1g18250 PE=2 SV=2	PRR3_JUNAS Pathogenesis-related protein OS=Juniperus ashei PE=1 SV=1
c9513_g1	0	0	0.28	0.27	0.76	0.29	0	0	0	3.05	3.19	2.4	BnaC04g49340D [Brassica napus]	PREDICTED: polygalacturonase-like [Brassica rapa] >gi|674902585|emb|CDY30444.1| BnaA04g25450D [Brassica napus]	hypothetical protein EUTSA_v10001483mg [Eutrema salsugineum] >gi|557098633|gb|ESQ39013.1| hypothetical protein EUTSA_v10001483mg [Eutrema salsugineum]	putative polygalacturonase /pectinase [Arabidopsis thaliana] >gi|3212875|gb|AAC23426.1| putative polygalacturonase [Arabidopsis thaliana] >gi|330255246|gb|AEC10340.1| putative polygalacturonase /pectinase [Arabidopsis thaliana]	hypothetical protein CARUB_v10024718mg [Capsella rubella] >gi|482564314|gb|EOA28504.1| hypothetical protein CARUB_v10024718mg [Capsella rubella]	hypothetical protein ARALYDRAFT_903792 [Arabidopsis lyrata subsp. lyrata] >gi|297325912|gb|EFH56332.1| hypothetical protein ARALYDRAFT_903792 [Arabidopsis lyrata subsp. lyrata]	BnaAnng36720D, partial [Brassica napus]	PREDICTED: polygalacturonase-like [Brassica rapa]	hypothetical protein CARUB_v10024902mg [Capsella rubella] >gi|482564487|gb|EOA28677.1| hypothetical protein CARUB_v10024902mg [Capsella rubella]	BnaC04g03130D [Brassica napus]	PREDICTED: Brassica rapa polygalacturonase-like (LOC103866112), mRNA	PREDICTED: Camelina sativa polygalacturonase-like (LOC104782927), mRNA	Eutrema salsugineum hypothetical protein (EUTSA_v10001483mg) mRNA, complete cds	PREDICTED: Camelina sativa polygalacturonase-like (LOC104784950), mRNA	Capsella rubella hypothetical protein (CARUB_v10024718mg) mRNA, complete cds	Arabidopsis lyrata subsp. lyrata hypothetical protein, mRNA	Arabidopsis thaliana putative polygalacturonase /pectinase mRNA, complete cds	Capsella rubella hypothetical protein (CARUB_v10024902mg) mRNA, complete cds	PREDICTED: Camelina sativa polygalacturonase-like (LOC104793325), mRNA	PREDICTED: Camelina sativa polygalacturonase-like (LOC104784948), mRNA	--	Glycosyl hydrolases family 28	sucrose metabolic process//carbohydrate metabolic process//starch metabolic process//cell wall organization	polygalacturonase activity	extracellular region	--	PGLR_PRUPE Polygalacturonase OS=Prunus persica PE=2 SV=1	PGLR6_ARATH Probable polygalacturonase At2g43860 OS=Arabidopsis thaliana GN=At2g43860 PE=2 SV=1	PGLR_OENOR Exopolygalacturonase (Fragment) OS=Oenothera organensis PE=2 SV=1	PGLR2_ARATH Exopolygalacturonase clone GBGA483 OS=Arabidopsis thaliana GN=At3g07850 PE=2 SV=2	PGLR5_ARATH Probable polygalacturonase At1g80170 OS=Arabidopsis thaliana GN=At1g80170 PE=1 SV=1	QRT2_ARATH Polygalacturonase QRT2 OS=Arabidopsis thaliana GN=QRT2 PE=1 SV=2	PGLR2_PLAAC Exopolygalacturonase (Fragment) OS=Platanus acerifolia GN=plaa2 PE=1 SV=1	PGLR_ACTDE Polygalacturonase OS=Actinidia deliciosa PE=2 SV=1	PGLR_GOSHI Polygalacturonase OS=Gossypium hirsutum GN=G9 PE=2 SV=1	PGLR_GOSBA Polygalacturonase OS=Gossypium barbadense GN=G9 PE=2 SV=1
c25141_g1	1.03	1.11	1.66	1.19	3.04	0.57	2.76	3.24	4.46	6.07	5.03	8.82	BnaC04g49330D [Brassica napus]	PREDICTED: polygalacturonase-like [Brassica rapa]	BnaA04g25440D [Brassica napus]	PREDICTED: polygalacturonase-like [Brassica rapa]	BnaAnng19400D [Brassica napus]	BnaC03g24550D [Brassica napus]	hypothetical protein EUTSA_v10001491mg [Eutrema salsugineum] >gi|557098632|gb|ESQ39012.1| hypothetical protein EUTSA_v10001491mg [Eutrema salsugineum]	hypothetical protein ARALYDRAFT_483504 [Arabidopsis lyrata subsp. lyrata] >gi|297327774|gb|EFH58194.1| hypothetical protein ARALYDRAFT_483504 [Arabidopsis lyrata subsp. lyrata]	putative polygalacturonase /pectinase [Arabidopsis thaliana] >gi|2281083|gb|AAB64019.1| putative polygalacturonase [Arabidopsis thaliana] >gi|91806353|gb|ABE65904.1| polygalacturonase/pectinase [Arabidopsis thaliana] >gi|330255244|gb|AEC10338.1| putative polygalacturonase /pectinase [Arabidopsis thaliana]	unknown [Arabidopsis thaliana]	PREDICTED: Brassica rapa polygalacturonase-like (LOC103866111), mRNA	PREDICTED: Brassica rapa polygalacturonase-like (LOC103858105), mRNA	Eutrema salsugineum hypothetical protein (EUTSA_v10001491mg) mRNA, complete cds	Arabidopsis lyrata subsp. lyrata hypothetical protein, mRNA	PREDICTED: Camelina sativa polygalacturonase-like (LOC104784952), mRNA	Arabidopsis thaliana putative polygalacturonase /pectinase mRNA, complete cds >gi|91806352|gb|DQ446620.1| Arabidopsis thaliana clone pENTR221-At2g43870 polygalacturonase/pectinase (At2g43870) mRNA, complete cds	Arabidopsis thaliana clone 0000013201_0000009516 unknown mRNA	PREDICTED: Camelina sativa polygalacturonase-like (LOC104793324), mRNA	Capsella rubella hypothetical protein (CARUB_v10024765mg) mRNA, complete cds	Arabidopsis thaliana chromosome 2, complete sequence	--	Glycosyl hydrolases family 28	cell wall organization//starch metabolic process//carbohydrate metabolic process//sucrose metabolic process	polygalacturonase activity	extracellular region	--	PGLR_PRUPE Polygalacturonase OS=Prunus persica PE=2 SV=1	PGLR6_ARATH Probable polygalacturonase At2g43860 OS=Arabidopsis thaliana GN=At2g43860 PE=2 SV=1	QRT2_ARATH Polygalacturonase QRT2 OS=Arabidopsis thaliana GN=QRT2 PE=1 SV=2	PGLR_ACTDE Polygalacturonase OS=Actinidia deliciosa PE=2 SV=1	ADPG1_ARATH Polygalacturonase ADPG1 OS=Arabidopsis thaliana GN=ADPG1 PE=2 SV=1	PGLR_OENOR Exopolygalacturonase (Fragment) OS=Oenothera organensis PE=2 SV=1	PGLR2_PLAAC Exopolygalacturonase (Fragment) OS=Platanus acerifolia GN=plaa2 PE=1 SV=1	PGLR_SOLLC Polygalacturonase-2 OS=Solanum lycopersicum GN=PG2 PE=1 SV=1	PGLR2_CHAOB Polygalacturonase OS=Chamaecyparis obtusa PE=1 SV=1	PGLR_MALDO Polygalacturonase OS=Malus domestica PE=2 SV=1
c49307_g1	15.83	15.48	18.95	35.13	30.82	35.84	28.76	40.04	33.04	58.44	61.85	67.26	BnaC07g29010D [Brassica napus]	PREDICTED: uncharacterized protein LOC103874432 [Brassica rapa] >gi|674945402|emb|CDX88202.1| BnaA06g27930D [Brassica napus]	PREDICTED: uncharacterized protein LOC103837104 [Brassica rapa] >gi|674913389|emb|CDY19791.1| BnaA09g04440D [Brassica napus]	hypothetical protein ARALYDRAFT_910651 [Arabidopsis lyrata subsp. lyrata] >gi|297320121|gb|EFH50543.1| hypothetical protein ARALYDRAFT_910651 [Arabidopsis lyrata subsp. lyrata]	unknown [Arabidopsis thaliana]	uncharacterized protein [Arabidopsis thaliana] >gi|26453028|dbj|BAC43590.1| unknown protein [Arabidopsis thaliana] >gi|28973287|gb|AAO63968.1| unknown protein [Arabidopsis thaliana] >gi|332006110|gb|AED93493.1| uncharacterized protein AT5G25840 [Arabidopsis thaliana]	BnaC09g03890D [Brassica napus]	hypothetical protein EUTSA_v10005007mg [Eutrema salsugineum] >gi|557091475|gb|ESQ32122.1| hypothetical protein EUTSA_v10005007mg [Eutrema salsugineum]	hypothetical protein CARUB_v10003898mg [Capsella rubella] >gi|482558913|gb|EOA23105.1| hypothetical protein CARUB_v10003898mg [Capsella rubella]	PREDICTED: uncharacterized protein LOC103957080 [Pyrus x bretschneideri]	PREDICTED: Brassica rapa uncharacterized LOC103874432 (LOC103874432), mRNA	Brassica rapa subsp. pekinensis clone KBrH125N23, complete sequence	PREDICTED: Brassica rapa uncharacterized LOC103837104 (LOC103837104), mRNA	Arabidopsis thaliana chromosome 5 sequence	Arabidopsis thaliana uncharacterized protein mRNA, complete cds	Arabidopsis thaliana At5g25840 mRNA for unknown protein, complete cds, clone: RAFL21-34-D07	BAC F18A17 from chromosome V containing TINY at 60.5 cM, complete sequence	Arabidopsis thaliana clone 28528 mRNA, complete sequence	Arabidopsis thaliana clone U51039 unknown protein (At5g25840) mRNA, complete cds	Arabidopsis lyrata subsp. lyrata hypothetical protein, mRNA	--	--	--	--	--	--
c55025_g1	0	0	0	2.68	1.25	1.79	4.07	4.04	1.86	25.27	12.22	12.64	BnaC04g50990D [Brassica napus]	BnaA04g29620D [Brassica napus]	PREDICTED: non-specific lipid transfer protein GPI-anchored 2 isoform X1 [Brassica rapa]	PREDICTED: non-specific lipid transfer protein GPI-anchored 2 isoform X2 [Brassica rapa]	hypothetical protein EUTSA_v10001800mg [Eutrema salsugineum] >gi|557099083|gb|ESQ39463.1| hypothetical protein EUTSA_v10001800mg [Eutrema salsugineum]	hypothetical protein CARUB_v10024086mg [Capsella rubella] >gi|482563723|gb|EOA27913.1| hypothetical protein CARUB_v10024086mg [Capsella rubella]	hypothetical protein ARALYDRAFT_484008 [Arabidopsis lyrata subsp. lyrata] >gi|297327989|gb|EFH58409.1| hypothetical protein ARALYDRAFT_484008 [Arabidopsis lyrata subsp. lyrata]	protein EMBRYO SAC DEVELOPMENT ARREST 4 [Arabidopsis thaliana] >gi|15010684|gb|AAK74001.1| At2g48140/F11L15.4 [Arabidopsis thaliana] >gi|16974321|gb|AAL31145.1| At2g48140/F11L15.4 [Arabidopsis thaliana] >gi|21593633|gb|AAM65600.1| unknown [Arabidopsis thaliana] >gi|84778470|dbj|BAE73262.1| xylogen like protein 6 [Arabidopsis thaliana] >gi|330255850|gb|AEC10944.1| bifunctional inhibitor/lipid-tran…	protein EMBRYO SAC DEVELOPMENT ARREST 4 [Arabidopsis thaliana] >gi|330255851|gb|AEC10945.1| bifunctional inhibitor/lipid-transfer protein/seed storage 2S albumin family protein [Arabidopsis thaliana]	hypothetical protein CICLE_v10024613mg [Citrus clementina] >gi|557546297|gb|ESR57275.1| hypothetical protein CICLE_v10024613mg [Citrus clementina]	PREDICTED: Brassica rapa non-specific lipid transfer protein GPI-anchored 2 (LOC103843139), transcript variant X1, mRNA	PREDICTED: Brassica rapa non-specific lipid transfer protein GPI-anchored 2 (LOC103843139), transcript variant X2, mRNA	Eutrema salsugineum hypothetical protein (EUTSA_v10001800mg) mRNA, complete cds	PREDICTED: Camelina sativa protein YLS3-like (LOC104774051), mRNA	PREDICTED: Camelina sativa non-specific lipid-transfer protein-like protein At2g13820 (LOC104784478), mRNA	Arabidopsis thaliana protein EMBRYO SAC DEVELOPMENT ARREST 4 mRNA, complete cds	Arabidopsis thaliana At2g48140/F11L15.4 mRNA, complete cds	PREDICTED: Camelina sativa classical arabinogalactan protein 4-like (LOC104784476), mRNA >gi|727452029|ref|XM_010509506.1| PREDICTED: Camelina sativa classical arabinogalactan protein 4-like (LOC104784481), mRNA	Arabidopsis thaliana At2g48140/F11L15.4 mRNA, complete cds >gi|84778469|dbj|AB246325.1| Arabidopsis thaliana AtXYP6 mRNA for xylogen like protein 6, complete cds	Arabidopsis thaliana clone 4074 mRNA, complete sequence	--	--	--	--	--	--
c28693_g1	1.85	0.5	0.68	8.54	4.69	7.7	1.44	0.78	1.31	16.16	15.88	14.48	BnaC04g13750D [Brassica napus]	PREDICTED: oxygen-evolving enhancer protein 2-1, chloroplastic-like [Brassica rapa] >gi|674922489|emb|CDY10755.1| BnaA05g11810D [Brassica napus]	oxygen-evolving enhancer protein 2 [Arabidopsis lyrata subsp. lyrata] >gi|297326971|gb|EFH57391.1| oxygen-evolving enhancer protein 2 [Arabidopsis lyrata subsp. lyrata]	hypothetical protein EUTSA_v10017096mg [Eutrema salsugineum] >gi|312283355|dbj|BAJ34543.1| unnamed protein product [Thellungiella halophila] >gi|557111348|gb|ESQ51632.1| hypothetical protein EUTSA_v10017096mg [Eutrema salsugineum]	hypothetical protein CARUB_v10025169mg [Capsella rubella] >gi|482564731|gb|EOA28921.1| hypothetical protein CARUB_v10025169mg [Capsella rubella]	oxygen-evolving enhancer protein 2 [Arabidopsis lyrata subsp. lyrata] >gi|297335456|gb|EFH65873.1| oxygen-evolving enhancer protein 2 [Arabidopsis lyrata subsp. lyrata]	photosystem II subunit P-1 [Arabidopsis thaliana] >gi|18206371|sp|Q42029.2|PSBP1_ARATH RecName: Full=Oxygen-evolving enhancer protein 2-1, chloroplastic; Short=OEE2; AltName: Full=23 kDa subunit of oxygen evolving system of photosystem II; AltName: Full=23 kDa thylakoid membrane protein; AltName: Full=OEC 23 kDa subunit; Short=OEC23; Flags: Precursor [Arabidopsis thaliana] >gi|6692695|gb|AAF24829…	hypothetical protein CARUB_v10011102mg [Capsella rubella] >gi|482572291|gb|EOA36478.1| hypothetical protein CARUB_v10011102mg [Capsella rubella]	BnaC05g04590D [Brassica napus]	hypothetical protein EUTSA_v10008504mg [Eutrema salsugineum] >gi|312282625|dbj|BAJ34178.1| unnamed protein product [Thellungiella halophila] >gi|557095665|gb|ESQ36247.1| hypothetical protein EUTSA_v10008504mg [Eutrema salsugineum]	PREDICTED: Brassica rapa oxygen-evolving enhancer protein 2-1, chloroplastic-like (LOC103867933), mRNA	Eutrema salsugineum hypothetical protein (EUTSA_v10017096mg) mRNA, complete cds	Thellungiella halophila mRNA, complete cds, clone: RTFL01-37-D18	PREDICTED: Camelina sativa oxygen-evolving enhancer protein 2-1, chloroplastic-like (LOC104749801), mRNA	PREDICTED: Camelina sativa oxygen-evolving enhancer protein 2-1, chloroplastic-like (LOC104700399), mRNA	Arabidopsis lyrata subsp. lyrata oxygen-evolving enhancer protein 2 (PSBP-1), mRNA	Arabidopsis thaliana mRNA for putative photosystem II oxygen-evolving complex 23K protein, complete cds, clone: RAFL22-28-H07 >gi|51969783|dbj|AK175821.1| Arabidopsis thaliana mRNA for putative photosystem II oxygen-evolving complex 23K protein, complete cds, clone: RAFL22-42-D16 >gi|51970009|dbj|AK175934.1| Arabidopsis thaliana mRNA for putative photosystem II oxygen-evolving complex 23K protein…	Arabidopsis thaliana photosystem II subunit P-2 mRNA, complete cds	Capsella rubella hypothetical protein (CARUB_v10025169mg) mRNA, complete cds	Arabidopsis thaliana At2g30790 mRNA, complete cds	photosystem II oxygen-evolving enhancer protein 2	PsbP//Oxygen evolving enhancer protein 3 (PsbQ)	photosynthesis	calcium ion binding	photosystem II//extrinsic component of membrane//photosystem II oxygen evolving complex	--	PSBP1_ARATH Oxygen-evolving enhancer protein 2-1, chloroplastic OS=Arabidopsis thaliana GN=PSBP1 PE=1 SV=2	PSBP_SINAL Oxygen-evolving enhancer protein 2, chloroplastic OS=Sinapis alba GN=PSBP PE=2 SV=2	PSBP1_TOBAC Oxygen-evolving enhancer protein 2-1, chloroplastic OS=Nicotiana tabacum GN=PSBP1 PE=3 SV=2	PSBP_SOLLC Oxygen-evolving enhancer protein 2, chloroplastic OS=Solanum lycopersicum GN=PSBP PE=2 SV=1	PSBP_SOLTU Oxygen-evolving enhancer protein 2, chloroplastic OS=Solanum tuberosum GN=PSBP PE=2 SV=1	PSBP3_TOBAC Oxygen-evolving enhancer protein 2-3, chloroplastic OS=Nicotiana tabacum GN=PSBP3 PE=2 SV=1	PSBP_BRAJU Oxygen-evolving enhancer protein 2, chloroplastic (Fragment) OS=Brassica juncea GN=PSBP PE=2 SV=1	PSBP2_TOBAC Oxygen-evolving enhancer protein 2-2, chloroplastic OS=Nicotiana tabacum GN=PSBP2 PE=1 SV=2	PSBP_CUCSA Oxygen-evolving enhancer protein 2, chloroplastic OS=Cucumis sativus GN=PSBP PE=2 SV=1	PSBP_SPIOL Oxygen-evolving enhancer protein 2, chloroplastic OS=Spinacia oleracea GN=PSBP PE=1 SV=1
c9513_g2	0.1	0.26	0	0.28	0.75	0.2	0	0	0	2.11	3.24	1.96	BnaC04g49340D [Brassica napus]	PREDICTED: polygalacturonase-like [Brassica rapa] >gi|674902585|emb|CDY30444.1| BnaA04g25450D [Brassica napus]	hypothetical protein EUTSA_v10001483mg [Eutrema salsugineum] >gi|557098633|gb|ESQ39013.1| hypothetical protein EUTSA_v10001483mg [Eutrema salsugineum]	hypothetical protein ARALYDRAFT_903792 [Arabidopsis lyrata subsp. lyrata] >gi|297325912|gb|EFH56332.1| hypothetical protein ARALYDRAFT_903792 [Arabidopsis lyrata subsp. lyrata]	hypothetical protein CARUB_v10024718mg [Capsella rubella] >gi|482564314|gb|EOA28504.1| hypothetical protein CARUB_v10024718mg [Capsella rubella]	putative polygalacturonase /pectinase [Arabidopsis thaliana] >gi|3212875|gb|AAC23426.1| putative polygalacturonase [Arabidopsis thaliana] >gi|330255246|gb|AEC10340.1| putative polygalacturonase /pectinase [Arabidopsis thaliana]	BnaAnng25080D [Brassica napus]	PREDICTED: polygalacturonase-like [Brassica rapa]	BnaC04g03130D [Brassica napus]	hypothetical protein CARUB_v10024902mg [Capsella rubella] >gi|482564487|gb|EOA28677.1| hypothetical protein CARUB_v10024902mg [Capsella rubella]	PREDICTED: Brassica rapa polygalacturonase-like (LOC103866112), mRNA	Eutrema salsugineum hypothetical protein (EUTSA_v10001483mg) mRNA, complete cds	Arabidopsis lyrata subsp. lyrata hypothetical protein, mRNA	PREDICTED: Camelina sativa polygalacturonase-like (LOC104699434), mRNA	Arabidopsis thaliana putative polygalacturonase /pectinase mRNA, complete cds	PREDICTED: Camelina sativa polygalacturonase-like (LOC104784950), mRNA	PREDICTED: Camelina sativa polygalacturonase-like (LOC104782927), mRNA	PREDICTED: Brassica rapa polygalacturonase-like (LOC103866751), mRNA	Capsella rubella hypothetical protein (CARUB_v10024718mg) mRNA, complete cds	PREDICTED: Camelina sativa polygalacturonase-like (LOC104784948), mRNA	--	Glycosyl hydrolases family 28	sucrose metabolic process//carbohydrate metabolic process//starch metabolic process//cell wall organization	polygalacturonase activity	extracellular region	--	PGLR_PRUPE Polygalacturonase OS=Prunus persica PE=2 SV=1	PGLR6_ARATH Probable polygalacturonase At2g43860 OS=Arabidopsis thaliana GN=At2g43860 PE=2 SV=1	PGLR2_MAIZE Exopolygalacturonase OS=Zea mays GN=PG9 PE=2 SV=1	PGLR1_ARATH Exopolygalacturonase clone GBGE184 OS=Arabidopsis thaliana GN=PGA3 PE=2 SV=1	PGLR1_MAIZE Exopolygalacturonase OS=Zea mays GN=PG1 PE=1 SV=1	PGLR2_CHAOB Polygalacturonase OS=Chamaecyparis obtusa PE=1 SV=1	PGLR3_MAIZE Exopolygalacturonase OS=Zea mays GN=PG2C PE=2 SV=1	PGLR_GOSBA Polygalacturonase OS=Gossypium barbadense GN=G9 PE=2 SV=1	PGLR_GOSHI Polygalacturonase OS=Gossypium hirsutum GN=G9 PE=2 SV=1	PGLR2_PLAAC Exopolygalacturonase (Fragment) OS=Platanus acerifolia GN=plaa2 PE=1 SV=1
c25708_g1	6.49	3.1	4.84	2.83	3.69	4.38	5.19	4.05	5.09	1.83	1.65	1.94	NADH dehydrogenase subunit 5 [Brassica napus] >gi|37591074|dbj|BAC98876.1| NADH dehydrogenase subunit 5 [Brassica napus]	NADH dehydrogenase subunit 5 [Arabidopsis thaliana]	RecName: Full=NADH-ubiquinone oxidoreductase chain 5; AltName: Full=NADH dehydrogenase subunit 5 (mitochondrion) [Arabidopsis thaliana]	NADH dehydrogenase subunit 5 (mitochondrion) [Beta vulgaris subsp. maritima]	nad5 gene product (mitochondrion) [Beta vulgaris subsp. vulgaris] >gi|323435023|ref|YP_004222267.1| NADH dehydrogenase subunit 5 [Beta vulgaris subsp. maritima] >gi|87248038|gb|ABD36074.1| NADH dehydrogenase subunit 5 (mitochondrion) [Beta vulgaris subsp. vulgaris] >gi|148491421|dbj|BAA99490.2| NADH dehydrogenase subunit 5 (mitochondrion) [Beta vulgaris subsp. vulgaris]	NADH dehydrogenase subunit 5 [Oryza sativa Japonica Group] >gi|61097813|dbj|BAC19856.3| NADH dehydrogenase subunit 5 [Oryza sativa Japonica Group]	NADH dehydrogenase subunit 5 [Beta vulgaris subsp. maritima] >gi|345500033|emb|CBJ23338.3| NADH dehydrogenase subunit 5 [Beta vulgaris subsp. maritima]	NADH dehydrogenase subunit 5 (mitochondrion) [Amborella trichopoda]	NADH dehydrogenase subunit 5 [Beta vulgaris subsp. maritima] >gi|345500031|emb|CBJ17482.3| NADH dehydrogenase subunit 5 [Beta vulgaris subsp. maritima]	NADH dehydrogenase subunit 5 [Zea mays subsp. mays] >gi|114151578|ref|YP_740362.1| NADH dehydrogenase subunit 5 [Zea perennis] >gi|114151644|ref|YP_740383.1| NADH dehydrogenase subunit 5 [Zea mays subsp. parviglumis] >gi|40795153|gb|AAR91197.1| NADH dehydrogenase subunit 5 (mitochondrion) [Zea mays] >gi|93116063|gb|ABE98696.1| NADH dehydrogenase subunit 5 (mitochondrion) [Zea mays subsp. mays] >g…	Arabidopsis thaliana NADH dehydrogenase subunit 5 mRNA, complete cds; mitochondrial	Beta vulgaris subsp. vulgaris NADH dehydrogenase subunit 5 (nad5) mRNA, complete cds; mitochondrial	Silene latifolia NADH dehydrogenase subunit 5 (nad5) mRNA, complete cds; mitochondrial	Bambusa oldhamii NADH dehydrogenase subunit 5 gene, complete cds; mitochondrial	Phyllostachys edulis NADH dehydrogenase subunit 5 gene, complete cds; mitochondrial	Arabidopsis thaliana ecotype Columbia NADH dehydrogenase subunit 5 mRNA, partial cds; mitochondrial >gi|153799803|gb|EF488921.1| Arabidopsis thaliana ecotype Landsberg erecta NADH dehydrogenase subunit 5 mRNA, partial cds; mitochondrial	Amborella trichopoda NADH dehydrogenase subunit 5 (nad5) mRNA, partial cds; mitochondrial	Silene noctiflora NADH dehydrogenase subunit 5 (nad5) mRNA, complete cds; mitochondrial	Medicago truncatula clone JCVI-FLMt-22E21 unknown mRNA	Brassica oleracea mitochondrial DNA, complete sequence, cultivar: Fujiwase	NADH-ubiquinone oxidoreductase chain 5	NADH-Ubiquinone oxidoreductase (complex I), chain 5 N-terminus//NADH dehydrogenase subunit 5 C-terminus//NADH-Ubiquinone/plastoquinone (complex I), various chains	mitochondrial electron transport, NADH to ubiquinone//oxidation-reduction process//proton transport//sodium ion transport//ATP synthesis coupled electron transport//ubiquinone biosynthetic process	NADH dehydrogenase (ubiquinone) activity	mitochondrial inner membrane//respiratory chain//integral component of membrane	NADH dehydrogenase subunits 2, 5, and related proteins	NU5M_ARATH NADH-ubiquinone oxidoreductase chain 5 OS=Arabidopsis thaliana GN=ND5 PE=2 SV=3	NU5M_OENBE NADH-ubiquinone oxidoreductase chain 5 OS=Oenothera berteroana GN=ND5 PE=2 SV=2	NU5M_WHEAT NADH-ubiquinone oxidoreductase chain 5 OS=Triticum aestivum GN=ND5 PE=3 SV=1	NU5M_MARPO NADH-ubiquinone oxidoreductase chain 5 OS=Marchantia polymorpha GN=ND5 PE=3 SV=2	NU5M_PHYIN NADH-ubiquinone oxidoreductase chain 5 OS=Phytophthora infestans GN=ND5 PE=3 SV=1	NU5M_CHOCR NADH-ubiquinone oxidoreductase chain 5 OS=Chondrus crispus GN=ND5 PE=3 SV=1	NU5M_RHIST NADH-ubiquinone oxidoreductase chain 5 OS=Rhizopus stolonifer GN=ND5 PE=3 SV=1	NU5M_METSE NADH-ubiquinone oxidoreductase chain 5 OS=Metridium senile GN=ND5 PE=3 SV=1	NU5M_CRYNH NADH-ubiquinone oxidoreductase chain 5 OS=Cryptococcus neoformans var. grubii serotype A (strain H99 / ATCC 208821 / CBS 10515 / FGSC 9487) GN=ND5 PE=3 SV=1	NU5M_USTMA NADH-ubiquinone oxidoreductase chain 5 OS=Ustilago maydis (strain 521 / FGSC 9021) GN=ND5 PE=3 SV=1
c25321_g2	117.46	67.25	70.43	26.08	41.09	49.19	26.18	29.52	40.22	5.27	7.17	7.8																					--	--	--	--	--	--
c25152_g1	21.09	14.74	19.58	6.45	8.15	6.57	2.66	2.95	2.76	0.48	0.51	0.63																					--	--	--	--	--	--
c25960_g1	13.64	16.06	9.76	3.34	9.63	4.64	0.85	0.87	1.33	0.24	0.19	0.51	BnaC07g28380D [Brassica napus]	PREDICTED: kinesin-4 [Brassica rapa]	BnaA06g28420D [Brassica napus]	kinesin 4 [Arabidopsis thaliana] >gi|34921410|sp|O81635.2|ATK4_ARATH RecName: Full=Kinesin-4; AltName: Full=Kinesin-like protein D [Arabidopsis thaliana] >gi|332006256|gb|AED93639.1| kinesin 4 [Arabidopsis thaliana]	hypothetical protein ARALYDRAFT_489530 [Arabidopsis lyrata subsp. lyrata] >gi|297318086|gb|EFH48508.1| hypothetical protein ARALYDRAFT_489530 [Arabidopsis lyrata subsp. lyrata]	kinesin-like heavy chain [Arabidopsis thaliana]	hypothetical protein CARUB_v10000139mg [Capsella rubella] >gi|482555700|gb|EOA19892.1| hypothetical protein CARUB_v10000139mg [Capsella rubella]	hypothetical protein EUTSA_v10003600mg [Eutrema salsugineum] >gi|557091565|gb|ESQ32212.1| hypothetical protein EUTSA_v10003600mg [Eutrema salsugineum]	PREDICTED: kinesin-4-like [Brassica rapa]	BnaA09g03980D [Brassica napus]	PREDICTED: Brassica rapa kinesin-4 (LOC103874497), mRNA	Arabidopsis thaliana kinesin 4 mRNA, complete cds	Arabidopsis thaliana kinesin-like heavy chain (KATD) mRNA, complete cds	Arabidopsis lyrata subsp. lyrata hypothetical protein, mRNA	PREDICTED: Camelina sativa kinesin-4-like (LOC104736720), mRNA	PREDICTED: Camelina sativa kinesin-4 (LOC104771174), transcript variant X1, mRNA	Capsella rubella hypothetical protein (CARUB_v10000139mg) mRNA, complete cds	PREDICTED: Brassica rapa kinesin-4-like (LOC103837194), mRNA	PREDICTED: Camelina sativa kinesin-4 (LOC104771174), transcript variant X2, mRNA	Eutrema salsugineum hypothetical protein (EUTSA_v10003600mg) mRNA, complete cds	kinesin family member C2/C3	Fibrinogen alpha/beta chain family//Calponin homology (CH) domain//Kinesin motor domain	microtubule-based process//metabolic process//platelet activation//microtubule-based movement//protein polymerization//signal transduction	microtubule binding//receptor binding//protein binding, bridging//protein binding//microtubule motor activity//ATP binding	kinesin complex//fibrinogen complex//microtubule//tubulin complex	Kinesin (KAR3 subfamily)	ATK4_ARATH Kinesin-4 OS=Arabidopsis thaliana GN=ATK4 PE=1 SV=2	KP1_ARATH Kinesin KP1 OS=Arabidopsis thaliana GN=KP1 PE=1 SV=2	ATK3_ARATH Kinesin-3 OS=Arabidopsis thaliana GN=ATK3 PE=2 SV=1	CTK2_XENLA Carboxy-terminal kinesin 2 OS=Xenopus laevis PE=2 SV=1	ATK2_ARATH Kinesin-2 OS=Arabidopsis thaliana GN=ATK2 PE=2 SV=1	KIFC3_HUMAN Kinesin-like protein KIFC3 OS=Homo sapiens GN=KIFC3 PE=1 SV=4	KIFC1_RAT Kinesin-like protein KIFC1 OS=Rattus norvegicus GN=Kifc1 PE=2 SV=1	KIFC1_CRIGR Kinesin-like protein KIFC1 OS=Cricetulus griseus PE=2 SV=1	KIFC3_MOUSE Kinesin-like protein KIFC3 OS=Mus musculus GN=Kifc3 PE=1 SV=4	KIFC1_MOUSE Kinesin-like protein KIFC1 OS=Mus musculus GN=Kifc1 PE=1 SV=2
c20783_g1	15.46	19	19.34	10.47	12.22	12.12	22.24	21.5	18.06	8.04	7.46	10.59	BnaC02g20110D [Brassica napus]	BnaA02g15110D [Brassica napus]	PREDICTED: cysteine-rich repeat secretory protein 2-like isoform X1 [Brassica rapa]	PREDICTED: cysteine-rich repeat secretory protein 2-like isoform X2 [Brassica rapa]	BnaA07g28800D [Brassica napus]	PREDICTED: cysteine-rich repeat secretory protein 2 isoform X1 [Brassica rapa]	BnaC06g31800D [Brassica napus]	PREDICTED: cysteine-rich repeat secretory protein 2 isoform X2 [Brassica rapa]	hypothetical protein EUTSA_v10019845mg, partial [Eutrema salsugineum] >gi|557087287|gb|ESQ28139.1| hypothetical protein EUTSA_v10019845mg, partial [Eutrema salsugineum]	hypothetical protein CARUB_v10020594mg [Capsella rubella] >gi|482569242|gb|EOA33430.1| hypothetical protein CARUB_v10020594mg [Capsella rubella]	Brassica rapa subsp. pekinensis clone KBrB084M08, complete sequence	PREDICTED: Brassica rapa cysteine-rich repeat secretory protein 2-like (LOC103852675), transcript variant X1, mRNA	PREDICTED: Brassica rapa cysteine-rich repeat secretory protein 2-like (LOC103852675), transcript variant X2, mRNA	PREDICTED: Brassica rapa cysteine-rich repeat secretory protein 2 (LOC103831603), transcript variant X1, mRNA	PREDICTED: Brassica rapa cysteine-rich repeat secretory protein 2 (LOC103831603), transcript variant X2, mRNA	PREDICTED: Camelina sativa cysteine-rich repeat secretory protein 2-like (LOC104712622), mRNA	PREDICTED: Camelina sativa cysteine-rich repeat secretory protein 2-like (LOC104750908), transcript variant X2, mRNA	PREDICTED: Camelina sativa cysteine-rich repeat secretory protein 2-like (LOC104750908), transcript variant X1, mRNA	PREDICTED: Camelina sativa cysteine-rich repeat secretory protein 2-like (LOC104701714), transcript variant X2, mRNA	PREDICTED: Camelina sativa cysteine-rich repeat secretory protein 2-like (LOC104701714), transcript variant X1, mRNA	--	--	--	--	--	--	CRR2_ARATH Cysteine-rich repeat secretory protein 2 OS=Arabidopsis thaliana GN=CRRSP2 PE=1 SV=1	CRR12_ARATH Cysteine-rich repeat secretory protein 12 OS=Arabidopsis thaliana GN=CRRSP12 PE=1 SV=2	CRR60_ARATH Cysteine-rich repeat secretory protein 60 OS=Arabidopsis thaliana GN=CRRSP60 PE=1 SV=1	CRR15_ARATH Cysteine-rich repeat secretory protein 15 OS=Arabidopsis thaliana GN=CRRSP15 PE=1 SV=1	CRR11_ARATH Cysteine-rich repeat secretory protein 11 OS=Arabidopsis thaliana GN=CRRSP11 PE=1 SV=2	CRR7_ARATH Putative cysteine-rich repeat secretory protein 7 OS=Arabidopsis thaliana GN=CRRSP7 PE=3 SV=2	CRR3_ARATH Cysteine-rich repeat secretory protein 3 OS=Arabidopsis thaliana GN=CRRSP3 PE=1 SV=1	CRR4_ARATH Cysteine-rich repeat secretory protein 4 OS=Arabidopsis thaliana GN=CRRSP4 PE=3 SV=2	CRR8_ARATH Cysteine-rich repeat secretory protein 8 OS=Arabidopsis thaliana GN=CRRSP8 PE=2 SV=1	CRR6_ARATH Probable cysteine-rich repeat secretory protein 6 OS=Arabidopsis thaliana GN=CRRSP6 PE=2 SV=2
c25229_g1	298.27	332.6	370.1	98.72	445.14	136.24	6.46	7.27	4.03	1.25	0.51	1.32	PREDICTED: pollen-specific protein-like At4g18596 [Brassica rapa] >gi|674917482|emb|CDY15649.1| BnaA07g08200D [Brassica napus]	BnaCnng62360D [Brassica napus]	hypothetical protein CARUB_v10012122mg [Capsella rubella] >gi|482573457|gb|EOA37644.1| hypothetical protein CARUB_v10012122mg [Capsella rubella]	hypothetical protein EUTSA_v10008921mg [Eutrema salsugineum] >gi|557093381|gb|ESQ33963.1| hypothetical protein EUTSA_v10008921mg [Eutrema salsugineum]	BnaC03g58910D [Brassica napus]	PREDICTED: pollen-specific protein-like At4g18596 [Brassica rapa] >gi|674943120|emb|CDX90169.1| BnaA08g18150D [Brassica napus]	pollen Ole e 1 allergen and extensin family protein [Arabidopsis thaliana] >gi|9502424|gb|AAF88123.1|AC021043_16 Similar to major allergen OLE5c [Arabidopsis thaliana] >gi|332192928|gb|AEE31049.1| pollen Ole e 1 allergen and extensin family protein [Arabidopsis thaliana]	BnaC05g22110D [Brassica napus]	PREDICTED: pollen-specific protein-like At4g18596 [Brassica rapa]	hypothetical protein ARALYDRAFT_336019 [Arabidopsis lyrata subsp. lyrata] >gi|297336636|gb|EFH67053.1| hypothetical protein ARALYDRAFT_336019 [Arabidopsis lyrata subsp. lyrata]	PREDICTED: Brassica rapa pollen-specific protein-like At4g18596 (LOC103828980), mRNA	PREDICTED: Brassica rapa pollen-specific protein-like At4g18596 (LOC103835297), mRNA	Eutrema salsugineum hypothetical protein (EUTSA_v10008921mg) mRNA, complete cds	PREDICTED: Brassica rapa pollen-specific protein-like At4g18596 (LOC103840518), mRNA	PREDICTED: Camelina sativa pollen-specific protein-like At4g18596 (LOC104741504), mRNA	PREDICTED: Camelina sativa pollen-specific protein-like At4g18596 (LOC104776950), mRNA	PREDICTED: Camelina sativa pollen-specific protein-like At4g18596 (LOC104757242), mRNA	Arabidopsis thaliana pollen Ole e 1 allergen and extensin family protein mRNA, complete cds	Capsella rubella hypothetical protein (CARUB_v10012122mg) mRNA, complete cds	Arabidopsis lyrata subsp. lyrata hypothetical protein, mRNA	--	--	--	--	--	--	OLE96_ARATH Pollen-specific protein-like At4g18596 OS=Arabidopsis thaliana GN=At4g18596 PE=2 SV=1	OLEE1_BETPN Olee1-like protein OS=Betula pendula PE=2 SV=1	CHE1_CHEAL Pollen allergen Che a 1 OS=Chenopodium album PE=1 SV=1	LIGV1_LIGVU Major pollen allergen Lig v 1 OS=Ligustrum vulgare PE=1 SV=2	LAT52_SOLLC Anther-specific protein LAT52 OS=Solanum lycopersicum GN=LAT52 PE=2 SV=1	ALL1_OLEEU Major pollen allergen Ole e 1 OS=Olea europaea PE=1 SV=2	LOLB_LOLPR Major pollen allergen Lol p 11 OS=Lolium perenne PE=1 SV=1	PHLB_PHLPR Pollen allergen Phl p 11 OS=Phleum pratense PE=1 SV=1	PSC13_MAIZE Pollen-specific protein C13 OS=Zea mays GN=MGS1 PE=2 SV=1	DFC_ARATH Protein DOWNSTREAM OF FLC OS=Arabidopsis thaliana GN=DFC PE=2 SV=1
c18372_g1	2.17	5.41	2.2	1.42	1.2	1.18	0.96	1.9	2.01	0.39	0.31	0.51	BnaC09g12360D [Brassica napus]	BnaA09g11970D [Brassica napus]	PREDICTED: peroxisome biosynthesis protein PAS1 [Brassica rapa] >gi|685355620|ref|XP_009112805.1| PREDICTED: peroxisome biosynthesis protein PAS1 [Brassica rapa] >gi|685355623|ref|XP_009112806.1| PREDICTED: peroxisome biosynthesis protein PAS1 [Brassica rapa]	AAA-type ATPase family protein [Arabidopsis lyrata subsp. lyrata] >gi|297332204|gb|EFH62622.1| AAA-type ATPase family protein [Arabidopsis lyrata subsp. lyrata]	hypothetical protein CARUB_v10019795mg [Capsella rubella] >gi|482569444|gb|EOA33632.1| hypothetical protein CARUB_v10019795mg [Capsella rubella]	hypothetical protein CARUB_v10019795mg [Capsella rubella] >gi|482569445|gb|EOA33633.1| hypothetical protein CARUB_v10019795mg [Capsella rubella]	hypothetical protein EUTSA_v10023275mg [Eutrema salsugineum] >gi|557088173|gb|ESQ28953.1| hypothetical protein EUTSA_v10023275mg [Eutrema salsugineum]	AT1G64110 [Arabidopsis thaliana]	transcription factor DUO1 [Arabidopsis thaliana] >gi|332196077|gb|AEE34198.1| P-loop containing nucleoside triphosphate hydrolases superfamily protein [Arabidopsis thaliana]	similar to homeobox protein [Arabidopsis thaliana]	PREDICTED: Brassica rapa peroxisome biosynthesis protein PAS1 (LOC103838137), transcript variant X2, mRNA	PREDICTED: Brassica rapa peroxisome biosynthesis protein PAS1 (LOC103838137), transcript variant X1, mRNA	PREDICTED: Brassica rapa peroxisome biosynthesis protein PAS1 (LOC103838137), transcript variant X3, mRNA	Arabidopsis lyrata subsp. lyrata AAA-type ATPase family protein, mRNA	Arabidopsis thaliana transcription factor DUO1 mRNA, complete cds	Capsella rubella hypothetical protein (CARUB_v10019795mg) mRNA, complete cds	Capsella rubella hypothetical protein (CARUB_v10019795mg) mRNA, complete cds	Arabidopsis thaliana AT1G64110 mRNA, partial cds, clone: RAFL07-19-G17	Arabidopsis thaliana transcription factor DUO1 mRNA, complete cds	Arabidopsis thaliana transcription factor DUO1 mRNA, complete cds	--	--	--	ATP binding	--	--
c21267_g1	2.93	2.72	2.27	4.51	3.89	4.93	0.83	0.53	1.43	0.17	0.36	0.18	PREDICTED: uncharacterized protein LOC103873009 [Brassica rapa]	hypothetical protein 11M19.5 [Arabidopsis halleri]	PREDICTED: uncharacterized protein LOC103844470 [Brassica rapa]	PREDICTED: uncharacterized protein LOC103870751 [Brassica rapa]	PREDICTED: uncharacterized protein LOC104878039 [Vitis vinifera] >gi|731438729|ref|XP_010646032.1| PREDICTED: uncharacterized protein LOC104878039 [Vitis vinifera] >gi|731438731|ref|XP_010646033.1| PREDICTED: uncharacterized protein LOC104878039 [Vitis vinifera] >gi|731438733|ref|XP_010646034.1| PREDICTED: uncharacterized protein LOC104878039 [Vitis vinifera] >gi|731438735|ref|XP_010646035.1| PRE…	hypothetical protein VITISV_011880 [Vitis vinifera]	BnaC07g18420D [Brassica napus]	hypothetical protein VITISV_012031 [Vitis vinifera]	gypsy/Ty-3 retroelement polyprotein; 69905-74404 [Arabidopsis thaliana] >gi|10998138|dbj|BAB03109.1| retroelement pol polyprotein [Arabidopsis thaliana]	gypsy/Ty3 element polyprotein, putative [Arabidopsis thaliana]	Eutrema salsugineum hypothetical protein (EUTSA_v10022654mg) mRNA, complete cds	PREDICTED: Brassica rapa 3-ketoacyl-CoA synthase 9-like (LOC103837765), mRNA	PREDICTED: Brassica rapa 3-ketoacyl-CoA synthase 9 (LOC103846046), mRNA								3-ketoacyl-CoA synthase	--	--	--	--	--	KCS9_ARATH 3-ketoacyl-CoA synthase 9 OS=Arabidopsis thaliana GN=KCS9 PE=2 SV=1	KCS4_ARATH 3-ketoacyl-CoA synthase 4 OS=Arabidopsis thaliana GN=KCS4 PE=2 SV=1
c22004_g1	52.75	56.83	110.49	11.46	12.47	13.6	18.96	14.42	23.3	4.71	6.64	5.7	BnaC04g24610D [Brassica napus]	BnaA04g02970D [Brassica napus]	PREDICTED: strictosidine synthase 1-like [Brassica rapa]	BnaA04g02940D [Brassica napus]	BnaC04g24620D [Brassica napus]	PREDICTED: strictosidine synthase 3-like [Brassica rapa]	hypothetical protein EUTSA_v10005873mg [Eutrema salsugineum] >gi|557104018|gb|ESQ44372.1| hypothetical protein EUTSA_v10005873mg [Eutrema salsugineum]	calcium-dependent phosphotriesterase superfamily protein [Arabidopsis thaliana] >gi|75181901|sp|Q9M1J7.1|SSL8_ARATH RecName: Full=Protein STRICTOSIDINE SYNTHASE-LIKE 8; Short=AtSSL8; AltName: Full=Strictosidine synthase 5; Short=AtSS5; Flags: Precursor [Arabidopsis thaliana] >gi|6911871|emb|CAB72171.1| putative protein [Arabidopsis thaliana] >gi|23296339|gb|AAN13046.1| unknown protein [Arabidopsi…	strictosidine synthase family protein [Arabidopsis lyrata subsp. lyrata] >gi|297323963|gb|EFH54384.1| strictosidine synthase family protein [Arabidopsis lyrata subsp. lyrata]	unknown protein [Arabidopsis thaliana]	PREDICTED: Brassica rapa strictosidine synthase 1-like (LOC103863066), mRNA	PREDICTED: Brassica rapa strictosidine synthase 3-like (LOC103863072), mRNA	Eutrema salsugineum hypothetical protein (EUTSA_v10005873mg) mRNA, complete cds	Eutrema salsugineum hypothetical protein (EUTSA_v10006039mg) mRNA, complete cds	Arabidopsis thaliana calcium-dependent phosphotriesterase superfamily protein mRNA, complete cds	Arabidopsis thaliana unknown protein (At3g57010) mRNA, complete cds	Arabidopsis thaliana unknown protein (At3g57010) mRNA, complete cds	Arabidopsis thaliana Full-length cDNA Complete sequence from clone GSLTFB66ZE07 of Flowers and buds of strain col-0 of Arabidopsis thaliana (thale cress)	Arabidopsis thaliana Full-length cDNA Complete sequence from clone GSLTFB11ZA08 of Flowers and buds of strain col-0 of Arabidopsis thaliana (thale cress)	Arabidopsis thaliana mRNA for hypothetical protein related to strictosidine synthase	--	Arylesterase//Strictosidine synthase//NHL repeat	terpenoid biosynthetic process//biosynthetic process//indole biosynthetic process	arylesterase activity//protein binding//strictosidine synthase activity	--	--	SSL8_ARATH Protein STRICTOSIDINE SYNTHASE-LIKE 8 OS=Arabidopsis thaliana GN=SSL8 PE=2 SV=1	SSL9_ARATH Protein STRICTOSIDINE SYNTHASE-LIKE 9 OS=Arabidopsis thaliana GN=SSL9 PE=2 SV=1	SSL1_ARATH Protein STRICTOSIDINE SYNTHASE-LIKE 1 OS=Arabidopsis thaliana GN=SSL1 PE=3 SV=1	SSL10_ARATH Protein STRICTOSIDINE SYNTHASE-LIKE 10 OS=Arabidopsis thaliana GN=SSL10 PE=2 SV=1	SSL3_ARATH Protein STRICTOSIDINE SYNTHASE-LIKE 3 OS=Arabidopsis thaliana GN=SSL3 PE=2 SV=1	SSL2_ARATH Protein STRICTOSIDINE SYNTHASE-LIKE 2 OS=Arabidopsis thaliana GN=SSL2 PE=2 SV=1	SSL13_ARATH Protein STRICTOSIDINE SYNTHASE-LIKE 13 OS=Arabidopsis thaliana GN=SSL13 PE=1 SV=1	SSL12_ARATH Protein STRICTOSIDINE SYNTHASE-LIKE 12 OS=Arabidopsis thaliana GN=SSL12 PE=2 SV=2	SSL11_ARATH Protein STRICTOSIDINE SYNTHASE-LIKE 11 OS=Arabidopsis thaliana GN=SSL11 PE=2 SV=2	STSY_RAUMA Strictosidine synthase (Fragment) OS=Rauvolfia mannii GN=STR1 PE=3 SV=1
c19956_g2	3.57	5.68	4.13	0.49	1.13	0.93	1.25	0.83	1.23	0.42	0.41	0.21	hypothetical protein EUTSA_v10009587mg [Eutrema salsugineum] >gi|557093859|gb|ESQ34441.1| hypothetical protein EUTSA_v10009587mg [Eutrema salsugineum]	hypothetical protein EUTSA_v10012224mg [Eutrema salsugineum] >gi|557090355|gb|ESQ31063.1| hypothetical protein EUTSA_v10012224mg [Eutrema salsugineum]	BnaC07g02560D [Brassica napus]	PREDICTED: protein KRI1-like [Brassica rapa]	hypothetical protein EUTSA_v10012285mg [Eutrema salsugineum] >gi|557089233|gb|ESQ29941.1| hypothetical protein EUTSA_v10012285mg [Eutrema salsugineum]	hypothetical protein EUTSA_v10002806mg [Eutrema salsugineum] >gi|557096435|gb|ESQ36943.1| hypothetical protein EUTSA_v10002806mg [Eutrema salsugineum]	PREDICTED: uncharacterized protein LOC103838750 [Brassica rapa]	BnaAnng03470D [Brassica napus]	PREDICTED: uncharacterized protein LOC103828702 [Brassica rapa]	hypothetical protein EUTSA_v10003487mg [Eutrema salsugineum] >gi|557104172|gb|ESQ44518.1| hypothetical protein EUTSA_v10003487mg [Eutrema salsugineum]											--	--	--	--	--	--	Y4200_ARATH Uncharacterized protein At4g02000 OS=Arabidopsis thaliana GN=At4g02000 PE=2 SV=1
c27295_g1	82.21	119.73	88.28	49.37	44.87	57.44	77.96	58.59	79.82	28.43	28.79	35.58	PREDICTED: xylem cysteine proteinase 2 [Brassica rapa]	BnaC07g15110D [Brassica napus]	BnaA07g11240D [Brassica napus]	hypothetical protein EUTSA_v10008032mg [Eutrema salsugineum] >gi|557094127|gb|ESQ34709.1| hypothetical protein EUTSA_v10008032mg [Eutrema salsugineum]	PREDICTED: xylem cysteine proteinase 2 [Brassica rapa]	xylem cysteine proteinase 2 [Arabidopsis thaliana] >gi|71153409|sp|Q9LM66.2|XCP2_ARATH RecName: Full=Xylem cysteine proteinase 2; Short=AtXCP2; Flags: Precursor [Arabidopsis thaliana] >gi|4836904|gb|AAD30607.1|AC007369_17 Putative cysteine proteinase [Arabidopsis thaliana] >gi|6708183|gb|AAF25832.1|AF191028_1 papain-type cysteine endopeptidase XCP2 [Arabidopsis thaliana] >gi|28466959|gb|AAO44088.…	hypothetical protein ARALYDRAFT_472321 [Arabidopsis lyrata subsp. lyrata] >gi|297336255|gb|EFH66672.1| hypothetical protein ARALYDRAFT_472321 [Arabidopsis lyrata subsp. lyrata]	hypothetical protein CARUB_v10009557mg [Capsella rubella] >gi|482573904|gb|EOA38091.1| hypothetical protein CARUB_v10009557mg [Capsella rubella]	BnaC08g19510D [Brassica napus]	BnaA08g21600D [Brassica napus]	PREDICTED: Brassica rapa xylem cysteine proteinase 2 (LOC103829410), mRNA	PREDICTED: Brassica rapa xylem cysteine proteinase 2 (LOC103835773), mRNA	Eutrema salsugineum hypothetical protein (EUTSA_v10008032mg) mRNA, complete cds	Arabidopsis thaliana xylem cysteine proteinase 2 mRNA, complete cds	Arabidopsis thaliana mRNA for putative cysteine proteinase, complete cds, clone: RAFL14-32-J21	Arabidopsis thaliana papain-type cysteine endopeptidase XCP2 mRNA, complete cds	Arabidopsis thaliana At1g20850 gene, complete cds	Capsella rubella hypothetical protein (CARUB_v10009557mg) mRNA, complete cds	Arabidopsis lyrata subsp. lyrata hypothetical protein, mRNA	PREDICTED: Camelina sativa xylem cysteine proteinase 2-like (LOC104776207), mRNA	xylem cysteine proteinase	Papain family cysteine protease//Peptidase C1-like family//Tho complex subunit 7	proteolysis//mRNA processing	cysteine-type peptidase activity//cysteine-type endopeptidase activity	THO complex part of transcription export complex	Cysteine proteinase Cathepsin L	XCP2_ARATH Xylem cysteine proteinase 2 OS=Arabidopsis thaliana GN=XCP2 PE=2 SV=2	XCP1_ARATH Xylem cysteine proteinase 1 OS=Arabidopsis thaliana GN=XCP1 PE=1 SV=1	PAPA2_CARPA Chymopapain OS=Carica papaya PE=1 SV=2	CEP1_ARATH KDEL-tailed cysteine endopeptidase CEP1 OS=Arabidopsis thaliana GN=CEP1 PE=2 SV=1	CEP2_ARATH KDEL-tailed cysteine endopeptidase CEP2 OS=Arabidopsis thaliana GN=CEP2 PE=2 SV=1	RD21A_ARATH Cysteine proteinase RD21a OS=Arabidopsis thaliana GN=RD21A PE=1 SV=1	CYSEP_VIGMU Vignain OS=Vigna mungo PE=1 SV=1	ORYA_ORYSJ Oryzain alpha chain OS=Oryza sativa subsp. japonica GN=Os04g0650000 PE=1 SV=2	CYSEP_PHAVU Vignain OS=Phaseolus vulgaris PE=2 SV=2	CYSP_HEMSP Thiol protease SEN102 OS=Hemerocallis sp. GN=SEN102 PE=2 SV=1
c26510_g1	8.77	7.35	4.51	2.77	7.12	2.82	0.34	0.36	0.37	0.09	0.04	0.06	BnaC05g08110D [Brassica napus]	PREDICTED: putative proline-rich receptor-like protein kinase PERK11 [Brassica rapa]	BnaA06g06500D [Brassica napus]	hypothetical protein EUTSA_v10006940mg [Eutrema salsugineum] >gi|557095215|gb|ESQ35797.1| hypothetical protein EUTSA_v10006940mg [Eutrema salsugineum]	PREDICTED: putative proline-rich receptor-like protein kinase PERK11 [Brassica rapa]	BnaC08g14430D [Brassica napus]	BnaA08g25650D [Brassica napus]	hypothetical protein ARALYDRAFT_888338 [Arabidopsis lyrata subsp. lyrata] >gi|297338426|gb|EFH68843.1| hypothetical protein ARALYDRAFT_888338 [Arabidopsis lyrata subsp. lyrata]	putative proline-rich receptor-like protein kinase PERK11 [Arabidopsis thaliana] >gi|310947344|sp|Q9SGY7.2|PEK11_ARATH RecName: Full=Putative proline-rich receptor-like protein kinase PERK11; AltName: Full=Proline-rich extensin-like receptor kinase 11; Short=AtPERK11 [Arabidopsis thaliana] >gi|332190489|gb|AEE28610.1| putative proline-rich receptor-like protein kinase PERK11 [Arabidopsis thaliana]	BnaC05g08100D [Brassica napus]	PREDICTED: Brassica rapa putative proline-rich receptor-like protein kinase PERK11 (LOC103871845), mRNA	Eutrema salsugineum hypothetical protein (EUTSA_v10006940mg) mRNA, complete cds	PREDICTED: Brassica rapa putative proline-rich receptor-like protein kinase PERK11 (LOC103868084), mRNA	Arabidopsis lyrata subsp. lyrata hypothetical protein, mRNA	PREDICTED: Brassica rapa transcription factor bHLH90 (LOC103871844), transcript variant X2, mRNA	PREDICTED: Brassica rapa transcription factor bHLH90 (LOC103871844), transcript variant X1, mRNA	Arabidopsis thaliana putative proline-rich receptor-like protein kinase PERK11 mRNA, complete cds	PREDICTED: Camelina sativa putative proline-rich receptor-like protein kinase PERK11 (LOC104769130), mRNA	PREDICTED: Camelina sativa putative proline-rich receptor-like protein kinase PERK11 (LOC104743218), mRNA	Capsella rubella hypothetical protein (CARUB_v10012045mg) mRNA, complete cds	--	Protein kinase domain//Helix-loop-helix DNA-binding domain//Occlusion-derived virus envelope protein ODV-E18//Mitochondrial import receptor subunit Tom22//Protein tyrosine kinase	protein phosphorylation//intracellular protein transport	protein kinase activity//protein dimerization activity//ATP binding	mitochondrial outer membrane//viral envelope	--	PEK11_ARATH Putative proline-rich receptor-like protein kinase PERK11 OS=Arabidopsis thaliana GN=PERK11 PE=2 SV=2	PEK13_ARATH Proline-rich receptor-like protein kinase PERK13 OS=Arabidopsis thaliana GN=PERK13 PE=2 SV=1	PEK12_ARATH Proline-rich receptor-like protein kinase PERK12 OS=Arabidopsis thaliana GN=PERK12 PE=2 SV=2	BH090_ARATH Transcription factor bHLH90 OS=Arabidopsis thaliana GN=BHLH90 PE=2 SV=1	PERK8_ARATH Proline-rich receptor-like protein kinase PERK8 OS=Arabidopsis thaliana GN=PERK8 PE=1 SV=1	PERK9_ARATH Proline-rich receptor-like protein kinase PERK9 OS=Arabidopsis thaliana GN=PERK9 PE=2 SV=1	PEK10_ARATH Proline-rich receptor-like protein kinase PERK10 OS=Arabidopsis thaliana GN=PERK10 PE=2 SV=2	PERK1_ARATH Proline-rich receptor-like protein kinase PERK1 OS=Arabidopsis thaliana GN=PERK1 PE=2 SV=1	PERK5_ARATH Proline-rich receptor-like protein kinase PERK5 OS=Arabidopsis thaliana GN=PERK5 PE=2 SV=1	PEK15_ARATH Proline-rich receptor-like protein kinase PERK15 OS=Arabidopsis thaliana GN=PERK15 PE=2 SV=1
c25311_g1	40.68	34.59	34.41	9.55	13.14	12.99	24.35	21.16	15.18	5.43	4.79	7.43	BnaC03g43680D [Brassica napus]	BnaC04g56260D [Brassica napus]	BnaC03g28950D [Brassica napus]	BnaC04g41830D [Brassica napus]	BnaA06g32870D [Brassica napus]	BnaC09g34300D [Brassica napus]	expressed protein [Arabidopsis lyrata subsp. lyrata] >gi|297328437|gb|EFH58856.1| expressed protein [Arabidopsis lyrata subsp. lyrata]	BnaA06g32860D [Brassica napus]	BnaC02g35590D [Brassica napus]	BnaA09g05740D [Brassica napus]	Brassica rapa subsp. pekinensis clone KBrH006L19, complete sequence	Brassica rapa subsp. pekinensis clone KBrB007A19, complete sequence	Brassica rapa subsp. pekinensis clone KBrB086L12, complete sequence	Brassica rapa subsp. pekinensis clone KBrH004P05, complete sequence							--	--	--	--	--	--
c23805_g1	8	10.76	6.64	4.64	6.54	6.48	6.13	8.61	8.28	4.1	3.85	4.34	BnaA02g21080D [Brassica napus]										Brassica rapa subsp. pekinensis clone KBrB010F13, complete sequence	Brassica rapa subsp. pekinensis clone KBrB084P16, complete sequence	Brassica rapa subsp. pekinensis clone KBrH111N19, complete sequence	Brassica rapa subsp. pekinensis clone KBrB013M01, complete sequence	PREDICTED: Brassica rapa uncharacterized protein At1g01500 (LOC103831977), mRNA	Brassica rapa subsp. pekinensis clone KBrH054E04, complete sequence	PREDICTED: Brassica rapa uncharacterized LOC103873182 (LOC103873182), transcript variant X2, ncRNA	PREDICTED: Brassica rapa uncharacterized LOC103873182 (LOC103873182), transcript variant X1, ncRNA	PREDICTED: Brassica rapa uncharacterized LOC103854587 (LOC103854587), ncRNA		--	--	metabolic process	catalytic activity	--	--
c52293_g1	92.95	67.21	78.28	34.28	34.32	41.09	27.41	30.17	37.43	4.13	4.7	4.36	BnaC07g10470D [Brassica napus]										Brassica rapa subsp. pekinensis clone KBrB034A02, complete sequence										--	--	--	--	--	--
c26533_g2	28.73	21.8	42.04	12.88	15.08	14.19	13.56	13.54	11.62	5.8	1.18	8.19	BnaCnng49500D [Brassica napus]	BnaC02g11460D [Brassica napus]	BnaC07g19950D [Brassica napus]	BnaC06g03310D [Brassica napus]	BnaC08g39320D [Brassica napus]	BnaA07g11870D [Brassica napus]	BnaC06g26370D [Brassica napus]	BnaA10g19240D [Brassica napus]	BnaC02g47190D [Brassica napus]	BnaC03g66670D [Brassica napus]											--	FTR, proximal lobe	one-carbon metabolic process	transferase activity	--	--
c17868_g1	9.84	9.82	6.3	1.84	4.75	2.63	1.37	0.95	1.18	0.33	0.13	0.25	PREDICTED: LOW QUALITY PROTEIN: serine/threonine-protein kinase tricorner [Brassica rapa]	hypothetical protein EUTSA_v10007188mg [Eutrema salsugineum] >gi|557095957|gb|ESQ36539.1| hypothetical protein EUTSA_v10007188mg [Eutrema salsugineum]	hypothetical protein CARUB_v10008713mg [Capsella rubella] >gi|482572656|gb|EOA36843.1| hypothetical protein CARUB_v10008713mg [Capsella rubella]	BnaC05g48960D, partial [Brassica napus]	hypothetical protein ARALYDRAFT_311482 [Arabidopsis lyrata subsp. lyrata] >gi|297335325|gb|EFH65742.1| hypothetical protein ARALYDRAFT_311482 [Arabidopsis lyrata subsp. lyrata]	putative protien kinase [Arabidopsis thaliana]	putative serine/threonine protein kinase [Arabidopsis thaliana] >gi|332189513|gb|AEE27634.1| putative serine/threonine protein kinase [Arabidopsis thaliana]	serine/threonine-protein kinase, putative [Ricinus communis] >gi|223530673|gb|EEF32546.1| serine/threonine-protein kinase, putative [Ricinus communis]	hypothetical protein CICLE_v10019564mg [Citrus clementina] >gi|567902636|ref|XP_006443806.1| hypothetical protein CICLE_v10019564mg [Citrus clementina] >gi|568851666|ref|XP_006479508.1| PREDICTED: serine/threonine-protein kinase 38-like [Citrus sinensis] >gi|557546067|gb|ESR57045.1| hypothetical protein CICLE_v10019564mg [Citrus clementina] >gi|557546068|gb|ESR57046.1| hypothetical protein CICLE_…	kinase family protein [Populus trichocarpa] >gi|222856311|gb|EEE93858.1| kinase family protein [Populus trichocarpa]	PREDICTED: Brassica rapa serine/threonine-protein kinase tricorner (LOC103844299), mRNA	Eutrema salsugineum hypothetical protein (EUTSA_v10007188mg) mRNA, complete cds	Arabidopsis thaliana putative serine/threonine protein kinase mRNA, complete cds	Arabidopsis lyrata subsp. lyrata hypothetical protein, mRNA	Arabidopsis thaliana clone 110932 mRNA, complete sequence	PREDICTED: Camelina sativa serine/threonine-protein kinase tricorner-like (LOC104761368), mRNA	Capsella rubella hypothetical protein (CARUB_v10008713mg) mRNA, complete cds	PREDICTED: Camelina sativa serine/threonine-protein kinase tricorner-like (LOC104738897), mRNA	PREDICTED: Camelina sativa serine/threonine-protein kinase 38-like (LOC104759063), mRNA	PREDICTED: Tarenaya hassleriana serine/threonine-protein kinase tricorner (LOC104826046), transcript variant X1, mRNA	serine/threonine kinase 38	Protein kinase domain//Protein kinase C terminal domain//Protein tyrosine kinase//Ubiquinone biosynthesis protein COQ7	protein phosphorylation//serine family amino acid metabolic process//oxidation-reduction process//phosphorylation//ubiquinone biosynthetic process	protein serine/threonine kinase activity//protein kinase activity//ATP binding	--	NDR and related serine/threonine kinases	CBK1_PNECA Serine/threonine-protein kinase CBK1 OS=Pneumocystis carinii GN=CBK1 PE=2 SV=1	TRC_DROPS Serine/threonine-protein kinase tricorner OS=Drosophila pseudoobscura pseudoobscura GN=trc PE=3 SV=1	TRC_DROME Serine/threonine-protein kinase tricorner OS=Drosophila melanogaster GN=trc PE=1 SV=1	ST38L_HUMAN Serine/threonine-protein kinase 38-like OS=Homo sapiens GN=STK38L PE=1 SV=3	NDRA_DICDI Probable serine/threonine-protein kinase ndrA OS=Dictyostelium discoideum GN=ndrA PE=3 SV=1	STK38_PONAB Serine/threonine-protein kinase 38 OS=Pongo abelii GN=STK38 PE=2 SV=1	STK38_HUMAN Serine/threonine-protein kinase 38 OS=Homo sapiens GN=STK38 PE=1 SV=1	STK38_BOVIN Serine/threonine-protein kinase 38 OS=Bos taurus GN=STK38 PE=2 SV=1	ORB6_SCHPO Serine/threonine-protein kinase orb6 OS=Schizosaccharomyces pombe (strain 972 / ATCC 24843) GN=orb6 PE=1 SV=1	ST38L_MOUSE Serine/threonine-protein kinase 38-like OS=Mus musculus GN=Stk38l PE=1 SV=2
c27610_g1	96.32	86.55	72.6	54.35	160.24	56.72	0.3	0.33	0.39	0.05	0	0.14	BnaC08g25550D [Brassica napus]	PREDICTED: protein ENHANCED DISEASE RESISTANCE 2-like [Brassica rapa] >gi|685363864|ref|XP_009116157.1| PREDICTED: protein ENHANCED DISEASE RESISTANCE 2-like [Brassica rapa]	BnaA09g34580D [Brassica napus]	BnaC06g15410D [Brassica napus]	BnaA07g16480D [Brassica napus]	PREDICTED: protein ENHANCED DISEASE RESISTANCE 2-like [Brassica rapa]	hypothetical protein EUTSA_v10010151mg [Eutrema salsugineum] >gi|557104653|gb|ESQ44987.1| hypothetical protein EUTSA_v10010151mg [Eutrema salsugineum]	PREDICTED: protein ENHANCED DISEASE RESISTANCE 2-like [Brassica rapa]	BnaC04g25940D [Brassica napus]	hypothetical protein CARUB_v10018468mg [Capsella rubella] >gi|482560966|gb|EOA25157.1| hypothetical protein CARUB_v10018468mg [Capsella rubella]	PREDICTED: Brassica rapa protein ENHANCED DISEASE RESISTANCE 2-like (LOC103841381), transcript variant X1, mRNA	PREDICTED: Brassica rapa protein ENHANCED DISEASE RESISTANCE 2-like (LOC103841381), transcript variant X2, mRNA	PREDICTED: Brassica rapa protein ENHANCED DISEASE RESISTANCE 2-like (LOC103829991), mRNA	Eutrema salsugineum hypothetical protein (EUTSA_v10010151mg) mRNA, complete cds	PREDICTED: Brassica rapa protein ENHANCED DISEASE RESISTANCE 2-like (LOC103863203), mRNA	Arabidopsis thaliana AT3G54800 mRNA, complete cds, clone: RAFL22-13-D06	Arabidopsis thaliana Pleckstrin homology (PH) and lipid-binding START domain-containing protein mRNA, complete cds	Arabidopsis lyrata subsp. lyrata hypothetical protein, mRNA	Arabidopsis thaliana Pleckstrin homology (PH) and lipid-binding START domain-containing protein mRNA, complete cds	Arabidopsis thaliana At3g54800 mRNA for unknown protein, complete cds, clone: RAFL19-21-D04	--	START domain	--	lipid binding	--	--	EDR2L_ARATH Protein ENHANCED DISEASE RESISTANCE 2-like OS=Arabidopsis thaliana GN=EDR2L PE=2 SV=1	EDR2_ARATH Protein ENHANCED DISEASE RESISTANCE 2 OS=Arabidopsis thaliana GN=EDR2 PE=2 SV=1
c14038_g1	7.99	4.29	4.66	1.57	4.28	3.12	6.22	5.13	5.8	0.37	0	0.31	PREDICTED: probable transcription factor PosF21 [Brassica rapa]	BnaA03g19810D [Brassica napus]	hypothetical protein EUTSA_v10016923mg [Eutrema salsugineum] >gi|557112665|gb|ESQ52949.1| hypothetical protein EUTSA_v10016923mg [Eutrema salsugineum]	BnaC03g23710D [Brassica napus]	PREDICTED: transcription factor RF2a [Brassica rapa]	hypothetical protein CARUB_v10023644mg [Capsella rubella] >gi|482563315|gb|EOA27505.1| hypothetical protein CARUB_v10023644mg [Capsella rubella]	hypothetical protein CARUB_v10023644mg [Capsella rubella] >gi|482563316|gb|EOA27506.1| hypothetical protein CARUB_v10023644mg [Capsella rubella]	transcription factor BZIP34 [Arabidopsis thaliana] >gi|694016525|sp|F4IN23.1|BZP34_ARATH RecName: Full=Basic leucine zipper 34; Short=AtbZIP34; Short=bZIP protein 34 [Arabidopsis thaliana] >gi|330255020|gb|AEC10114.1| basic helix-loop-helix domain-containing protein [Arabidopsis thaliana]	At2g42380/MHK10.10 [Arabidopsis thaliana]	bZIP transcription factor family protein [Arabidopsis lyrata subsp. lyrata] >gi|297327678|gb|EFH58098.1| bZIP transcription factor family protein [Arabidopsis lyrata subsp. lyrata]	PREDICTED: Brassica rapa probable transcription factor PosF21 (LOC103858015), mRNA	Brassica rapa subsp. pekinensis clone KBrH017L09, complete sequence	PREDICTED: Brassica rapa transcription factor RF2a (LOC103866631), mRNA	Eutrema salsugineum hypothetical protein (EUTSA_v10016923mg) mRNA, complete cds	Arabidopsis lyrata subsp. lyrata bZIP transcription factor family protein, mRNA	Arabidopsis thaliana transcription factor BZIP34 mRNA, complete cds	Arabidopsis thaliana At2g42380/MHK10.10 mRNA, complete cds	Brassica rapa subsp. pekinensis clone KBrB010H06, complete sequence	Brassica rapa subsp. pekinensis clone KBrH117N09, complete sequence	Arabidopsis thaliana transcription factor BZIP34 mRNA, complete cds	--	Basic region leucine zipper//bZIP transcription factor//bZIP Maf transcription factor	regulation of transcription, DNA-templated	DNA binding//sequence-specific DNA binding transcription factor activity//sequence-specific DNA binding	nucleus//transcription factor complex	--	BZP34_ARATH Basic leucine zipper 34 OS=Arabidopsis thaliana GN=BZIP34 PE=1 SV=1	BZP61_ARATH Basic leucine zipper 61 OS=Arabidopsis thaliana GN=BZIP61 PE=1 SV=1	BZP02_ORYSJ Basic leucine zipper 2 OS=Oryza sativa subsp. japonica GN=BZIP02 PE=2 SV=1	BZP06_ORYSJ Basic leucine zipper 6 OS=Oryza sativa subsp. japonica GN=BZIP06 PE=2 SV=1	BZP19_ORYSJ Basic leucine zipper 19 OS=Oryza sativa subsp. japonica GN=BZIP19 PE=2 SV=1	RF2B_ORYSJ Transcription factor RF2b OS=Oryza sativa subsp. japonica GN=RF2b PE=1 SV=2	RF2A_ORYSJ Transcription factor RF2a OS=Oryza sativa subsp. japonica GN=RF2a PE=1 SV=1	VIP1_ARATH Transcription factor VIP1 OS=Arabidopsis thaliana GN=VIP1 PE=1 SV=1	POF21_ARATH Probable transcription factor PosF21 OS=Arabidopsis thaliana GN=POSF21 PE=2 SV=1
c9433_g1	30.24	61.6	41.73	19.36	14.79	22.44	30.18	20.54	29.9	11.55	9.27	12.68	BnaC02g15500D [Brassica napus]	PREDICTED: peroxidase 66 [Brassica rapa] >gi|674906034|emb|CDY27100.1| BnaA02g11200D [Brassica napus]	hypothetical protein EUTSA_v10014117mg [Eutrema salsugineum] >gi|557102989|gb|ESQ43352.1| hypothetical protein EUTSA_v10014117mg [Eutrema salsugineum]	unnamed protein product [Thellungiella halophila] >gi|312282049|dbj|BAJ33890.1| unnamed protein product [Eutrema halophilum]	peroxidase 66 [Arabidopsis thaliana] >gi|26397860|sp|Q9LT91.1|PER66_ARATH RecName: Full=Peroxidase 66; Short=Atperox P66; AltName: Full=ATP27a; Flags: Precursor [Arabidopsis thaliana] >gi|8809683|dbj|BAA97224.1| peroxidase [Arabidopsis thaliana] >gi|18175873|gb|AAL59943.1| putative peroxidase [Arabidopsis thaliana] >gi|21689881|gb|AAM67501.1| putative peroxidase [Arabidopsis thaliana] >gi|3320087…	peroxidase [Arabidopsis lyrata subsp. lyrata] >gi|297311715|gb|EFH42139.1| peroxidase [Arabidopsis lyrata subsp. lyrata]	PREDICTED: peroxidase 66 [Brassica rapa]	hypothetical protein CARUB_v10026787mg [Capsella rubella] >gi|482549523|gb|EOA13717.1| hypothetical protein CARUB_v10026787mg [Capsella rubella]	hypothetical protein PRUPE_ppa020970mg [Prunus persica] >gi|462415906|gb|EMJ20643.1| hypothetical protein PRUPE_ppa020970mg [Prunus persica]	Peroxidase 66 precursor, putative [Ricinus communis] >gi|223549979|gb|EEF51466.1| Peroxidase 66 precursor, putative [Ricinus communis]	PREDICTED: Brassica rapa peroxidase 66 (LOC103852125), mRNA	Arabidopsis thaliana peroxidase 66 mRNA, complete cds	Arabidopsis thaliana putative peroxidase (At5g51890) mRNA, complete cds	Arabidopsis lyrata subsp. lyrata peroxidase, mRNA	Eutrema salsugineum hypothetical protein (EUTSA_v10014117mg) mRNA, complete cds	Thellungiella halophila mRNA, complete cds, clone: RTFL01-05-L22 >gi|312282048|dbj|AK352804.1| Thellungiella halophila mRNA, complete cds, clone: RTFL01-02-J02	Arabidopsis thaliana putative peroxidase (At5g51890) mRNA, complete cds	Capsella rubella hypothetical protein (CARUB_v10026787mg) mRNA, complete cds	PREDICTED: Brassica rapa peroxidase 66 (LOC103832692), mRNA	PREDICTED: Camelina sativa peroxidase 66-like (LOC104726802), mRNA	peroxidase	Septum formation topological specificity factor MinE//Peroxidase	regulation of barrier septum assembly//peroxidase reaction//cell division//hydrogen peroxide catabolic process//response to oxidative stress//oxidation-reduction process	peroxidase activity//metal ion binding//heme binding	extracellular region	--	PER66_ARATH Peroxidase 66 OS=Arabidopsis thaliana GN=PER66 PE=2 SV=1	PER64_ARATH Peroxidase 64 OS=Arabidopsis thaliana GN=PER64 PE=1 SV=1	PER47_ARATH Peroxidase 47 OS=Arabidopsis thaliana GN=PER47 PE=2 SV=2	PER40_ARATH Peroxidase 40 OS=Arabidopsis thaliana GN=PER40 PE=2 SV=2	PER30_ARATH Peroxidase 30 OS=Arabidopsis thaliana GN=PER30 PE=1 SV=1	PER46_ARATH Peroxidase 46 OS=Arabidopsis thaliana GN=PER46 PE=3 SV=1	PER1_ORYSJ Peroxidase 1 OS=Oryza sativa subsp. japonica GN=PRX74 PE=2 SV=2	PER39_ARATH Peroxidase 39 OS=Arabidopsis thaliana GN=PER39 PE=1 SV=1	PER27_ARATH Peroxidase 27 OS=Arabidopsis thaliana GN=PER27 PE=1 SV=1	PER3_ARATH Peroxidase 3 OS=Arabidopsis thaliana GN=PER3 PE=2 SV=1
c3606_g1	18.26	13.73	10.52	9.4	22.2	9.3	0.35	0.61	0.42	0.13	0.09	0.07	BnaC06g12590D [Brassica napus]	PREDICTED: probable serine/threonine-protein kinase At1g54610 [Brassica rapa]	hypothetical protein EUTSA_v10027682mg [Eutrema salsugineum] >gi|557106768|gb|ESQ47083.1| hypothetical protein EUTSA_v10027682mg [Eutrema salsugineum]	cyclin-dependent kinase CDC2C [Arabidopsis thaliana] >gi|209529775|gb|ACI49782.1| At5g39420 [Arabidopsis thaliana] >gi|332007048|gb|AED94431.1| cyclin-dependent kinase CDC2C [Arabidopsis thaliana]	cyclin-dependent kinase CDC2C [Arabidopsis thaliana]	PREDICTED: LOW QUALITY PROTEIN: probable serine/threonine-protein kinase At1g54610 [Brassica rapa]	hypothetical protein CARUB_v10004349mg [Capsella rubella] >gi|482552016|gb|EOA16209.1| hypothetical protein CARUB_v10004349mg [Capsella rubella]	BnaA07g14690D [Brassica napus]	BnaA04g09260D [Brassica napus]	ATP binding protein, putative isoform 1 [Theobroma cacao] >gi|508711656|gb|EOY03553.1| ATP binding protein, putative isoform 1 [Theobroma cacao]	PREDICTED: Brassica rapa probable serine/threonine-protein kinase At1g54610 (LOC103850141), mRNA	Eutrema salsugineum hypothetical protein (EUTSA_v10027682mg) mRNA, complete cds	Arabidopsis thaliana unknown protein (At5g39420) mRNA, complete cds	Arabidopsis thaliana cyclin-dependent kinase CDC2C mRNA, complete cds	Arabidopsis thaliana cyclin-dependent kinase CDC2C (CDC2CAt) mRNA, complete cds	PREDICTED: Brassica rapa probable serine/threonine-protein kinase At1g54610 (LOC103863843), mRNA	Arabidopsis thaliana clone RAFL15-28-M08 (R50084) At5g39420 mRNA, complete sequence	PREDICTED: Camelina sativa probable serine/threonine-protein kinase At1g54610 (LOC104719633), mRNA	PREDICTED: Camelina sativa probable serine/threonine-protein kinase At1g54610 (LOC104724296), mRNA	PREDICTED: Camelina sativa probable serine/threonine-protein kinase At1g54610 (LOC104732907), mRNA	--	Protein tyrosine kinase//Protein kinase domain	protein phosphorylation	protein kinase activity//ATP binding	--	Cdc2-related protein kinase	Y1461_ARATH Probable serine/threonine-protein kinase At1g54610 OS=Arabidopsis thaliana GN=At1g54610 PE=1 SV=1	Y1960_ARATH Probable serine/threonine-protein kinase At1g09600 OS=Arabidopsis thaliana GN=At1g09600 PE=3 SV=1	CDKC2_ORYSJ Cyclin-dependent kinase C-2 OS=Oryza sativa subsp. japonica GN=CDKC-2 PE=2 SV=1	CDKC1_ORYSJ Cyclin-dependent kinase C-1 OS=Oryza sativa subsp. japonica GN=CDKC-1 PE=2 SV=1	CDKC1_ARATH Cyclin-dependent kinase C-1 OS=Arabidopsis thaliana GN=CDKC-1 PE=1 SV=1	CDKC2_ARATH Cyclin-dependent kinase C-2 OS=Arabidopsis thaliana GN=CDKC-2 PE=1 SV=2	CDK9_SCHPO Probable cyclin-dependent kinase 9 OS=Schizosaccharomyces pombe (strain 972 / ATCC 24843) GN=cdk9 PE=1 SV=1	CDKC3_ORYSJ Cyclin-dependent kinase C-3 OS=Oryza sativa subsp. japonica GN=CDKC-1 PE=3 SV=2	CDK13_BOVIN Cyclin-dependent kinase 13 OS=Bos taurus GN=CDK13 PE=3 SV=1	CDK13_MOUSE Cyclin-dependent kinase 13 OS=Mus musculus GN=Cdk13 PE=1 SV=3

## Sheet: Sheet2
Genes	Genes
c55854_g1	c25708_g1
c22363_g2	c25321_g2
c20811_g1	c25152_g1
c13556_g1	c25960_g1
c33629_g1	c20783_g1
c49924_g1	c25229_g1
c27465_g3	c18372_g1
c8745_g1	c21267_g1
c13818_g1	c22004_g1
c20549_g1	c19956_g2
c6926_g1	c27295_g1
c6082_g2	c26510_g1
c40125_g1	c25311_g1
c17412_g1	c23805_g1
c12622_g1	c52293_g1
c57511_g1	c26533_g2
c39023_g1	c17868_g1
c79_g1	c27610_g1
c23400_g1	c14038_g1
c9501_g1	c9433_g1
c3161_g1	c3606_g1
c562_g1
c30979_g1
c39993_g1
c56244_g1
c14512_g1
c18439_g1
c52977_g1
c50518_g1
c54907_g1
c26161_g1
c57011_g1
c11939_g1
c12371_g1
c22601_g2
c14512_g2
c51273_g1
c54637_g1
c34518_g1
c9035_g1
c23382_g2
c22066_g2
c28395_g1
c24866_g1
c21802_g2
c9035_g2
c23379_g1
c25434_g2
c27977_g1
c39113_g1
c18585_g1
c20878_g1
c55261_g1
c1417_g1
c17871_g1
c18585_g2
c3066_g1
c7473_g2
c20440_g1
c52372_g1
c14539_g1
c24364_g1
c9673_g1
c13241_g1
c13996_g1
c20661_g1
c24345_g1
c29469_g1
c9513_g1
c25141_g1
c49307_g1
c55025_g1
c28693_g1
c9513_g2
