# Supplementary material for: Normal and Abortive Buds Transcriptomic Profiling of Broccoli ogu Cytoplasmic Male Sterile Line and Its Maintainer
Source: Int J Mol Sci. 2018 Aug 24;19(9):2501. doi: 10.3390/ijms19092501 (PMC6165216; doi:10.3390/ijms19092501)
Supplement: Supplementary file 1 [file ijms-19-02501-s001.zip › ijms-329487-supplementary/Supplementary Materials/Supplementary Material 6 Table S6.xlsx]

## Sheet: Sheet1
Table S6 Sequences of the specific primers
Primer name	Forward primer 5'-3'	Reverse primer 5'-3'
β-actin	CCAGAGGTCTTGTTCCAGCCATC	GTTCCACCACTGAGCACAATGTTAC
c11939_g1	CAAAGACTCCGTCCTAGACTCG	ATGTGTCGACAAGGGCTAAGG
c13556_g1	CACAAGCTACGGCCATGAGT	TGGTAAATCGAGTGATGGGCT
c13818_g1	CAGCCCTGGCTTACGTAGAT	CAAAAAGCTGGTTTTGGTTTCGT
c14038_g1	GCACAGAGATCGAGGGTGAG	ACACTGACACTTCCACCTGC
c14539_g1	GGCCCTGGTGGGAACCT	ACCCAAGTTCAGAATTTCTTTTGCT
c17412_g1	GTTGACGCTAACGGCAAGTT	ATTCCGAAACTCCCTCCAGC
c17868_g1	TACGAGGCTTGTCTCGAGGT	GGCAACCGTATCTTTATCTCCG
c17871_g1	CATCATACCTCCACTCGCCAT	GAAACCAGAGAGCTTCCACGC
c18372_g1	CACAGGCGGTAGGAATGAGG	CACAGAGAAGCGATTCCAACA
c20549_g1	TTATGTCCCAACCGGACGTG	TGCGTCAATTATGGAGAAGACG
c20811_g1	GCCACTACGTTCCTTAGCGA	ACCATTAGAACAGAAATCAAACGCT
c21802_g2	CGAATTTCGGCAGCCCATTT	ATCAACAACCCCCTGTAGAGT
c22004_g1	TGTGAATGGACTTTGATTCTGCG	CCACAAACACAATTTTCGCTTTACC
c24364_g1	AGACCCGAACATTCAAACTCGT	CAACCAAAGGTGAGGAGGCT
c25960_g1	CTATCAACGCGCTAGTTCGC	ACAACCGCTGCTGGATTTCT
c26510_g1	GGCTAAAATCCCACAGAAATCCC	TCTCTTTTCGCTAGTTTCCACCA
c26533_g2	ATAGACGGAACAGAGGTCCC	CCTCTAACTGTTTGTTCGCCC
c27295_g1	CGAGTTTGCGGATTTGAGCC	TTTCTTCTTGGCGTCTCGCT
c27610_g1	GCCAACCTTCCATTCTTCCG	AGGCGGAATCAGAGAATCGC
c52977_g1	CGTCTGCAACGTCTCTCCTT	CATCGATGATGATCGCCGGA
c9433_g1	AGCTGAGGTAAACCCCAAGTA	ACTTGGCAAATGTACGACCG
